# Supplementary material for: Crystal structure and Hirshfeld surface analysis of 4-allyl-6-bromo-2-(4-chloro­phen­yl)-4H-imidazo[4,5-b]pyridine
Source: Acta Crystallogr E Crystallogr Commun. 2019 Jan 1;75(Pt 1):43–8. doi: 10.1107/S2056989018017322 (PMC6323872; doi:10.1107/S2056989018017322)
Supplement: Supplementary file 1 [file e-75-00043-sup1.cif]

##############################################################################
#                                                                            #
# This CIF contains the data in a paper accepted for publication in          #
# Acta Crystallographica Section E. It conforms to the requirements of       #
# Notes for Authors for Acta Crystallographica Section E, and has been       #
# peer reviewed under the auspices of the IUCr Commission on Journals.       #
#                                                                            #
# Full details of the Crystallographic Information File format               #
# are given in the paper "The Crystallographic Information File (CIF):       #
# a New Standard Archive File for Crystallography" by S. R. Hall, F. H.      #
# Allen and I. D. Brown [Acta Cryst. (1991), A47, 655-685].                  #
#                                                                            #
# The current version of the core CIF dictionary is obtainable from          #
# ftp://ftp.iucr.org/pub/cif_core.dic.                                       #
#                                                                            #
# Software is freely available for graphical display of the structure(s)     #
# in this CIF. For information consult the CIF software page                 #
# http://www.iucr.org/resources/cif/software.                                #
#                                                                            #
# This file may be used for bona fide research purposes within the           #
# scientific community so long as proper attribution is given to the journal # 
# article from which it was obtained.                                        #
#                                                                            #
##############################################################################
data_I
_audit_creation_method
;
Olex2 1.2
(compiled 2017.01.04 svn.r3372 for OlexSys, GUI svn.r5292)
;
_database_code_depnum_ccdc_archive     'CCDC 1883384'
_chemical_name_systematic
;
4-Allyl-6-bromo-2-(4-chlorophenyl)-4<i>H</i>-imidazo[4,5-<i>b</i>]pyridine
;
_chemical_name_common     ?
_chemical_formula_moiety     'C15 H11 Br Cl N3'
_chemical_formula_sum     'C15 H11 Br Cl N3'
_chemical_formula_iupac     'C15 H11 Br Cl N3'
_chemical_formula_weight     348.63
_chemical_melting_point     ?
_space_group_crystal_system     triclinic
_space_group_name_H-M_alt     'P -1'
_space_group_name_Hall     '-P 1'
loop_
    _space_group_symop_operation_xyz
    'x, y, z'
    '-x, -y, -z'
_cell_length_a     7.6218(5)
_cell_length_b     8.5238(5)
_cell_length_c     11.1093(7)
_cell_angle_alpha     95.739(3)
_cell_angle_beta     98.880(3)
_cell_angle_gamma     94.979(3)
_cell_volume     705.66(8)
_cell_formula_units_Z     2
_cell_measurement_reflns_used     9961
_cell_measurement_theta_min     2.41
_cell_measurement_theta_max     25.79
_cell_measurement_temperature     296(2)
_exptl_crystal_description     plate
_exptl_crystal_colour     colourless
_exptl_crystal_size_max     0.3
_exptl_crystal_size_mid     0.23
_exptl_crystal_size_min     0.06
_exptl_crystal_density_diffrn     1.641
_exptl_crystal_density_meas     ?
_exptl_crystal_density_method     ?
_exptl_crystal_F_000     348
_exptl_absorpt_coefficient_mu     3.094
_exptl_absorpt_correction_type     multi-scan
_exptl_absorpt_process_details
;
(SADABS; Bruker, 2014)
;
_exptl_absorpt_correction_T_min     0.5906
_exptl_absorpt_correction_T_max     0.7461
_diffrn_ambient_temperature     296.15
_diffrn_source     ?
_diffrn_radiation_type     MoK\a
_diffrn_radiation_wavelength     0.71073
_diffrn_measurement_device_type     'Bruker APEX-II CCD'
_diffrn_measurement_method     '\f and \w scans'
_diffrn_detector_area_resol_mean     ?
_diffrn_reflns_number     31084
_diffrn_reflns_av_R_equivalents     0.0330
_diffrn_reflns_av_unetI/netI     0.0232
_diffrn_reflns_theta_min     1.868
_diffrn_reflns_theta_max     30.521
_diffrn_reflns_theta_full     26.000
_diffrn_measured_fraction_theta_max     0.996
_diffrn_measured_fraction_theta_full     1.000
_diffrn_reflns_limit_h_min     -10
_diffrn_reflns_limit_h_max     10
_diffrn_reflns_limit_k_min     -12
_diffrn_reflns_limit_k_max     12
_diffrn_reflns_limit_l_min     -15
_diffrn_reflns_limit_l_max     15
_diffrn_standards_number     0
_refine_special_details     ?
_reflns_number_total     4288
_reflns_number_gt     3226
_reflns_threshold_expression     'I > 2\s(I)'
_refine_ls_structure_factor_coef     Fsqd
_refine_ls_matrix_type     full
_refine_ls_R_factor_all     0.0535
_refine_ls_R_factor_gt     0.0353
_refine_ls_wR_factor_gt     0.0821
_refine_ls_wR_factor_ref     0.0890
_refine_ls_goodness_of_fit_ref     1.025
_refine_ls_restrained_S_all     1.025
_refine_ls_number_reflns     4288
_refine_ls_number_parameters     181
_refine_ls_number_restraints     0
_refine_ls_hydrogen_treatment     constr
_refine_ls_weighting_scheme     calc
_refine_ls_weighting_details
              'w=1/[\s^2^(Fo^2^)+(0.0395P)^2^+0.2342P] where P=(Fo^2^+2Fc^2^)/3'
_atom_sites_solution_hydrogens     geom
_atom_sites_solution_primary     ?
_atom_sites_solution_secondary     ?
_refine_ls_shift/su_max     0.002
_refine_ls_shift/su_mean     0.000
_refine_diff_density_max     0.570
_refine_diff_density_min     -0.473
_refine_ls_extinction_method     none
_refine_ls_extinction_coef     .
loop_
    _atom_type_symbol
    _atom_type_description
    _atom_type_scat_dispersion_real
    _atom_type_scat_dispersion_imag
    _atom_type_scat_source
    'C' 'C' 0.0033 0.0016
                         'International Tables Vol C Tables 4.2.6.8 and 6.1.1.4'
    'H' 'H' 0.0000 0.0000
                         'International Tables Vol C Tables 4.2.6.8 and 6.1.1.4'
    'Br' 'Br' -0.2901 2.4595
                         'International Tables Vol C Tables 4.2.6.8 and 6.1.1.4'
    'Cl' 'Cl' 0.1484 0.1585
                         'International Tables Vol C Tables 4.2.6.8 and 6.1.1.4'
    'N' 'N' 0.0061 0.0033
                         'International Tables Vol C Tables 4.2.6.8 and 6.1.1.4'
_computing_data_collection
;
<i>APEX2</i> (Bruker, 2015)
;
_computing_cell_refinement
;
<i>SAINT</i> (Bruker, 2015)
;
_computing_data_reduction
;
<i>APEX2</i> (Bruker, 2015)
;
_computing_structure_solution
;
<i>SHELXT</i> (Sheldrick, 2015<i>a</i>)
;
_computing_structure_refinement
;
<i>SHELXL</i> (Sheldrick, 2015<i>b</i>)
;
_computing_molecular_graphics
;
ORTEP-3 for Windows (Farrugia, 2012)
;
_computing_publication_material
;
WinGX (Farrugia, 2012) and PLATON (Spek, 2015)
;
loop_
    _atom_site_type_symbol
    _atom_site_label
    _atom_site_fract_x
    _atom_site_fract_y
    _atom_site_fract_z
    _atom_site_U_iso_or_equiv
    _atom_site_adp_type
    _atom_site_calc_flag
    _atom_site_occupancy
    _atom_site_disorder_assembly
    _atom_site_disorder_group
    Br Br1 0.17874(3) 1.01452(2) 0.68946(2) 0.05997(10) Uani d 1 . .
    Cl Cl1 0.27559(10) -0.20635(8) 0.05226(6) 0.07320(19) Uani d 1 . .
    N N1 0.1843(2) 0.4932(2) 0.37610(15) 0.0451(4) Uani d 1 . .
    N N2 0.3231(2) 0.36057(19) 0.53108(14) 0.0408(3) Uani d 1 . .
    N N3 0.3389(2) 0.57048(19) 0.69517(14) 0.0416(3) Uani d 1 . .
    C C1 0.3258(3) 0.0867(2) 0.36107(18) 0.0460(4) Uani d 1 . .
    H H1 0.3669 0.0842 0.4441 0.055 Uiso calc 1 . .
    C C2 0.3317(3) -0.0449(3) 0.27905(19) 0.0502(5) Uani d 1 . .
    H H2 0.3753 -0.1360 0.3063 0.060 Uiso calc 1 . .
    C C3 0.2715(3) -0.0391(3) 0.15560(19) 0.0506(5) Uani d 1 . .
    C C4 0.2054(3) 0.0941(3) 0.11321(19) 0.0538(5) Uani d 1 . .
    H H4 0.1664 0.0962 0.0299 0.065 Uiso calc 1 . .
    C C5 0.1979(3) 0.2241(3) 0.19575(19) 0.0493(5) Uani d 1 . .
    H H5 0.1515 0.3137 0.1678 0.059 Uiso calc 1 . .
    C C6 0.2590(3) 0.2232(2) 0.32120(17) 0.0420(4) Uani d 1 . .
    C C7 0.2538(2) 0.3616(2) 0.40937(17) 0.0400(4) Uani d 1 . .
    C C8 0.2942(2) 0.5038(2) 0.57750(16) 0.0390(4) Uani d 1 . .
    C C9 0.2078(3) 0.5896(2) 0.48503(17) 0.0408(4) Uani d 1 . .
    C C10 0.1670(3) 0.7408(2) 0.51508(19) 0.0453(4) Uani d 1 . .
    H H10 0.1095 0.7982 0.4567 0.054 Uiso calc 1 . .
    C C11 0.2162(3) 0.8041(2) 0.63802(19) 0.0444(4) Uani d 1 . .
    C C12 0.3010(3) 0.7204(2) 0.72501(18) 0.0452(4) Uani d 1 . .
    H H12 0.3328 0.7673 0.8056 0.054 Uiso calc 1 . .
    C C13 0.4300(3) 0.4809(3) 0.78916(18) 0.0489(5) Uani d 1 . .
    H H13A 0.5192 0.5528 0.8446 0.059 Uiso calc 1 . .
    H H13B 0.4916 0.4010 0.7491 0.059 Uiso calc 1 . .
    C C14 0.3080(3) 0.4023(3) 0.8615(2) 0.0550(5) Uani d 1 . .
    H H14 0.3600 0.3461 0.9228 0.066 Uiso calc 1 . .
    C C15 0.1374(4) 0.4035(3) 0.8484(3) 0.0709(7) Uani d 1 . .
    H H15A 0.0789 0.4579 0.7884 0.085 Uiso calc 1 . .
    H H15B 0.0727 0.3499 0.8990 0.085 Uiso calc 1 . .
loop_
    _atom_site_aniso_label
    _atom_site_aniso_U_11
    _atom_site_aniso_U_22
    _atom_site_aniso_U_33
    _atom_site_aniso_U_12
    _atom_site_aniso_U_13
    _atom_site_aniso_U_23
    Br1 0.05960(16) 0.03754(12) 0.08491(19) 0.00970(9) 0.01673(12) 0.00593(10)
    Cl1 0.0863(5) 0.0732(4) 0.0594(3) 0.0184(3) 0.0175(3) -0.0136(3)
    N1 0.0482(9) 0.0466(9) 0.0414(8) 0.0074(7) 0.0058(7) 0.0105(7)
    N2 0.0446(9) 0.0398(8) 0.0399(8) 0.0079(7) 0.0079(7) 0.0090(6)
    N3 0.0486(9) 0.0397(8) 0.0383(8) 0.0076(7) 0.0078(7) 0.0100(6)
    C1 0.0462(11) 0.0510(11) 0.0425(10) 0.0094(9) 0.0090(8) 0.0066(8)
    C2 0.0508(12) 0.0515(12) 0.0511(11) 0.0131(9) 0.0133(9) 0.0050(9)
    C3 0.0479(11) 0.0554(12) 0.0489(11) 0.0053(9) 0.0158(9) -0.0042(9)
    C4 0.0542(12) 0.0648(14) 0.0407(10) 0.0030(10) 0.0055(9) 0.0041(9)
    C5 0.0487(11) 0.0521(12) 0.0464(10) 0.0054(9) 0.0033(9) 0.0092(9)
    C6 0.0370(9) 0.0468(11) 0.0426(9) 0.0016(8) 0.0086(8) 0.0058(8)
    C7 0.0369(9) 0.0427(10) 0.0419(9) 0.0040(8) 0.0082(7) 0.0094(8)
    C8 0.0390(9) 0.0395(9) 0.0410(9) 0.0042(7) 0.0095(7) 0.0117(7)
    C9 0.0394(10) 0.0421(10) 0.0441(9) 0.0056(8) 0.0096(8) 0.0145(8)
    C10 0.0441(10) 0.0407(10) 0.0546(11) 0.0079(8) 0.0094(9) 0.0182(9)
    C11 0.0436(10) 0.0347(9) 0.0584(11) 0.0048(8) 0.0161(9) 0.0094(8)
    C12 0.0508(11) 0.0403(10) 0.0458(10) 0.0038(8) 0.0130(9) 0.0054(8)
    C13 0.0532(12) 0.0523(12) 0.0416(10) 0.0121(9) 0.0019(9) 0.0107(9)
    C14 0.0662(15) 0.0521(12) 0.0472(11) 0.0093(10) 0.0024(10) 0.0170(9)
    C15 0.0673(17) 0.0755(18) 0.0765(17) 0.0097(13) 0.0144(13) 0.0348(14)
_geom_special_details
;
 All esds (except the esd in the dihedral angle between two l.s. planes)
 are estimated using the full covariance matrix.  The cell esds are taken
 into account individually in the estimation of esds in distances, angles
 and torsion angles; correlations between esds in cell parameters are only
 used when they are defined by crystal symmetry.  An approximate (isotropic)
 treatment of cell esds is used for estimating esds involving l.s. planes.
;
loop_
    _geom_bond_atom_site_label_1
    _geom_bond_atom_site_label_2
    _geom_bond_site_symmetry_2
    _geom_bond_distance
    _geom_bond_publ_flag
    Br1 C11 . 1.886(2) ?
    Cl1 C3 . 1.744(2) ?
    N1 C7 . 1.342(3) ?
    N1 C9 . 1.371(3) ?
    N2 C7 . 1.375(2) ?
    N2 C8 . 1.327(2) ?
    N3 C8 . 1.352(2) ?
    N3 C12 . 1.355(3) ?
    N3 C13 . 1.477(2) ?
    C1 H1 . 0.9300 ?
    C1 C2 . 1.381(3) ?
    C2 H2 . 0.9300 ?
    C2 C3 . 1.384(3) ?
    C4 H4 . 0.9300 ?
    C4 C3 . 1.378(3) ?
    C5 H5 . 0.9300 ?
    C5 C4 . 1.377(3) ?
    C6 C1 . 1.395(3) ?
    C6 C5 . 1.401(3) ?
    C7 C6 . 1.464(3) ?
    C8 C9 . 1.431(3) ?
    C9 C10 . 1.373(3) ?
    C10 H10 . 0.9300 ?
    C11 C10 . 1.399(3) ?
    C11 C12 . 1.373(3) ?
    C12 H12 . 0.9300 ?
    C13 H13A . 0.9700 ?
    C13 H13B . 0.9700 ?
    C13 C14 . 1.480(3) ?
    C14 H14 . 0.9300 ?
    C14 C15 . 1.287(4) ?
    C15 H15A . 0.9300 ?
    C15 H15B . 0.9300 ?
loop_
    _geom_contact_atom_site_label_1
    _geom_contact_atom_site_label_2
    _geom_contact_distance
    _geom_contact_site_symmetry_1
    _geom_contact_site_symmetry_2
    _geom_contact_publ_flag
    Br1 C14 3.624(2) . 1_565 n
    Br1 C15 3.660(3) . 1_565 n
    Br1 C2 3.677(2) . 2_666 n
    Br1 C6 3.729(2) . 2_566 n
    Br1 H10 3.1682 . 2_576 n
    Cl1 H12 2.8304 . 1_544 n
    Cl1 H14 3.1002 . 2_656 n
    Cl1 H15B 2.9750 . 2_556 n
    N3 C6 3.437(3) . 2_666 n
    N1 H5 2.6087 . . n
    N1 H15A 2.5889 . 2_566 n
    N2 H13B 2.5360 . . n
    N2 H1 2.5251 . . n
    N3 H15A 2.5350 . . n
    C1 C11 3.532(3) . 2_666 n
    C1 C12 3.472(3) . 2_666 n
    C5 C13 3.595(3) . 2_666 n
    C6 C12 3.470(3) . 2_666 n
    C7 C8 3.512(3) . 2_666 n
    C7 C10 3.499(3) . 2_566 n
    C8 C15 3.559(4) . . n
    C9 C9 3.473(3) . 2_566 n
    C12 C15 3.378(3) . . n
    C5 H13A 2.8677 . 2_666 n
    C12 H15A 2.8971 . . n
    H12 H13A 2.4427 . . n
loop_
    _geom_angle_atom_site_label_1
    _geom_angle_atom_site_label_2
    _geom_angle_atom_site_label_3
    _geom_angle_site_symmetry_1
    _geom_angle_site_symmetry_3
    _geom_angle
    _geom_angle_publ_flag
    C7 N1 C9 . . 102.65(16) ?
    C8 N2 C7 . . 101.17(15) ?
    C8 N3 C12 . . 119.16(16) ?
    C8 N3 C13 . . 120.08(16) ?
    C12 N3 C13 . . 120.76(16) ?
    C6 C1 H1 . . 119.5 ?
    C2 C1 C6 . . 120.95(19) ?
    C2 C1 H1 . . 119.5 ?
    C1 C2 H2 . . 120.5 ?
    C1 C2 C3 . . 118.9(2) ?
    C3 C2 H2 . . 120.5 ?
    C4 C3 Cl1 . . 119.49(17) ?
    C4 C3 C2 . . 121.6(2) ?
    C2 C3 Cl1 . . 118.93(18) ?
    C5 C4 H4 . . 120.4 ?
    C5 C4 C3 . . 119.2(2) ?
    C3 C4 H4 . . 120.4 ?
    C6 C5 H5 . . 119.5 ?
    C4 C5 C6 . . 120.9(2) ?
    C4 C5 H5 . . 119.5 ?
    C1 C6 C7 . . 120.23(17) ?
    C1 C6 C5 . . 118.48(19) ?
    C5 C6 C7 . . 121.28(18) ?
    N2 C7 C6 . . 120.09(17) ?
    N1 C7 N2 . . 117.53(17) ?
    N1 C7 C6 . . 122.39(17) ?
    N2 C8 N3 . . 127.66(17) ?
    N2 C8 C9 . . 111.53(16) ?
    N3 C8 C9 . . 120.81(17) ?
    N1 C9 C8 . . 107.12(17) ?
    N1 C9 C10 . . 132.60(18) ?
    C10 C9 C8 . . 120.27(18) ?
    C9 C10 C11 . . 116.59(18) ?
    C9 C10 H10 . . 121.7 ?
    C11 C10 H10 . . 121.7 ?
    C10 C11 Br1 . . 120.71(15) ?
    C12 C11 Br1 . . 117.03(16) ?
    C12 C11 C10 . . 122.18(18) ?
    N3 C12 C11 . . 120.99(18) ?
    N3 C12 H12 . . 119.5 ?
    C11 C12 H12 . . 119.5 ?
    N3 C13 H13A . . 108.8 ?
    N3 C13 H13B . . 108.8 ?
    N3 C13 C14 . . 113.74(18) ?
    H13A C13 H13B . . 107.7 ?
    C14 C13 H13A . . 108.8 ?
    C14 C13 H13B . . 108.8 ?
    C13 C14 H14 . . 116.6 ?
    C15 C14 C13 . . 126.8(2) ?
    C15 C14 H14 . . 116.6 ?
    C14 C15 H15A . . 120.0 ?
    C14 C15 H15B . . 120.0 ?
    H15A C15 H15B . . 120.0 ?
loop_
    _geom_torsion_atom_site_label_1
    _geom_torsion_atom_site_label_2
    _geom_torsion_atom_site_label_3
    _geom_torsion_atom_site_label_4
    _geom_torsion_site_symmetry_1
    _geom_torsion_site_symmetry_2
    _geom_torsion_site_symmetry_3
    _geom_torsion_site_symmetry_4
    _geom_torsion
    _geom_torsion_publ_flag
    C9 N1 C7 N2 . . . . -0.3(2) ?
    C9 N1 C7 C6 . . . . -179.75(17) ?
    C7 N1 C9 C8 . . . . 0.5(2) ?
    C7 N1 C9 C10 . . . . 179.6(2) ?
    C8 N2 C7 N1 . . . . 0.0(2) ?
    C8 N2 C7 C6 . . . . 179.45(17) ?
    C7 N2 C8 N3 . . . . -178.58(19) ?
    C7 N2 C8 C9 . . . . 0.3(2) ?
    C12 N3 C8 N2 . . . . 178.81(19) ?
    C12 N3 C8 C9 . . . . 0.0(3) ?
    C13 N3 C8 N2 . . . . -0.5(3) ?
    C13 N3 C8 C9 . . . . -179.29(18) ?
    C8 N3 C12 C11 . . . . 0.8(3) ?
    C13 N3 C12 C11 . . . . -179.93(19) ?
    C8 N3 C13 C14 . . . . -97.3(2) ?
    C12 N3 C13 C14 . . . . 83.4(2) ?
    C6 C1 C2 C3 . . . . 0.6(3) ?
    C1 C2 C3 Cl1 . . . . -178.98(17) ?
    C1 C2 C3 C4 . . . . -0.4(3) ?
    C5 C4 C3 Cl1 . . . . 178.14(17) ?
    C5 C4 C3 C2 . . . . -0.5(3) ?
    C6 C5 C4 C3 . . . . 1.1(3) ?
    C5 C6 C1 C2 . . . . 0.0(3) ?
    C7 C6 C1 C2 . . . . -179.96(19) ?
    C1 C6 C5 C4 . . . . -0.8(3) ?
    C7 C6 C5 C4 . . . . 179.11(19) ?
    N1 C7 C6 C1 . . . . -177.28(18) ?
    N1 C7 C6 C5 . . . . 2.8(3) ?
    N2 C7 C6 C1 . . . . 3.3(3) ?
    N2 C7 C6 C5 . . . . -176.66(18) ?
    N2 C8 C9 N1 . . . . -0.5(2) ?
    N2 C8 C9 C10 . . . . -179.82(17) ?
    N3 C8 C9 N1 . . . . 178.47(17) ?
    N3 C8 C9 C10 . . . . -0.8(3) ?
    N1 C9 C10 C11 . . . . -178.3(2) ?
    C8 C9 C10 C11 . . . . 0.8(3) ?
    C12 C11 C10 C9 . . . . 0.0(3) ?
    Br1 C11 C10 C9 . . . . 176.73(14) ?
    Br1 C11 C12 N3 . . . . -177.67(15) ?
    C10 C11 C12 N3 . . . . -0.8(3) ?
    N3 C13 C14 C15 . . . . 1.2(4) ?
loop_
    _geom_hbond_atom_site_label_D
    _geom_hbond_atom_site_label_H
    _geom_hbond_atom_site_label_A
    _geom_hbond_site_symmetry_A
    _geom_hbond_distance_DH
    _geom_hbond_distance_HA
    _geom_hbond_distance_DA
    _geom_hbond_angle_DHA
    _geom_hbond_publ_flag
    C15 H15A N1 2_566 0.93 2.59 3.454(4) 155 yes
_shelx_space_group_comment
;
The symmetry employed for this shelxl refinement is uniquely defined
by the following loop, which should always be used as a source of
symmetry information in preference to the above space-group names.
They are only intended as comments.
;
_shelx_estimated_absorpt_T_min     ?
_shelx_estimated_absorpt_T_max     ?
_shelx_hkl_file
;
  -1   0   0   12.80    0.80
  -1   0   0   13.10    0.70
  -1   0   0   13.40    0.60
  -1   0   0   15.50    0.70
  -1   0   0   13.30    0.60
  -1   0   0   13.60    0.80
  -1   0   0   14.50    0.80
  -1   0   0   14.50    0.80
  -1   0   0   14.10    0.70
  -1   0   0   13.40    0.70
  -1   0   0   15.70    0.80
  -1   0   0   13.70    0.80
   1   0   0   14.30    0.80
   1   0   0   13.50    0.70
   1   0   0   14.10    0.70
   1   0   0   12.70    0.70
   1   0   0   13.40    0.60
   1   0   0   14.60    0.60
   1   0   0   13.90    0.70
   1   0   0   13.70    0.70
   1   0   0   12.40    0.80
  -2   0   0 8877.91  298.97
  -2   0   0 9514.95  301.07
  -2   0   0 9812.82  301.27
  -2   0   0 9445.46  301.27
  -2   0   0 9651.73  300.17
  -2   0   0 9705.33  299.07
  -2   0   0 9516.55  300.97
  -2   0   0 9749.12  300.97
  -2   0   0 9390.86  299.27
  -2   0   0 9633.54  299.37
  -2   0   0 9764.12  299.47
  -2   0   0 9282.87  299.87
   2   0   0 9556.74  299.17
   2   0   0 9512.85  301.07
   2   0   0 9413.06  299.17
   2   0   0 9549.34  300.57
   2   0   0 8071.09  298.57
   2   0   0 9999.00  299.27
   2   0   0 9662.93  301.07
   2   0   0 9375.06  301.27
   2   0   0 8917.01  300.07
   2   0   0 9204.18  298.57
   2   0   0 9509.55  300.47
  -3   0   0  283.67    9.20
  -3   0   0  269.47    9.30
  -3   0   0  267.97    9.70
  -3   0   0  287.97    9.80
  -3   0   0  281.27    9.30
  -3   0   0  283.67    9.60
  -3   0   0  252.27    9.50
  -3   0   0  280.27    9.70
   3   0   0  274.07    9.70
   3   0   0  283.07    9.70
   3   0   0  258.17    9.50
   3   0   0  264.77    9.30
   3   0   0  258.67    9.80
   3   0   0  274.97    9.80
   3   0   0  291.17    9.60
   3   0   0  260.37    9.10
   3   0   0  282.67    9.20
   3   0   0  260.07    9.60
   3   0   0  275.97    9.10
  -4   0   0   38.80    2.00
  -4   0   0   33.00    2.50
  -4   0   0   34.90    2.00
  -4   0   0   36.30    2.40
  -4   0   0   34.10    2.40
  -4   0   0   32.50    2.10
  -4   0   0   37.90    2.50
  -4   0   0   33.20    2.50
  -4   0   0   35.50    2.30
   4   0   0   36.80    1.90
   4   0   0   40.50    2.70
   4   0   0   34.10    2.40
   4   0   0   37.40    2.30
   4   0   0   32.50    1.70
   4   0   0   37.70    2.20
   4   0   0   38.20    2.50
   4   0   0   24.50    2.40
   4   0   0   34.40    2.50
  -5   0   0   66.59    3.30
  -5   0   0   57.69    3.70
  -5   0   0   57.49    3.00
  -5   0   0   61.59    3.60
  -5   0   0   64.39    3.60
  -5   0   0   55.19    3.40
  -5   0   0   57.89    2.90
  -5   0   0   62.79    3.70
   5   0   0   50.89    2.50
   5   0   0   60.69    3.70
   5   0   0   66.69    2.80
   5   0   0   57.99    3.50
   5   0   0   60.39    3.20
  -6   0   0  214.68    8.90
  -6   0   0  199.48    8.60
  -6   0   0  198.98    8.40
  -6   0   0  213.98    8.60
  -6   0   0  203.28    7.90
  -6   0   0  199.98    8.00
   6   0   0  196.28    8.40
   6   0   0  216.28    7.30
   6   0   0  191.98    8.90
   6   0   0  198.38    7.90
   6   0   0  216.48    8.70
   6   0   0  191.68    7.10
   6   0   0  206.78    8.90
  -7   0   0    8.80    2.10
  -7   0   0    9.80    2.30
  -7   0   0   15.30    2.90
  -7   0   0    6.10    1.80
  -7   0   0    5.50    1.60
   7   0   0    8.20    1.80
   7   0   0   15.10    1.20
   7   0   0    7.70    2.40
   7   0   0    6.80    0.90
   7   0   0    8.50    2.10
  -8   0   0   59.09    5.20
  -8   0   0   64.29    4.80
  -8   0   0   67.69    4.30
  -8   0   0   66.19    5.00
  -8   0   0   77.99    6.30
   8   0   0   73.49    6.30
  -9   0   0    0.90    2.50
  -9   0   0   12.40    3.30
   9   0   0    6.40    3.30
 -10   0   0    3.20    3.30
 -10   0   0   -0.10    2.80
  10   0   0    4.50    3.60
  10  -1   0    1.90    3.10
 -10   1   0   -0.30    2.70
 -10   1   0   -5.90    2.80
   9  -1   0    5.90    3.30
  -9   1   0   13.80    3.50
  -9   1   0    8.60    2.50
  -9   1   0   13.10    2.90
  -9   1   0    9.10    5.00
   8  -1   0   19.00    3.80
  -8   1   0   19.50    3.60
  -8   1   0   18.40    3.40
  -8   1   0   15.50    2.80
  -8   1   0   18.60    2.90
  -8   1   0   17.40    2.50
   7  -1   0   -0.50    1.50
   7  -1   0    0.10    0.80
   7  -1   0    0.60    0.80
   7  -1   0    0.20    2.10
   7  -1   0    3.50    1.70
  -7   1   0    0.70    1.20
  -7   1   0    2.80    1.60
  -7   1   0    1.20    1.50
  -7   1   0    2.90    2.30
  -7   1   0   -2.10    1.50
   6  -1   0  108.19    4.40
   6  -1   0  116.59    6.00
   6  -1   0  116.49    5.80
   6  -1   0  109.19    4.40
   6  -1   0  108.59    6.10
   6  -1   0  120.19    5.70
   6  -1   0  109.79    5.10
  -6   1   0  106.29    5.10
  -6   1   0  106.59    5.50
  -6   1   0  106.99    5.60
  -6   1   0  118.79    6.10
  -6   1   0  106.59    5.70
  -6   1   0  117.79    5.10
  -6   1   0  108.29    5.80
   5  -1   0   99.79    4.10
   5  -1   0  111.69    4.20
   5  -1   0  110.39    4.70
   5  -1   0  112.49    5.10
   5  -1   0  110.59    5.50
   5  -1   0  104.69    5.00
   5  -1   0  107.39    5.30
  -5   1   0  109.59    4.50
  -5   1   0   89.79    5.20
  -5   1   0  110.39    5.30
  -5   1   0  106.99    5.20
  -5   1   0  110.59    5.20
  -5   1   0   99.39    4.40
  -5   1   0  101.99    5.00
  -5   1   0  109.89    5.00
  -5   1   0  102.39    4.60
   4  -1   0   27.20    1.60
   4  -1   0   28.80    2.00
   4  -1   0   28.60    1.70
   4  -1   0   31.30    2.80
   4  -1   0   26.80    1.70
   4  -1   0   29.60    2.40
   4  -1   0   28.50    2.10
   4  -1   0   28.40    2.20
   4  -1   0   25.20    2.20
  -4   1   0   34.20    2.70
  -4   1   0   27.60    2.20
  -4   1   0   33.80    2.80
  -4   1   0   31.20    2.20
  -4   1   0   31.00    1.80
  -4   1   0   28.70    2.10
  -4   1   0   26.30    2.00
  -4   1   0   29.30    1.80
  -4   1   0   31.50    2.60
   3  -1   0  288.47   10.10
   3  -1   0  297.37   10.40
   3  -1   0  278.37   10.10
   3  -1   0  287.87   10.00
   3  -1   0  298.67    9.70
   3  -1   0  278.87   10.30
   3  -1   0  295.57   10.10
   3  -1   0  290.17    9.60
   3  -1   0  285.47    9.80
   3  -1   0  283.27    9.60
  -3   1   0  286.77   10.00
  -3   1   0  286.17    9.80
  -3   1   0  285.17   10.20
  -3   1   0  278.67   10.20
  -3   1   0  272.87   10.00
  -3   1   0  295.17   10.20
  -3   1   0  292.17    9.70
  -3   1   0  299.77   10.20
  -3   1   0  284.07    9.70
   2  -1   0  257.77    8.60
   2  -1   0  267.87    8.90
   2  -1   0  252.77    8.80
   2  -1   0  268.47    8.60
   2  -1   0  255.87    9.00
   2  -1   0  254.47    9.00
   2  -1   0  243.38    8.90
   2  -1   0  247.08    9.00
   2  -1   0  254.17    8.60
   2  -1   0  253.27    8.70
   2  -1   0  255.77    8.90
  -2   1   0  264.07    9.00
  -2   1   0  269.07    9.00
  -2   1   0  248.88    8.80
  -2   1   0  264.77    8.70
  -2   1   0  270.27    8.70
  -2   1   0  263.37    9.00
  -2   1   0  254.77    8.70
  -2   1   0  261.27    9.00
  -2   1   0  284.37    8.80
  -2   1   0  274.87    8.70
  -2   1   0  256.37    9.00
  -2   1   0  264.67    8.90
   1  -1   0  202.28    6.90
   1  -1   0  209.88    6.80
   1  -1   0  219.38    7.00
   1  -1   0  202.28    6.80
   1  -1   0  203.58    7.00
   1  -1   0  203.88    6.90
   1  -1   0  202.28    7.00
   1  -1   0  203.08    7.00
   1  -1   0  205.88    6.80
   1  -1   0  199.78    7.00
   1  -1   0  215.98    7.00
   1  -1   0  207.28    6.80
  -1   1   0  208.28    7.00
  -1   1   0  214.38    7.00
  -1   1   0  202.98    6.80
  -1   1   0  208.38    6.80
  -1   1   0  203.28    7.00
  -1   1   0  196.68    6.80
  -1   1   0  213.58    6.90
  -1   1   0  207.78    7.00
  -1   1   0  212.28    6.90
  -1   1   0  211.88    6.80
  -1   1   0  216.68    7.00
  -1   1   0  203.78    7.00
   0  -1   0  278.97    9.10
   0  -1   0  288.97    9.10
   0  -1   0  288.47    9.00
   0  -1   0  282.57    9.00
   0  -1   0  270.77    9.20
   0  -1   0  283.97    9.20
   0  -1   0  287.87    9.00
   0  -1   0  290.57    9.10
   0  -1   0  276.27    9.20
   0  -1   0  278.87    9.20
   0   1   0  278.17    9.20
   0   1   0  273.47    9.10
   0   1   0  290.77    9.00
   0   1   0  276.77    9.20
   0   1   0  273.17    9.20
   0   1   0  272.17    9.20
   0   1   0  273.27    9.00
   0   1   0  286.07    9.00
   0   1   0  271.97    9.10
   0   1   0  282.87    9.10
  -1  -1   0  516.75   16.90
  -1  -1   0  529.85   16.70
  -1  -1   0  518.05   17.00
  -1  -1   0  535.55   16.70
  -1  -1   0  538.65   17.00
  -1  -1   0  510.75   16.70
  -1  -1   0  527.85   16.90
  -1  -1   0  509.65   16.70
  -1  -1   0  518.45   16.90
  -1  -1   0  467.85   16.80
   1   1   0  518.75   17.00
   1   1   0  531.55   16.90
   1   1   0  531.15   16.70
   1   1   0  569.34   16.80
   1   1   0  501.15   16.70
   1   1   0  526.65   16.50
   1   1   0  523.25   16.60
   1   1   0  526.75   17.00
   1   1   0  529.35   16.90
  -2  -1   0  643.24   21.70
  -2  -1   0  676.43   21.80
  -2  -1   0  683.23   21.50
  -2  -1   0  678.63   21.60
  -2  -1   0  678.33   21.80
  -2  -1   0  665.73   21.90
  -2  -1   0  647.84   21.60
  -2  -1   0  650.23   21.40
  -2  -1   0  659.33   21.70
  -2  -1   0  663.83   21.20
  -2  -1   0  682.33   21.80
  -2  -1   0  674.93   21.40
  -2  -1   0  665.13   21.70
   2   1   0  682.83   21.80
   2   1   0  661.53   21.30
   2   1   0  681.73   21.40
   2   1   0  680.83   21.80
   2   1   0  666.83   21.50
   2   1   0  624.54   21.70
   2   1   0  668.63   21.70
   2   1   0  668.23   21.40
   2   1   0  680.03   21.90
  -3  -1   0  675.23   23.20
  -3  -1   0  709.03   23.40
  -3  -1   0  671.63   22.90
  -3  -1   0  724.43   22.80
  -3  -1   0  693.63   23.30
  -3  -1   0  736.83   23.30
  -3  -1   0  712.13   23.30
  -3  -1   0  710.73   23.10
  -3  -1   0  735.33   23.40
   3   1   0  703.23   23.30
   3   1   0  719.53   22.80
   3   1   0  700.53   23.50
   3   1   0  730.03   22.80
   3   1   0  722.13   23.20
   3   1   0  683.53   23.30
   3   1   0  686.63   22.70
   3   1   0  690.83   23.40
   3   1   0  741.43   23.00
   3   1   0  707.03   23.30
   3   1   0  675.73   23.40
  -4  -1   0    7.40    1.50
  -4  -1   0   11.80    1.30
  -4  -1   0    9.10    1.10
  -4  -1   0    9.00    1.30
  -4  -1   0    7.00    1.30
  -4  -1   0    6.30    1.40
  -4  -1   0    7.10    1.20
  -4  -1   0    6.80    1.20
  -4  -1   0    9.00    1.40
  -4  -1   0    6.20    1.30
   4   1   0    6.80    1.40
   4   1   0   12.80    1.80
   4   1   0    7.90    1.50
   4   1   0   10.00    0.90
   4   1   0   10.10    1.30
   4   1   0    5.40    1.20
   4   1   0    7.70    0.90
   4   1   0    9.20    1.30
   4   1   0   10.40    1.50
   4   1   0    9.10    1.40
  -5  -1   0  183.38    7.60
  -5  -1   0  179.08    7.50
  -5  -1   0  179.28    6.90
  -5  -1   0  187.78    6.80
  -5  -1   0  176.48    7.60
  -5  -1   0  171.38    7.40
  -5  -1   0  185.08    7.20
  -5  -1   0  192.78    7.60
   5   1   0  171.38    6.30
   5   1   0  174.48    7.40
   5   1   0  200.28    7.90
   5   1   0  182.78    6.50
   5   1   0  172.08    7.40
   5   1   0  178.08    6.90
   5   1   0  203.68    8.00
  -6  -1   0   31.90    3.20
  -6  -1   0   35.60    3.30
  -6  -1   0   39.50    2.70
  -6  -1   0   49.90    3.50
  -6  -1   0   47.20    4.00
  -6  -1   0   37.80    3.40
   6   1   0   44.90    3.90
   6   1   0   46.40    3.70
   6   1   0   40.10    3.00
   6   1   0   40.60    3.60
   6   1   0   35.40    3.90
   6   1   0   38.20    1.90
   6   1   0   35.30    2.00
   6   1   0   37.00    3.60
  -7  -1   0    1.10    2.00
  -7  -1   0    3.20    1.50
  -7  -1   0    2.00    1.80
  -7  -1   0    1.50    1.60
  -7  -1   0    1.20    1.80
   7   1   0    7.10    2.50
   7   1   0    6.10    2.30
   7   1   0    2.30    1.40
  -8  -1   0    4.90    2.30
  -8  -1   0    0.00    1.60
  -8  -1   0    2.10    2.20
  -8  -1   0   -0.60    2.10
  -8  -1   0    7.20    2.90
   8   1   0    3.80    2.90
  -9  -1   0   12.30    3.60
  -9  -1   0    8.50    2.80
   9   1   0    6.70    3.50
 -10  -1   0   -2.90    2.90
 -10  -1   0    1.40    3.40
  10   1   0    0.40    3.50
  10  -2   0    0.20    3.40
 -10   2   0    0.10    2.60
 -10   2   0    2.40    3.20
   9  -2   0    2.20    3.20
  -9   2   0    8.60    3.50
  -9   2   0   11.20    2.70
  -9   2   0    9.30    3.10
  -9   2   0   10.60    2.70
   8  -2   0   76.59    3.30
   8  -2   0   81.39    6.70
   8  -2   0   78.79    3.40
  -8   2   0   72.59    5.20
  -8   2   0   76.69    4.70
  -8   2   0   77.69    5.50
  -8   2   0   78.09    4.80
  -8   2   0   80.59    5.70
   7  -2   0    4.90    1.70
   7  -2   0    4.90    1.10
   7  -2   0    4.30    2.50
   7  -2   0    7.40    1.20
  -7   2   0    5.00    2.20
  -7   2   0    6.00    1.70
  -7   2   0    6.00    1.80
  -7   2   0    6.80    2.60
  -7   2   0    5.10    1.90
   6  -2   0  420.36   16.20
   6  -2   0  423.66   15.60
   6  -2   0  447.16   15.10
   6  -2   0  443.96   16.30
   6  -2   0  421.26   14.50
   6  -2   0  414.66   14.50
   6  -2   0  424.36   15.90
  -6   2   0  428.06   15.00
  -6   2   0  427.66   15.50
  -6   2   0  445.66   16.00
  -6   2   0  431.06   16.10
  -6   2   0  433.66   15.80
  -6   2   0  434.16   15.10
   5  -2   0   70.09    4.10
   5  -2   0   65.89    3.10
   5  -2   0   65.59    3.50
   5  -2   0   71.09    4.40
   5  -2   0   69.99    3.90
   5  -2   0   72.99    4.20
   5  -2   0   68.79    3.10
  -5   2   0   65.49    4.00
  -5   2   0   72.19    3.40
  -5   2   0   69.09    3.80
  -5   2   0   67.39    3.50
  -5   2   0   78.89    4.40
  -5   2   0   76.69    4.20
  -5   2   0   69.89    3.50
  -5   2   0   70.49    4.00
  -5   2   0   67.79    3.80
   4  -2   0  525.25   18.20
   4  -2   0  569.04   19.20
   4  -2   0  557.94   18.30
   4  -2   0  542.85   19.00
   4  -2   0  563.84   18.20
   4  -2   0  571.14   19.30
   4  -2   0  529.65   18.80
   4  -2   0  545.95   18.50
   4  -2   0  579.74   18.80
  -4   2   0  555.54   18.90
  -4   2   0  539.25   19.00
  -4   2   0  572.44   19.20
  -4   2   0  557.74   18.40
  -4   2   0  541.75   18.70
  -4   2   0  577.94   18.50
  -4   2   0  553.84   19.00
  -4   2   0  541.55   19.00
  -4   2   0  546.55   18.40
   3  -2   0  396.76   14.10
   3  -2   0  396.06   13.60
   3  -2   0  420.06   13.80
   3  -2   0  409.26   13.60
   3  -2   0  421.26   14.30
   3  -2   0  394.96   14.10
   3  -2   0  404.56   13.60
   3  -2   0  401.96   14.30
   3  -2   0  410.16   14.20
   3  -2   0  418.06   14.20
   3  -2   0  419.36   14.00
  -3   2   0  416.56   14.30
  -3   2   0  418.96   14.10
  -3   2   0  438.56   13.80
  -3   2   0  406.76   13.70
  -3   2   0  410.46   14.30
  -3   2   0  409.66   14.20
  -3   2   0  420.76   14.20
  -3   2   0  424.36   13.70
  -3   2   0  387.36   13.90
  -3   2   0  419.26   14.00
   2  -2   0    3.60    0.80
   2  -2   0    4.80    0.90
   2  -2   0    3.50    0.70
   2  -2   0    5.30    1.00
   2  -2   0    3.90    0.70
   2  -2   0    5.80    1.00
   2  -2   0    5.10    0.70
   2  -2   0    3.30    0.60
   2  -2   0    3.80    0.90
   2  -2   0    3.90    0.60
   2  -2   0    2.80    0.70
  -2   2   0    3.40    0.60
  -2   2   0    4.90    1.00
  -2   2   0    5.20    0.90
  -2   2   0    4.80    0.80
  -2   2   0    4.40    0.70
  -2   2   0    3.10    0.70
  -2   2   0    2.70    0.70
  -2   2   0    6.50    0.80
  -2   2   0    3.90    0.80
  -2   2   0    3.50    0.80
  -2   2   0    2.80    0.70
   1  -2   0   16.70    1.30
   1  -2   0   13.50    0.90
   1  -2   0   14.60    1.10
   1  -2   0   13.50    0.90
   1  -2   0   14.30    1.10
   1  -2   0   16.60    1.30
   1  -2   0   13.80    1.00
   1  -2   0   15.10    1.00
   1  -2   0   15.20    1.20
   1  -2   0   13.90    0.80
   1  -2   0   12.70    1.10
   1  -2   0   12.60    1.10
  -1   2   0   12.20    1.10
  -1   2   0   13.20    0.80
  -1   2   0   13.90    1.00
  -1   2   0   15.30    1.30
  -1   2   0   16.00    1.20
  -1   2   0   13.90    1.20
  -1   2   0   14.30    1.00
  -1   2   0   13.70    0.90
  -1   2   0   12.90    0.90
  -1   2   0   13.60    1.10
  -1   2   0   11.30    0.90
  -1   2   0   12.50    1.20
  -1   2   0   13.90    1.00
   0  -2   0 1407.46   43.10
   0  -2   0 1361.96   43.00
   0  -2   0 1306.77   43.10
   0  -2   0 1382.16   43.40
   0  -2   0 1358.76   43.40
   0  -2   0 1402.46   43.40
   0  -2   0 1373.46   43.10
   0  -2   0 1335.17   43.40
   0  -2   0 1334.17   43.30
   0  -2   0 1330.17   43.40
   0  -2   0 1411.76   43.30
   0   2   0 1404.86   43.00
   0   2   0 1340.27   43.20
   0   2   0 1317.47   43.00
   0   2   0 1287.27   43.10
   0   2   0 1418.16   43.10
   0   2   0 1438.06   43.10
   0   2   0 1291.97   43.40
   0   2   0 1339.57   43.50
   0   2   0 1329.77   43.40
   0   2   0 1366.76   43.30
   0   2   0 1346.47   43.30
   0   2   0 1348.67   43.40
   0   2   0 1328.77   43.30
  -1  -2   0  215.58    7.40
  -1  -2   0  206.88    7.10
  -1  -2   0  207.88    7.10
  -1  -2   0  212.88    7.50
  -1  -2   0  216.98    7.40
  -1  -2   0  218.78    7.40
  -1  -2   0  199.48    7.10
  -1  -2   0  217.68    7.10
  -1  -2   0  213.08    7.60
  -1  -2   0  211.98    7.50
   1   2   0  212.18    7.10
   1   2   0  198.18    7.10
   1   2   0  226.38    7.40
   1   2   0  217.48    7.50
   1   2   0  219.48    7.00
   1   2   0  206.18    7.50
   1   2   0  222.78    7.60
   1   2   0  217.58    7.40
   1   2   0  203.98    7.30
  -2  -2   0  253.37    8.90
  -2  -2   0  262.77    9.00
  -2  -2   0  246.48    8.60
  -2  -2   0  271.67    9.30
  -2  -2   0  267.87    8.60
  -2  -2   0  254.37    9.10
  -2  -2   0  257.97    9.00
  -2  -2   0  253.67    8.80
  -2  -2   0  264.07    9.20
  -2  -2   0  257.27    8.90
   2   2   0  265.67    8.20
   2   2   0  251.17    8.60
   2   2   0  265.87    9.20
   2   2   0  238.98    8.40
   2   2   0  253.27    9.10
   2   2   0  243.68    9.00
   2   2   0  252.97    8.90
   2   2   0  265.47    8.60
   2   2   0  249.88    8.90
   2   2   0  259.07    8.70
  -3  -2   0  462.65   15.60
  -3  -2   0  453.35   15.60
  -3  -2   0  475.25   15.10
  -3  -2   0  450.65   15.60
  -3  -2   0  455.75   15.50
  -3  -2   0  460.75   15.80
  -3  -2   0  449.36   15.60
  -3  -2   0  454.55   15.10
  -3  -2   0  442.36   15.40
   3   2   0  469.55   15.70
   3   2   0  442.26   15.20
   3   2   0  477.15   14.90
   3   2   0  447.56   15.60
   3   2   0  473.95   15.90
   3   2   0  466.75   15.00
   3   2   0  448.36   15.50
   3   2   0  447.26   15.60
  -4  -2   0    3.10    1.10
  -4  -2   0    4.10    1.20
  -4  -2   0    3.00    0.80
  -4  -2   0    3.00    0.50
  -4  -2   0    2.90    0.80
  -4  -2   0    5.00    1.40
  -4  -2   0    3.70    1.20
  -4  -2   0    2.10    1.30
  -4  -2   0    3.50    1.20
   4   2   0    3.50    1.30
   4   2   0    3.50    1.10
   4   2   0    5.50    1.30
   4   2   0    2.60    1.00
   4   2   0    2.50    0.60
   4   2   0    2.50    0.70
   4   2   0    0.40    0.50
  -5  -2   0  229.38    8.10
  -5  -2   0  229.98    9.10
  -5  -2   0  231.98    9.10
  -5  -2   0  220.08    9.20
  -5  -2   0  238.98    8.90
  -5  -2   0  220.88    9.10
  -5  -2   0  220.78    8.50
  -5  -2   0  228.98    8.40
   5   2   0  232.98    7.80
   5   2   0  227.78    9.50
   5   2   0  236.68    8.00
   5   2   0  244.88    8.60
   5   2   0  232.58    9.20
   5   2   0  223.48    9.00
  -6  -2   0   52.49    4.30
  -6  -2   0   41.90    3.60
  -6  -2   0   45.60    3.00
  -6  -2   0   45.10    3.50
  -6  -2   0   46.60    3.90
  -6  -2   0   50.09    3.70
   6   2   0   46.90    3.80
   6   2   0   48.70    3.00
   6   2   0   41.80    4.10
   6   2   0   42.20    1.90
   6   2   0   41.40    3.90
   6   2   0   47.40    3.60
   6   2   0   44.00    2.10
  -7  -2   0   16.30    2.60
  -7  -2   0   14.80    2.30
  -7  -2   0   10.40    2.60
  -7  -2   0   16.00    3.10
  -7  -2   0   21.00    3.00
   7   2   0   14.00    3.20
  -8  -2   0   21.70    3.30
  -8  -2   0   23.70    3.50
  -8  -2   0   28.00    4.10
  -8  -2   0   20.60    3.20
   8   2   0   26.90    4.10
  -9  -2   0    3.90    3.00
  -9  -2   0    3.10    2.70
   9   2   0   -0.50    2.90
 -10  -2   0    3.10    3.00
 -10  -2   0   -0.40    3.00
  10   2   0   -2.00    3.20
  10  -3   0   -3.40    3.10
 -10   3   0   -1.70    3.10
 -10   3   0    0.30    2.20
 -10   3   0    2.80    2.70
   9  -3   0    9.80    3.90
  -9   3   0   17.70    3.70
  -9   3   0   20.40    3.30
  -9   3   0   13.00    3.90
  -9   3   0    9.20    2.60
   8  -3   0    8.20    3.10
   8  -3   0    1.50    1.00
   8  -3   0    2.40    1.10
  -8   3   0   -2.40    2.50
  -8   3   0    1.30    1.90
  -8   3   0    2.70    1.60
  -8   3   0    0.90    2.40
  -8   3   0    3.00    2.10
   7  -3   0    9.60    2.10
   7  -3   0    6.50    1.30
   7  -3   0    4.20    2.40
   7  -3   0    8.40    1.30
  -7   3   0    5.20    1.90
  -7   3   0    6.90    2.40
  -7   3   0    8.60    1.80
  -7   3   0   10.70    2.10
  -7   3   0   10.50    2.50
   6  -3   0   81.29    3.50
   6  -3   0   72.39    3.50
   6  -3   0   73.59    4.70
   6  -3   0   78.99    5.00
   6  -3   0   70.89    4.90
   6  -3   0   70.79    4.40
   6  -3   0   69.29    4.10
  -6   3   0   85.69    5.20
  -6   3   0   79.79    4.90
  -6   3   0   80.79    4.10
  -6   3   0   77.29    4.10
  -6   3   0   71.89    4.40
  -6   3   0   78.89    4.80
   5  -3   0   23.50    2.80
   5  -3   0   21.90    2.90
   5  -3   0   20.60    2.20
   5  -3   0   22.90    1.80
   5  -3   0   23.30    2.60
   5  -3   0   21.30    2.40
   5  -3   0   23.30    2.00
   5  -3   0   24.00    2.00
  -5   3   0   27.30    3.00
  -5   3   0   20.90    2.30
  -5   3   0   20.00    2.70
  -5   3   0   25.80    2.90
  -5   3   0   24.60    2.20
  -5   3   0   23.60    2.20
  -5   3   0   27.70    2.80
  -5   3   0   24.50    2.60
   4  -3   0  124.29    5.50
   4  -3   0  123.89    5.70
   4  -3   0  127.59    5.30
   4  -3   0  123.89    4.70
   4  -3   0  124.69    5.10
   4  -3   0  119.99    4.80
   4  -3   0  114.69    4.70
   4  -3   0  120.89    5.40
   4  -3   0  125.59    5.70
  -4   3   0  117.29    5.60
  -4   3   0  124.49    5.40
  -4   3   0  112.59    4.90
  -4   3   0  115.99    5.50
  -4   3   0  121.79    5.50
  -4   3   0  115.59    5.20
  -4   3   0  124.79    5.50
  -4   3   0  122.99    5.00
   3  -3   0  370.56   13.70
   3  -3   0  430.66   13.60
   3  -3   0  399.06   13.80
   3  -3   0  382.86   13.30
   3  -3   0  367.36   13.10
   3  -3   0  414.36   13.20
   3  -3   0  392.26   13.60
   3  -3   0  422.86   13.10
   3  -3   0  379.56   13.90
  -3   3   0  381.86   13.80
  -3   3   0  374.66   13.20
  -3   3   0  387.16   13.40
  -3   3   0  402.26   13.80
  -3   3   0  367.96   13.40
  -3   3   0  399.66   13.80
  -3   3   0  404.16   13.20
  -3   3   0  378.56   13.80
   2  -3   0   14.60    1.70
   2  -3   0   18.30    1.60
   2  -3   0   10.10    2.10
   2  -3   0   17.50    1.80
   2  -3   0   12.40    1.40
   2  -3   0   16.60    1.40
   2  -3   0   15.20    1.10
   2  -3   0   17.40    1.40
   2  -3   0   12.40    1.50
   2  -3   0   17.00    1.70
   2  -3   0   12.40    1.40
  -2   3   0   14.60    1.30
  -2   3   0   17.60    1.80
  -2   3   0   18.80    1.50
  -2   3   0   16.00    1.70
  -2   3   0   13.90    1.50
  -2   3   0   13.80    1.60
  -2   3   0   13.30    1.20
  -2   3   0   14.90    1.50
  -2   3   0   15.20    1.70
   1  -3   0 1473.95   46.90
   1  -3   0 1495.25   46.60
   1  -3   0 1397.86   46.30
   1  -3   0 1488.45   46.90
   1  -3   0 1414.86   46.80
   1  -3   0 1445.56   46.90
   1  -3   0 1486.25   47.10
   1  -3   0 1482.15   46.80
   1  -3   0 1433.06   46.70
   1  -3   0 1469.55   46.60
   1  -3   0 1480.55   46.90
   1  -3   0 1449.46   46.50
  -1   3   0 1456.15   46.80
  -1   3   0 1514.25   46.90
  -1   3   0 1423.76   46.70
  -1   3   0 1493.65   46.90
  -1   3   0 1430.26   46.90
  -1   3   0 1410.86   47.00
  -1   3   0 1427.86   46.50
  -1   3   0 1449.35   47.00
  -1   3   0 1493.55   46.40
  -1   3   0 1448.26   46.70
  -1   3   0 1464.65   46.90
   0  -3   0  276.67    9.80
   0  -3   0  273.37    9.70
   0  -3   0  270.97    9.30
   0  -3   0  289.67   10.10
   0  -3   0  278.97    9.70
   0  -3   0  269.17    9.60
   0  -3   0  259.47    9.10
   0  -3   0  284.27    9.60
   0  -3   0  289.47    9.40
   0   3   0  290.17    9.20
   0   3   0  268.67    9.30
   0   3   0  273.87    9.70
   0   3   0  274.97    9.70
   0   3   0  275.37    9.10
   0   3   0  287.07    9.70
   0   3   0  260.27    9.70
   0   3   0  267.07    9.60
   0   3   0  269.07    9.60
   0   3   0  277.17    9.90
  -1  -3   0  127.99    5.00
  -1  -3   0  125.09    4.90
  -1  -3   0  126.29    4.50
  -1  -3   0  127.69    4.60
  -1  -3   0  128.89    5.20
  -1  -3   0  133.49    5.20
  -1  -3   0  125.99    5.20
  -1  -3   0  131.19    4.70
  -1  -3   0  136.19    5.10
   1   3   0  124.59    5.00
   1   3   0  127.69    4.50
   1   3   0  127.99    4.70
   1   3   0  129.89    5.30
   1   3   0  127.69    5.00
   1   3   0  127.99    5.20
   1   3   0  127.29    5.30
   1   3   0  134.69    4.60
  -2  -3   0  258.87    9.10
  -2  -3   0  247.18    9.20
  -2  -3   0  265.17    8.60
  -2  -3   0  256.97    9.40
  -2  -3   0  262.87    9.10
  -2  -3   0  248.48    8.70
  -2  -3   0  240.28    9.20
  -2  -3   0  263.97    8.70
  -2  -3   0  267.57    9.10
   2   3   0  251.77    9.10
   2   3   0  251.67    9.10
   2   3   0  243.58    8.70
   2   3   0  229.08    9.20
   2   3   0  249.88    9.10
   2   3   0  262.27    9.40
   2   3   0  245.08    9.30
   2   3   0  264.57    8.60
   2   3   0  253.67    8.50
  -3  -3   0  100.39    4.70
  -3  -3   0  100.49    4.70
  -3  -3   0  120.49    4.80
  -3  -3   0  103.49    4.70
  -3  -3   0  108.49    4.90
  -3  -3   0  105.39    4.20
  -3  -3   0  108.39    4.90
  -3  -3   0  101.49    4.60
  -3  -3   0  109.69    4.20
  -3  -3   0  108.79    4.90
   3   3   0  108.69    4.30
   3   3   0  111.29    5.00
   3   3   0  106.99    4.70
   3   3   0  100.89    4.60
   3   3   0  108.29    3.90
   3   3   0  110.09    4.90
   3   3   0  107.19    4.00
  -4  -3   0   22.40    2.30
  -4  -3   0   25.40    2.70
  -4  -3   0   22.50    1.70
  -4  -3   0   20.70    2.30
  -4  -3   0   24.20    2.40
  -4  -3   0   23.50    1.90
  -4  -3   0   25.80    2.50
  -4  -3   0   22.60    2.30
   4   3   0   25.50    2.40
   4   3   0   26.80    2.70
   4   3   0   22.00    1.30
   4   3   0   23.00    1.50
   4   3   0   24.40    2.10
  -5  -3   0   78.29    3.80
  -5  -3   0   75.19    4.30
  -5  -3   0   78.49    4.40
  -5  -3   0   75.39    4.40
  -5  -3   0   73.79    3.60
  -5  -3   0   73.99    4.40
   5   3   0   76.79    3.10
   5   3   0   72.99    3.70
   5   3   0   70.39    4.20
   5   3   0   75.19    4.50
   5   3   0   73.89    2.90
   5   3   0   77.79    4.70
  -6  -3   0  151.08    7.10
  -6  -3   0  139.49    6.60
  -6  -3   0  139.89    6.90
  -6  -3   0  129.69    5.90
   6   3   0  144.59    7.50
   6   3   0  132.19    5.90
   6   3   0  139.39    7.00
  -7  -3   0    9.70    2.60
  -7  -3   0    9.60    1.90
  -7  -3   0   11.80    2.80
  -7  -3   0   11.30    2.60
  -7  -3   0   10.20    2.60
   7   3   0   10.00    2.70
  -8  -3   0   20.70    3.50
  -8  -3   0   25.30    3.70
  -8  -3   0   19.00    3.50
   8   3   0   15.80    3.90
  -9  -3   0   -2.00    2.80
  -9  -3   0    2.30    3.10
   9   3   0    0.30    3.20
 -10  -3   0    3.60    3.40
  10   3   0    1.80    6.10
  10  -4   0   -2.40    2.90
 -10   4   0    0.40    2.60
 -10   4   0    0.40    2.20
 -10   4   0    2.20    3.60
   9  -4   0   41.50    5.60
  -9   4   0   40.40    5.40
  -9   4   0   37.00    4.80
  -9   4   0   25.60    3.40
  -9   4   0   40.10    4.10
   8  -4   0   43.40    5.40
   8  -4   0   48.00    2.80
  -8   4   0   51.09    5.40
  -8   4   0   48.80    4.10
  -8   4   0   53.29    5.30
  -8   4   0   42.90    3.80
   7  -4   0   40.80    3.50
   7  -4   0   35.60    2.50
   7  -4   0   34.30    4.50
  -7   4   0   31.30    3.10
  -7   4   0   35.80    3.70
  -7   4   0   35.00    4.00
  -7   4   0   37.10    4.40
   6  -4   0  130.69    7.00
   6  -4   0  140.89    7.80
   6  -4   0  133.49    6.00
   6  -4   0  130.59    5.30
   6  -4   0  132.79    6.40
   6  -4   0  125.69    5.40
  -6   4   0  131.39    7.10
  -6   4   0  125.19    6.20
  -6   4   0  135.49    6.80
  -6   4   0  123.89    5.80
   5  -4   0   82.19    5.00
   5  -4   0   84.79    4.60
   5  -4   0   84.49    3.80
   5  -4   0   78.29    4.80
   5  -4   0   80.89    4.80
   5  -4   0   84.79    4.30
   5  -4   0   81.99    4.00
   5  -4   0   83.29    3.80
  -5   4   0   82.59    5.00
  -5   4   0   88.29    4.90
  -5   4   0   93.59    4.30
  -5   4   0   74.99    4.10
  -5   4   0   83.79    4.60
  -5   4   0   86.89    4.50
  -5   4   0   79.89    4.90
  -5   4   0   84.89    4.80
   4  -4   0   16.10    1.90
   4  -4   0   16.40    1.60
   4  -4   0   17.60    2.30
   4  -4   0   12.60    1.70
   4  -4   0   18.30    1.60
   4  -4   0   13.10    2.00
   4  -4   0   16.50    2.30
   4  -4   0   18.00    1.80
   4  -4   0   15.70    2.00
  -4   4   0   16.00    2.10
  -4   4   0   14.20    2.00
  -4   4   0   14.40    1.80
  -4   4   0   17.10    2.40
  -4   4   0   15.70    1.70
  -4   4   0   16.70    2.10
  -4   4   0   13.60    2.20
  -4   4   0   12.50    1.80
   3  -4   0 1034.10   33.30
   3  -4   0 1023.20   33.70
   3  -4   0 1074.79   33.70
   3  -4   0  995.10   34.00
   3  -4   0 1007.80   33.90
   3  -4   0 1028.00   33.40
   3  -4   0 1043.50   34.00
   3  -4   0  997.20   33.20
   3  -4   0 1057.89   33.10
   3  -4   0 1006.80   34.10
  -3   4   0 1076.99   34.00
  -3   4   0 1005.00   33.90
  -3   4   0 1051.39   33.90
  -3   4   0 1069.79   33.50
  -3   4   0  976.00   33.60
  -3   4   0 1001.60   33.90
  -3   4   0  988.90   34.00
  -3   4   0 1022.20   33.30
  -3   4   0  987.50   33.20
   2  -4   0  302.77   10.30
   2  -4   0  293.57   10.80
   2  -4   0  289.37   10.60
   2  -4   0  290.57   10.80
   2  -4   0  305.87   10.60
   2  -4   0  303.17   10.30
   2  -4   0  295.77   10.90
   2  -4   0  294.37   10.00
   2  -4   0  292.47   10.80
   2  -4   0  292.57   10.30
  -2   4   0  290.77   10.60
  -2   4   0  298.47   10.80
  -2   4   0  292.57   10.30
  -2   4   0  285.57   10.20
  -2   4   0  302.57   10.70
  -2   4   0  279.47   10.70
  -2   4   0  288.07   10.10
  -2   4   0  291.77   10.80
  -2   4   0  302.97   10.90
   1  -4   0  934.81   29.90
   1  -4   0  919.71   29.90
   1  -4   0  871.61   29.40
   1  -4   0  928.31   29.90
   1  -4   0  899.31   30.10
   1  -4   0  946.21   29.80
   1  -4   0  914.21   29.10
   1  -4   0  917.91   29.50
   1  -4   0  873.71   29.70
  -1   4   0  873.41   30.00
  -1   4   0  917.91   30.00
  -1   4   0  918.91   29.70
  -1   4   0  868.41   29.30
  -1   4   0  905.61   29.90
  -1   4   0  878.31   29.80
  -1   4   0  898.91   29.20
  -1   4   0  892.31   29.90
  -1   4   0  926.81   29.90
   0  -4   0 1246.48   39.50
   0  -4   0 1260.77   39.00
   0  -4   0 1176.78   39.50
   0  -4   0 1234.18   39.30
   0  -4   0 1139.79   39.50
   0  -4   0 1166.18   39.30
   0  -4   0 1194.88   38.70
   0  -4   0 1223.18   39.00
   0   4   0 1173.58   39.50
   0   4   0 1287.07   39.30
   0   4   0 1183.68   39.80
   0   4   0 1259.37   38.90
   0   4   0 1161.98   39.30
   0   4   0 1283.47   38.80
   0   4   0 1228.98   39.70
   0   4   0 1171.68   39.30
   0   4   0 1177.08   39.50
   0   4   0 1203.48   38.70
  -1  -4   0   45.90    2.60
  -1  -4   0   47.20    2.90
  -1  -4   0   47.40    2.20
  -1  -4   0   45.10    2.80
  -1  -4   0   45.50    2.80
  -1  -4   0   42.90    2.30
  -1  -4   0   43.80    2.80
  -1  -4   0   49.30    2.60
   1   4   0   36.00    2.50
   1   4   0   47.70    3.00
   1   4   0   53.59    3.00
   1   4   0   45.40    3.10
   1   4   0   50.79    2.80
   1   4   0   50.69    2.40
   1   4   0   49.00    2.20
   1   4   0   49.00    2.10
   1   4   0   43.40    2.60
  -2  -4   0  442.56   15.00
  -2  -4   0  460.15   15.40
  -2  -4   0  459.75   14.80
  -2  -4   0  446.46   14.90
  -2  -4   0  436.76   15.60
  -2  -4   0  417.76   15.70
  -2  -4   0  467.55   15.60
  -2  -4   0  475.25   15.70
  -2  -4   0  446.46   15.40
   2   4   0  437.36   15.40
   2   4   0  442.26   15.00
   2   4   0  457.75   14.80
   2   4   0  424.06   15.80
   2   4   0  441.46   14.60
   2   4   0  449.86   15.90
   2   4   0  454.15   15.80
  -3  -4   0  142.99    6.80
  -3  -4   0  167.08    6.30
  -3  -4   0  168.28    6.20
  -3  -4   0  163.98    6.10
  -3  -4   0  163.68    6.80
  -3  -4   0  172.58    6.80
  -3  -4   0  164.68    6.90
  -3  -4   0  167.38    6.70
   3   4   0  165.48    6.30
   3   4   0  160.88    5.70
   3   4   0  164.88    5.90
   3   4   0  172.18    5.50
   3   4   0  170.38    7.10
   3   4   0  167.78    7.10
   3   4   0  156.78    7.00
   3   4   0  158.48    6.60
  -4  -4   0   18.20    1.80
  -4  -4   0   18.10    2.50
  -4  -4   0   14.30    2.10
  -4  -4   0   19.10    2.20
  -4  -4   0   19.60    2.50
  -4  -4   0   17.10    1.70
  -4  -4   0   17.00    2.20
   4   4   0   19.40    2.00
   4   4   0   17.50    1.40
   4   4   0   18.30    2.40
   4   4   0   20.70    2.30
   4   4   0   17.20    1.20
   4   4   0   23.90    2.80
  -5  -4   0   96.09    5.10
  -5  -4   0   96.89    5.50
  -5  -4   0   98.99    5.30
  -5  -4   0  102.39    5.50
  -5  -4   0   99.29    5.10
  -5  -4   0   98.49    4.60
   5   4   0   97.29    4.60
   5   4   0   89.69    5.50
   5   4   0   93.39    5.10
   5   4   0   96.69    5.90
   5   4   0  107.09    5.80
  -6  -4   0    6.20    2.20
  -6  -4   0    2.90    2.20
  -6  -4   0    6.50    2.00
  -6  -4   0    2.90    1.80
  -6  -4   0    2.40    1.40
   6   4   0    2.30    2.40
  -7  -4   0    0.20    2.00
  -7  -4   0    0.00    2.20
  -7  -4   0    1.10    2.00
  -7  -4   0   -1.10    2.20
  -7  -4   0    0.80    2.10
   7   4   0   -0.60    2.30
  -8  -4   0    6.70    3.00
  -8  -4   0    4.50    3.10
   8   4   0    2.70    2.80
  -9  -4   0   12.50    3.50
  -9  -4   0    9.10    3.80
   9   4   0    8.10    3.80
  10  -5   0   -1.80    3.70
 -10   5   0   -1.60    2.60
 -10   5   0    1.50    2.20
 -10   5   0    1.70    3.90
   9  -5   0   12.50    1.60
   9  -5   0   10.00    3.90
  -9   5   0    8.40    3.90
  -9   5   0    7.30    2.70
  -9   5   0    6.20    3.20
  -9   5   0   11.50    2.80
   8  -5   0    2.60    1.30
   8  -5   0   -0.40    2.60
  -8   5   0    2.50    2.20
  -8   5   0   -2.40    2.40
  -8   5   0   -0.10    1.60
  -8   5   0    1.20    2.60
   7  -5   0    0.80    1.10
   7  -5   0    1.70    1.70
   7  -5   0   -0.30    2.60
  -7   5   0    1.30    1.50
  -7   5   0    3.20    2.50
  -7   5   0   -1.00    2.20
  -7   5   0   -1.00    1.70
  -7   5   0   -0.50    2.10
   6  -5   0   82.89    4.70
   6  -5   0   83.99    5.90
   6  -5   0   89.79    4.10
  -6   5   0   90.19    5.70
  -6   5   0   81.89    4.70
  -6   5   0   87.49    4.70
  -6   5   0   85.19    5.70
  -6   5   0   92.29    5.20
   5  -5   0   30.90    2.40
   5  -5   0   35.50    2.30
   5  -5   0   31.40    3.40
   5  -5   0   29.40    3.30
   5  -5   0   27.50    3.30
   5  -5   0   37.20    3.20
   5  -5   0   30.30    3.10
  -5   5   0   33.40    3.10
  -5   5   0   33.60    3.10
  -5   5   0   35.10    3.70
  -5   5   0   31.90    2.70
  -5   5   0   35.20    3.70
   4  -5   0  123.99    6.20
   4  -5   0  122.09    6.10
   4  -5   0  116.69    5.00
   4  -5   0  117.69    6.00
   4  -5   0  114.99    5.70
   4  -5   0  123.59    4.80
   4  -5   0  119.69    5.30
   4  -5   0  115.09    5.10
   4  -5   0  117.19    5.90
  -4   5   0  119.69    5.80
  -4   5   0  110.09    5.60
  -4   5   0  119.89    5.30
  -4   5   0  118.59    6.20
  -4   5   0  117.39    5.90
  -4   5   0  126.69    6.00
  -4   5   0  104.39    4.90
  -4   5   0  122.49    5.30
  -4   5   0  122.79    6.10
   3  -5   0  136.09    5.80
   3  -5   0  134.29    6.20
   3  -5   0  139.59    5.60
   3  -5   0  124.99    6.10
   3  -5   0  129.29    5.10
   3  -5   0  132.39    6.10
   3  -5   0  123.39    5.30
   3  -5   0  132.39    6.10
   3  -5   0  118.29    5.30
   3  -5   0  130.49    5.90
  -3   5   0  128.89    6.00
  -3   5   0  131.19    5.40
  -3   5   0  131.99    5.50
  -3   5   0  137.09    6.10
  -3   5   0  143.49    6.00
  -3   5   0  127.89    6.00
  -3   5   0  125.69    5.20
  -3   5   0  120.49    5.80
  -3   5   0  125.39    6.20
   2  -5   0   93.59    4.60
   2  -5   0   87.99    4.40
   2  -5   0   92.09    4.60
   2  -5   0   94.79    4.60
   2  -5   0   86.89    4.40
   2  -5   0   86.39    4.70
   2  -5   0   89.49    4.10
   2  -5   0   92.79    3.80
  -2   5   0   91.99    4.70
  -2   5   0   91.19    4.50
  -2   5   0   92.59    4.70
  -2   5   0   83.39    4.40
  -2   5   0   91.39    4.60
  -2   5   0   92.29    4.80
  -2   5   0   89.09    3.80
  -2   5   0   89.69    4.10
   1  -5   0   52.99    3.20
   1  -5   0   56.69    3.20
   1  -5   0   49.90    2.50
   1  -5   0   56.79    3.30
   1  -5   0   48.20    2.90
   1  -5   0   59.89    3.70
   1  -5   0   55.59    3.50
   1  -5   0   56.39    3.00
   1  -5   0   54.29    3.30
  -1   5   0   55.29    3.30
  -1   5   0   53.39    2.90
  -1   5   0   55.29    3.30
  -1   5   0   52.29    3.50
  -1   5   0   44.50    3.30
  -1   5   0   51.19    2.50
  -1   5   0   53.89    3.20
  -1   5   0   51.49    3.10
  -1   5   0   58.79    3.60
   0  -5   0  908.61   28.90
   0  -5   0  859.01   29.40
   0  -5   0  871.01   29.60
   0  -5   0  918.71   29.50
   0  -5   0  906.81   28.50
   0  -5   0  866.91   29.30
   0  -5   0  870.71   29.30
   0  -5   0  879.41   28.90
   0   5   0  897.81   29.60
   0   5   0  877.31   28.70
   0   5   0  869.91   29.40
   0   5   0  877.01   28.50
   0   5   0  842.52   29.50
   0   5   0  812.12   29.20
   0   5   0  886.31   29.80
   0   5   0  894.71   28.60
   0   5   0  920.41   29.30
  -1  -5   0  108.89    4.80
  -1  -5   0  109.69    5.20
  -1  -5   0  115.79    5.00
  -1  -5   0  109.19    4.30
  -1  -5   0  107.79    4.60
  -1  -5   0  104.49    5.20
  -1  -5   0  113.59    5.20
  -1  -5   0  108.59    5.20
  -1  -5   0  110.49    4.30
   1   5   0  110.49    4.50
   1   5   0  115.79    5.60
   1   5   0  115.09    5.40
   1   5   0  115.19    5.50
   1   5   0  101.29    4.20
   1   5   0  111.59    5.00
   1   5   0  112.09    4.40
   1   5   0  108.79    5.10
  -2  -5   0  834.72   28.10
  -2  -5   0  853.61   28.00
  -2  -5   0  814.12   27.80
  -2  -5   0  835.52   27.20
  -2  -5   0  856.81   28.30
  -2  -5   0  833.92   28.30
  -2  -5   0  847.32   27.50
   2   5   0  820.52   28.40
   2   5   0  853.91   28.60
   2   5   0  819.92   27.90
   2   5   0  837.32   28.50
   2   5   0  842.92   27.00
   2   5   0  837.22   27.10
   2   5   0  822.32   27.40
  -3  -5   0  192.58    7.10
  -3  -5   0  183.68    7.00
  -3  -5   0  186.78    7.70
  -3  -5   0  185.18    7.80
  -3  -5   0  204.68    8.20
  -3  -5   0  192.88    7.80
   3   5   0  196.58    8.30
   3   5   0  182.08    8.20
   3   5   0  185.78    6.60
   3   5   0  191.78    7.20
   3   5   0  186.58    7.70
   3   5   0  184.78    6.40
   3   5   0  194.08    8.20
   3   5   0  183.58    6.70
  -4  -5   0  138.39    6.60
  -4  -5   0  148.39    6.50
  -4  -5   0  133.69    6.40
  -4  -5   0  139.49    6.50
  -4  -5   0  130.19    5.80
  -4  -5   0  143.59    6.80
  -4  -5   0  134.79    5.60
   4   5   0  139.59    4.90
   4   5   0  138.69    5.70
   4   5   0  129.69    4.80
   4   5   0  130.29    6.70
   4   5   0  136.39    6.30
   4   5   0  147.49    6.90
   4   5   0  130.69    6.70
  -5  -5   0   46.90    4.20
  -5  -5   0   42.00    3.90
  -5  -5   0   44.00    3.40
  -5  -5   0   44.10    3.00
  -5  -5   0   44.20    4.10
   5   5   0   36.60    4.20
   5   5   0   42.50    3.50
  -6  -5   0    2.60    2.00
  -6  -5   0    0.50    2.00
  -6  -5   0    1.30    2.00
  -6  -5   0    1.80    2.00
   6   5   0    2.40    2.20
   6   5   0    0.40    2.40
  -7  -5   0    1.30    2.30
  -7  -5   0    5.50    2.90
  -7  -5   0    3.30    2.40
   7   5   0    5.10    2.70
   7   5   0    2.60    3.00
  -8  -5   0    0.00    2.60
  -8  -5   0    1.60    3.00
   8   5   0    3.30    3.30
  -9  -5   0    3.60    3.30
   9   5   0   -1.50    2.80
   9   5   0    3.20    3.50
   9  -6   0   17.50    4.60
   9  -6   0   15.30    1.80
  -9   6   0    9.50    3.00
  -9   6   0   15.50    4.50
  -9   6   0   11.20    3.70
  -9   6   0    7.30    2.60
   8  -6   0    6.00    1.60
   8  -6   0    2.80    3.60
  -8   6   0    2.50    2.90
  -8   6   0    5.30    2.30
  -8   6   0    5.30    2.50
  -8   6   0    6.80    3.20
   7  -6   0   29.50    3.40
   7  -6   0   34.20    2.80
   7  -6   0   38.20    5.00
  -7   6   0   38.00    3.80
  -7   6   0   30.10    4.50
  -7   6   0   36.10    4.50
  -7   6   0   35.20    4.00
   6  -6   0   35.90    3.50
   6  -6   0   36.00    4.60
   6  -6   0   34.30    2.60
  -6   6   0   31.90    4.30
  -6   6   0   30.70    4.00
  -6   6   0   37.50    3.50
  -6   6   0   32.80    3.60
  -6   6   0   31.60    3.40
   5  -6   0   -0.50    1.60
   5  -6   0    0.80    1.60
   5  -6   0   -0.20    1.60
   5  -6   0    1.00    1.10
   5  -6   0    0.20    1.90
  -5   6   0    3.50    1.40
  -5   6   0    1.60    1.70
  -5   6   0    2.10    2.10
  -5   6   0    0.60    1.90
  -5   6   0    0.80    1.50
   4  -6   0   50.49    4.30
   4  -6   0   42.00    3.60
   4  -6   0   44.80    3.40
   4  -6   0   47.50    3.90
   4  -6   0   42.90    2.60
  -4   6   0   46.50    4.10
  -4   6   0   38.40    3.50
  -4   6   0   39.90    4.00
  -4   6   0   43.80    3.40
  -4   6   0   38.50    2.90
   3  -6   0  189.98    8.20
   3  -6   0  181.48    7.80
   3  -6   0  175.18    8.10
   3  -6   0  187.88    8.10
   3  -6   0  174.68    6.80
   3  -6   0  183.68    8.00
   3  -6   0  177.18    7.20
   3  -6   0  183.88    7.30
   3  -6   0  166.58    7.60
   3  -6   0  178.08    7.30
  -3   6   0  182.48    8.00
  -3   6   0  189.88    8.10
  -3   6   0  183.18    7.30
  -3   6   0  188.68    8.30
  -3   6   0  182.98    7.00
  -3   6   0  169.68    7.90
  -3   6   0  175.28    8.00
   2  -6   0    1.20    1.50
   2  -6   0    3.30    1.50
   2  -6   0    3.00    1.40
   2  -6   0    2.30    0.90
   2  -6   0    2.20    1.70
   2  -6   0    0.70    1.00
   2  -6   0   -0.20    1.20
   2  -6   0   -1.30    1.00
  -2   6   0    2.20    1.30
  -2   6   0    1.40    1.20
  -2   6   0    4.80    1.80
  -2   6   0    2.70    1.50
  -2   6   0    1.00    0.80
  -2   6   0    1.80    1.20
  -2   6   0   -0.60    1.40
   1  -6   0  169.88    7.30
   1  -6   0  159.38    7.20
   1  -6   0  165.18    6.10
   1  -6   0  163.68    7.10
   1  -6   0  175.48    7.10
   1  -6   0  168.68    7.10
   1  -6   0  165.78    6.60
   1  -6   0  170.08    6.70
   1  -6   0  164.98    7.40
  -1   6   0  154.48    7.10
  -1   6   0  167.98    6.30
  -1   6   0  163.78    7.20
  -1   6   0  161.28    6.20
  -1   6   0  165.08    7.40
  -1   6   0  162.48    7.50
  -1   6   0  154.88    7.30
  -1   6   0  161.88    7.10
  -1   6   0  144.49    6.40
   0  -6   0  118.09    5.60
   0  -6   0  109.79    5.00
   0  -6   0  108.29    5.60
   0  -6   0  110.89    4.40
   0  -6   0  109.09    5.40
   0  -6   0  113.39    4.90
   0  -6   0  119.29    5.40
   0   6   0  104.59    5.60
   0   6   0  116.69    4.60
   0   6   0  102.79    5.30
   0   6   0  112.39    5.40
   0   6   0  108.99    5.80
   0   6   0  104.19    4.40
   0   6   0  109.79    4.80
   0   6   0  106.89    5.60
  -1  -6   0   -0.30    1.10
  -1  -6   0    2.10    1.60
  -1  -6   0    2.50    0.90
  -1  -6   0    2.60    1.20
  -1  -6   0    3.80    1.40
  -1  -6   0    2.80    1.30
  -1  -6   0    2.10    1.60
  -1  -6   0    2.10    0.80
   1   6   0    1.20    1.20
   1   6   0    5.00    1.70
   1   6   0    3.00    1.50
   1   6   0    1.90    1.00
   1   6   0    2.70    1.30
   1   6   0    1.00    1.10
   1   6   0    3.90    1.80
   1   6   0    1.80    0.80
  -2  -6   0  105.39    4.80
  -2  -6   0  113.49    5.70
  -2  -6   0  114.59    5.80
  -2  -6   0  111.59    5.40
  -2  -6   0  108.79    4.90
  -2  -6   0  114.09    4.60
  -2  -6   0  107.59    5.40
   2   6   0  112.49    6.00
   2   6   0  107.09    5.40
   2   6   0  109.49    6.10
   2   6   0  109.49    4.40
   2   6   0  113.29    4.30
   2   6   0  107.09    4.80
   2   6   0  107.59    5.30
   2   6   0  110.59    5.90
  -3  -6   0   84.69    3.90
  -3  -6   0   87.59    4.80
  -3  -6   0   85.99    4.80
  -3  -6   0   78.39    4.90
  -3  -6   0   95.49    5.00
   3   6   0   82.39    3.40
   3   6   0   84.99    5.50
   3   6   0   87.09    3.40
   3   6   0   74.99    5.10
   3   6   0   90.09    3.60
   3   6   0   87.49    4.80
   3   6   0   81.69    4.20
   3   6   0   89.09    5.30
  -4  -6   0    6.40    2.20
  -4  -6   0   12.20    2.60
  -4  -6   0    9.90    2.70
  -4  -6   0    6.90    1.50
  -4  -6   0   10.90    2.30
  -4  -6   0   10.90    1.60
   4   6   0    9.40    2.50
   4   6   0   10.90    1.80
   4   6   0    7.00    2.40
  -5  -6   0   74.89    4.20
  -5  -6   0   88.19    5.60
  -5  -6   0   79.29    5.20
  -5  -6   0   74.79    5.40
  -5  -6   0   75.79    5.00
   5   6   0   76.39    6.20
  -6  -6   0    2.00    2.60
  -6  -6   0    3.90    2.40
  -6  -6   0    2.00    2.30
   6   6   0    4.10    2.90
  -7  -6   0    1.70    2.60
  -7  -6   0   -0.10    2.70
   7   6   0   -0.70    2.80
  -8  -6   0    5.70    3.40
  -8  -6   0   -1.60    2.90
  -8  -6   0    7.50    3.20
   8   6   0    1.80    3.00
   9  -7   0    7.20    1.60
   9  -7   0    3.70    3.70
  -9   7   0    3.10    2.90
  -9   7   0    7.30    2.40
  -9   7   0    6.50    4.20
   8  -7   0   -1.90    3.00
   8  -7   0    0.40    1.50
  -8   7   0    1.80    3.30
  -8   7   0    2.30    3.40
  -8   7   0    2.30    2.10
  -8   7   0    0.40    2.30
   7  -7   0    3.80    1.60
   7  -7   0   -0.80    2.60
  -7   7   0    8.30    3.40
  -7   7   0    2.90    2.20
  -7   7   0    3.70    2.00
  -7   7   0    2.20    3.00
   6  -7   0  113.69    5.90
   6  -7   0   91.09    6.90
   6  -7   0  106.39    4.90
  -6   7   0  110.59    6.90
  -6   7   0  101.59    5.80
  -6   7   0   98.19    6.90
  -6   7   0  111.19    5.60
   5  -7   0   10.70    1.70
   5  -7   0    7.50    2.20
   5  -7   0   12.30    3.20
  -5   7   0    6.00    2.70
  -5   7   0    8.90    2.10
  -5   7   0   11.10    2.80
  -5   7   0   11.60    2.10
   4  -7   0  310.87   11.20
   4  -7   0  326.37   12.50
   4  -7   0  325.07   12.00
   4  -7   0  330.17   13.00
   4  -7   0  308.57   13.00
  -4   7   0  300.07   13.00
  -4   7   0  289.67   12.50
  -4   7   0  315.17   11.90
  -4   7   0  315.17   13.00
   3  -7   0   86.19    4.00
   3  -7   0   83.99    5.40
   3  -7   0   82.09    5.20
   3  -7   0   83.09    4.70
  -3   7   0   89.09    5.70
  -3   7   0   83.89    5.10
  -3   7   0   87.19    5.60
  -3   7   0   88.09    4.70
   2  -7   0  101.79    5.30
   2  -7   0   93.29    4.20
   2  -7   0   96.59    5.30
   2  -7   0   95.69    4.90
   2  -7   0   95.19    4.70
   2  -7   0  103.99    5.70
  -2   7   0   94.19    5.60
  -2   7   0  101.19    5.40
  -2   7   0   87.49    4.20
  -2   7   0   97.29    5.50
  -2   7   0   98.49    6.00
  -2   7   0   82.89    4.60
   1  -7   0   67.79    4.00
   1  -7   0   64.99    3.30
   1  -7   0   72.29    4.40
   1  -7   0   73.79    4.00
   1  -7   0   58.59    4.40
   1  -7   0   64.59    4.30
  -1   7   0   68.89    4.50
  -1   7   0   65.89    3.80
  -1   7   0   66.89    3.40
  -1   7   0   69.39    4.90
  -1   7   0   74.29    3.60
  -1   7   0   69.49    5.00
  -1   7   0   62.59    4.30
  -1   7   0   74.79    4.80
   0  -7   0    9.00    1.40
   0  -7   0    5.60    1.80
   0  -7   0    6.70    1.50
   0  -7   0    5.60    2.00
   0  -7   0    8.00    1.80
   0  -7   0   10.80    2.20
   0   7   0    5.80    1.80
   0   7   0    6.10    1.40
   0   7   0    6.50    1.20
   0   7   0    7.40    2.00
   0   7   0    6.00    1.60
   0   7   0    5.30    1.80
   0   7   0    4.50    1.80
   0   7   0    5.40    2.20
  -1  -7   0   11.10    2.40
  -1  -7   0   19.40    2.80
  -1  -7   0   10.20    1.50
  -1  -7   0   13.10    2.20
  -1  -7   0   11.60    2.10
  -1  -7   0   12.30    1.80
   1   7   0   15.20    2.10
   1   7   0   12.70    2.50
   1   7   0   11.30    2.20
   1   7   0   15.20    1.70
   1   7   0   10.30    2.50
   1   7   0   16.10    2.30
   1   7   0   13.50    2.60
   1   7   0   11.20    1.40
  -2  -7   0   48.30    4.00
  -2  -7   0   50.29    4.20
  -2  -7   0   37.30    4.10
  -2  -7   0   43.70    2.80
   2   7   0   54.79    3.30
   2   7   0   40.90    4.00
   2   7   0   47.40    3.70
   2   7   0   42.20    2.30
   2   7   0   43.20    2.50
   2   7   0   50.99    4.50
  -3  -7   0   96.89    4.50
  -3  -7   0   93.89    5.70
  -3  -7   0   94.49    5.30
  -3  -7   0   82.49    5.50
   3   7   0   95.79    6.00
   3   7   0   83.39    5.10
   3   7   0   83.59    8.40
   3   7   0  103.49    4.80
  -4  -7   0    2.90    1.40
  -4  -7   0    1.40    2.20
  -4  -7   0    5.60    2.40
  -4  -7   0    4.30    2.20
   4   7   0    9.20    3.00
  -5  -7   0   44.70    4.60
  -5  -7   0   46.80    4.50
  -5  -7   0   45.10    4.70
  -5  -7   0   44.00    5.00
   5   7   0   36.20    4.50
  -6  -7   0    5.80    2.80
  -6  -7   0    2.10    2.50
   6   7   0   15.10    3.70
  -7  -7   0    8.60    3.00
  -7  -7   0    7.00    3.50
   7   7   0    8.30    3.50
  -8  -7   0    6.70    3.30
   8   7   0    2.80    3.30
   8  -8   0    0.10    1.60
   8  -8   0   -2.10    3.40
  -8   8   0   -0.60    3.00
  -8   8   0    0.10    2.00
  -8   8   0    4.50    3.90
   7  -8   0    9.60    4.00
   7  -8   0   12.50    2.10
  -7   8   0   11.90    2.50
  -7   8   0   12.40    4.10
  -7   8   0    9.10    2.70
  -7   8   0   12.50    3.50
   6  -8   0   29.60    3.70
   6  -8   0   28.90    4.80
   6  -8   0   26.80    2.80
  -6   8   0   24.30    4.30
  -6   8   0   29.60    3.50
  -6   8   0   23.60    4.30
   5  -8   0    8.90    3.30
   5  -8   0    7.40    2.20
   5  -8   0    6.40    1.70
  -5   8   0    7.90    2.30
  -5   8   0    6.90    3.40
  -5   8   0    7.20    3.30
   4  -8   0   55.69    4.40
   4  -8   0   50.39    3.30
   4  -8   0   57.49    5.60
  -4   8   0   51.29    4.10
  -4   8   0   52.89    5.60
  -4   8   0   46.60    5.00
   3  -8   0  104.59    6.90
   3  -8   0  109.99    5.70
   3  -8   0  112.69    5.00
   3  -8   0   95.49    6.20
  -3   8   0  126.09    7.00
  -3   8   0  109.99    5.50
  -3   8   0  123.59    7.00
   2  -8   0    4.80    1.30
   2  -8   0    2.10    2.30
   2  -8   0    3.90    1.90
   2  -8   0    3.80    1.90
  -2   8   0    1.60    2.60
  -2   8   0    1.90    1.60
  -2   8   0    3.90    2.30
  -2   8   0    8.10    1.70
   1  -8   0   45.30    4.40
   1  -8   0   49.20    4.40
   1  -8   0   47.10    3.70
   1  -8   0   46.50    3.00
  -1   8   0   51.69    5.00
  -1   8   0   59.99    5.50
  -1   8   0   50.99    3.80
  -1   8   0   42.80    2.90
  -1   8   0   47.00    3.10
   0  -8   0   82.99    4.20
   0  -8   0   94.99    5.70
   0  -8   0   83.59    5.80
   0  -8   0   94.49    5.20
   0   8   0   83.29    6.00
   0   8   0   87.19    6.00
   0   8   0   90.99    5.50
   0   8   0   97.79    4.10
   0   8   0   92.19    4.30
   0   8   0   86.39    4.70
  -1  -8   0    6.10    1.40
  -1  -8   0    2.70    2.40
  -1  -8   0    4.00    2.20
  -1  -8   0    5.00    2.00
   1   8   0    7.10    1.30
   1   8   0    5.20    1.80
   1   8   0    4.80    2.60
   1   8   0    2.80    1.80
   1   8   0    7.70    1.50
  -2  -8   0  100.59    6.00
  -2  -8   0   99.79    5.80
  -2  -8   0  103.49    6.50
  -2  -8   0  117.89    5.10
   2   8   0   99.19    6.40
   2   8   0   95.69    5.80
  -3  -8   0   59.99    5.40
  -3  -8   0   51.19    3.50
  -3  -8   0   39.50    4.00
  -3  -8   0   49.90    4.70
   3   8   0   49.50    5.30
   3   8   0   53.49    4.20
  -4  -8   0    3.00    2.30
  -4  -8   0    4.80    2.90
  -4  -8   0    4.40    2.30
   4   8   0    5.60    3.10
  -5  -8   0   22.00    3.80
  -5  -8   0   19.90    3.50
   5   8   0   12.20    3.70
  -6  -8   0    4.10    3.20
  -6  -8   0    3.10    2.70
   6   8   0    3.60    3.30
  -7  -8   0    5.80    2.90
   7   8   0   -2.30    3.00
   7  -9   0    2.30    1.90
   7  -9   0    5.80    4.10
  -7   9   0    2.00    3.60
  -7   9   0    0.80    3.30
   6  -9   0   16.00    2.40
   6  -9   0    4.40    3.70
  -6   9   0   30.30    5.20
  -6   9   0   14.80    4.10
   5  -9   0    9.30    2.70
   5  -9   0   13.30    2.10
   5  -9   0    8.60    3.40
  -5   9   0   13.10    4.00
  -5   9   0   10.70    2.70
  -5   9   0   10.00    3.60
   4  -9   0   26.10    4.30
   4  -9   0   35.90    3.90
   4  -9   0   43.10    3.30
  -4   9   0   39.70    5.10
  -4   9   0   38.90    3.80
  -4   9   0   32.70    4.90
   3  -9   0   96.09    5.70
   3  -9   0   86.19    7.30
   3  -9   0   92.29    4.60
  -3   9   0   83.49    5.10
  -3   9   0   86.49    4.90
  -3   9   0   91.39    6.70
  -3   9   0   85.79    7.20
   2  -9   0   -1.60    1.90
   2  -9   0    1.20    2.40
   2  -9   0    0.60    1.30
  -2   9   0   -1.00    2.60
  -2   9   0   -0.70    1.60
  -2   9   0   -0.80    1.40
  -2   9   0    0.10    2.40
   1  -9   0  131.09    5.80
   1  -9   0  130.49    7.40
   1  -9   0  134.19    7.70
  -1   9   0  122.89    7.70
  -1   9   0  133.29    6.50
  -1   9   0  136.19    5.90
  -1   9   0  127.59    7.60
   0  -9   0   29.80    4.10
   0  -9   0   25.00    3.30
   0  -9   0   23.80    2.40
   0  -9   0   26.20    3.70
   0   9   0   18.50    3.10
   0   9   0   24.50    4.10
   0   9   0   23.20    2.10
   0   9   0   28.80    2.50
   0   9   0   16.80    3.60
  -1  -9   0   23.20    3.30
  -1  -9   0   34.40    4.50
  -1  -9   0   25.50    2.60
  -1  -9   0   29.90    3.80
   1   9   0   28.40    4.40
   1   9   0   21.60    3.40
  -2  -9   0   34.10    4.40
  -2  -9   0   40.90    4.60
  -2  -9   0   38.20    3.20
  -2  -9   0   33.80    3.90
   2   9   0   35.90    4.80
  -3  -9   0    3.70    2.60
  -3  -9   0    7.00    2.60
   3   9   0   -0.30    2.60
  -4  -9   0   18.80    4.00
  -4  -9   0   14.60    3.20
   4   9   0   14.10    4.10
  -5  -9   0   12.90    4.00
  -5  -9   0    7.80    3.00
   5   9   0    9.50    4.10
  -6  -9   0   -0.90    2.80
   6   9   0    0.10    3.30
   6 -10   0    5.00    3.60
   6 -10   0   11.80    2.40
  -6  10   0    5.00    3.60
  -6  10   0    9.30    4.40
   5 -10   0    2.30    3.20
   5 -10   0    1.00    2.30
   5 -10   0   -0.20    1.70
  -5  10   0   -0.30    3.50
  -5  10   0    5.50    3.30
   4 -10   0   14.80    3.90
   4 -10   0   17.20    3.30
   4 -10   0   25.00    2.70
  -4  10   0   18.00    2.80
  -4  10   0   24.00    4.70
  -4  10   0   16.20    4.30
   3 -10   0   39.40    3.40
   3 -10   0   29.10    3.80
   3 -10   0   43.10    5.70
  -3  10   0   33.20    4.90
  -3  10   0   34.20    5.40
  -3  10   0   35.40    3.30
   2 -10   0    4.30    2.60
   2 -10   0    0.20    3.00
   2 -10   0    1.30    1.60
  -2  10   0    1.10    2.90
  -2  10   0    3.50    3.50
  -2  10   0   -0.30    1.70
   1 -10   0   45.30    5.00
   1 -10   0   27.40    2.80
   1 -10   0   38.00    5.10
   1 -10   0   31.90    4.20
  -1  10   0   38.90    5.00
  -1  10   0   37.00    3.00
  -1  10   0   39.00    5.30
   0 -10   0   36.00    4.10
   0 -10   0   46.80    3.70
   0 -10   0   36.70    4.60
   0 -10   0   46.30    5.40
   0  10   0   48.00    5.80
   0  10   0   39.30    5.10
  -1 -10   0    0.90    1.60
  -1 -10   0    4.20    2.60
  -1 -10   0    1.80    2.90
  -1 -10   0    6.40    2.90
   1  10   0    7.50    3.30
   1  10   0   -0.70    2.90
  -2 -10   0   56.99    5.10
  -2 -10   0   56.69    5.70
   2  10   0   66.29    6.70
  -3 -10   0    8.20    2.90
  -3 -10   0    1.90    3.20
   3  10   0    5.60    3.30
  -4 -10   0   10.30    3.50
  -4 -10   0    8.90    3.60
   4  10   0   11.60    4.10
  -5 -10   0    7.80    3.40
   5  10   0   10.70    4.20
   5 -11   0    3.10    2.10
   5 -11   0    7.50    4.00
  -5  11   0   -2.20    3.90
  -5  11   0    4.90    4.10
  -5  11   0    1.60    2.10
   4 -11   0   36.40    5.80
   4 -11   0   39.10    5.10
   4 -11   0   37.10    3.60
  -4  11   0   24.70    5.80
  -4  11   0   36.10    3.40
  -4  11   0   34.60    5.80
   3 -11   0    3.30    2.80
   3 -11   0   -0.80    3.40
   3 -11   0    2.10    1.90
  -3  11   0    2.20    3.30
  -3  11   0    3.40    2.00
  -3  11   0    6.10    3.80
   2 -11   0    5.50    2.20
   2 -11   0    5.70    3.80
   2 -11   0    1.90    2.70
  -2  11   0    4.10    3.80
  -2  11   0    9.90    2.10
  -2  11   0    5.70    3.80
   1 -11   0   25.40    3.80
   1 -11   0   23.20    4.80
   1 -11   0   20.70    3.00
  -1  11   0   25.40    4.90
  -1  11   0   21.70    4.90
   0 -11   0    8.90    2.30
   0 -11   0    0.50    2.60
   0 -11   0    4.50    3.70
   0  11   0    1.70    3.60
   0  11   0    3.40    3.30
  -1 -11   0    5.60    2.80
  -1 -11   0    2.80    2.10
  -1 -11   0    2.10    3.10
   1  11   0    1.60    3.30
   1  11   0    5.50    3.70
  -2 -11   0   21.70    4.70
  -2 -11   0    7.40    3.10
   2  11   0    4.60    3.50
   2  11   0   11.20    3.90
  -3 -11   0    5.20    3.50
  -3 -11   0   -1.10    2.60
   3  11   0    5.60    3.80
   2 -12   0    7.10    3.10
   2 -12   0    3.70    2.30
   2 -12   0    2.10    3.70
  -2  12   0    4.50    4.90
  -2  12   0   -4.10    3.70
   1 -12   0    8.60    2.70
   1 -12   0    4.00    3.80
   1 -12   0   12.00    3.40
  -1  12   0   15.20    5.50
  -1  12   0   10.90    4.40
   0 -12   0    6.70    2.60
   0 -12   0    1.90    2.90
   0 -12   0    6.50    3.80
   0  12   0    2.80    4.00
   0  12  -1   14.10    4.10
   0  12  -1    7.50    3.90
   0 -12   1   16.80    3.60
   0 -12   1   14.50    2.90
   0 -12   1   12.70    4.10
  -1  12  -1    4.50    3.80
  -1  12  -1    6.10    4.30
   1 -12   1    4.20    2.30
   1 -12   1    5.70    4.00
  -2  12  -1   12.80    2.60
  -2  12  -1    6.50    4.60
  -2  12  -1   14.70    4.70
   2 -12   1   15.50    4.50
   2 -12   1   12.80    2.80
   3  11  -1   11.50    4.20
  -3 -11   1    4.40    3.00
  -3 -11   1    4.00    2.30
  -3 -11   1    6.80    3.60
   2  11  -1    2.80    3.50
  -2 -11   1    5.20    2.40
  -2 -11   1   -0.40    3.30
  -2 -11   1    8.60    2.90
   1  11  -1   11.30    4.20
   1  11  -1    2.10    3.50
  -1 -11   1   10.20    3.10
  -1 -11   1    6.20    3.60
  -1 -11   1    4.30    2.10
   0  11  -1   39.10    5.70
   0  11  -1   32.20    5.20
   0  11  -1   41.20    3.40
   0 -11   1   39.10    5.10
   0 -11   1   39.10    4.60
   0 -11   1   43.50    3.90
   0 -11   1   37.10    5.40
  -1  11  -1   -1.40    1.90
  -1  11  -1    2.10    3.40
  -1  11  -1   -7.20    2.60
   1 -11   1    4.60    3.40
   1 -11   1    1.90    2.60
   1 -11   1   -3.20    1.60
  -2  11  -1   16.70    2.90
  -2  11  -1   13.60    4.50
  -2  11  -1   12.60    4.20
   2 -11   1   15.20    3.40
   2 -11   1   23.10    2.90
   2 -11   1    9.80    4.20
  -3  11  -1    6.20    2.40
  -3  11  -1    4.40    3.90
  -3  11  -1    8.00    3.90
   3 -11   1   11.10    4.50
   3 -11   1    5.60    2.10
   3 -11   1    7.00    3.90
  -4  11  -1    3.00    3.80
  -4  11  -1    0.10    2.10
  -4  11  -1   -2.00    3.10
   4 -11   1    0.30    1.90
   4 -11   1    0.00    3.70
  -5  11  -1    7.60    4.10
  -5  11  -1    2.80    2.40
  -5  11  -1   -3.90    3.70
   5 -11   1    0.30    3.90
   5 -11   1    2.40    2.00
   5  10  -1    1.30    3.90
  -5 -10   1    3.80    3.50
  -5 -10   1    1.20    2.90
   4  10  -1   -0.30    3.50
  -4 -10   1    3.00    2.70
  -4 -10   1    1.70    3.20
  -4 -10   1    0.70    2.10
   3  10  -1   19.00    4.40
  -3 -10   1   21.20    4.40
  -3 -10   1   29.30    3.30
  -3 -10   1   25.30    3.80
   2  10  -1    6.40    3.50
  -2 -10   1   13.00    3.90
  -2 -10   1   12.10    2.20
  -2 -10   1   12.40    3.40
  -2 -10   1   10.00    2.90
   1  10  -1   34.20    5.10
   1  10  -1   37.60    5.50
   1  10  -1   36.60    3.10
  -1 -10   1   26.00    3.60
  -1 -10   1   28.60    4.30
  -1 -10   1   38.90    4.50
  -1 -10   1   33.00    3.20
   0  10  -1   30.30    3.10
   0  10  -1   34.60    5.10
   0  10  -1   31.50    4.90
   0 -10   1   20.30    4.10
   0 -10   1   33.90    4.70
   0 -10   1   32.10    3.20
   0 -10   1   30.30    3.90
  -1  10  -1   -1.90    1.70
  -1  10  -1    1.10    2.80
  -1  10  -1   -0.10    2.90
   1 -10   1   -1.70    2.10
   1 -10   1    1.70    1.60
   1 -10   1   -0.60    2.50
   1 -10   1   -1.20    2.80
  -2  10  -1   27.80    4.50
  -2  10  -1   32.00    3.40
  -2  10  -1   33.50    5.30
   2 -10   1   31.90    3.10
   2 -10   1   24.00    4.60
   2 -10   1   26.30    3.70
  -3  10  -1   38.70    5.30
  -3  10  -1   38.00    3.50
  -3  10  -1   30.90    4.90
   3 -10   1   33.40    3.10
   3 -10   1   33.70    3.90
   3 -10   1   25.80    4.50
  -4  10  -1   -3.70    2.70
  -4  10  -1    3.90    3.60
   4 -10   1    0.10    3.30
   4 -10   1    0.30    1.60
   4 -10   1   -1.80    2.10
  -5  10  -1   15.00    4.30
  -5  10  -1   14.60    4.30
   5 -10   1   27.00    2.80
   5 -10   1   18.90    4.80
  -6  10  -1   11.70    4.60
  -6  10  -1   10.30    4.60
   6 -10   1    8.50    2.00
   6 -10   1   14.70    4.80
   6   9  -1    8.20    4.00
  -6  -9   1    6.90    3.20
  -6  -9   1    1.90    3.40
   5   9  -1    5.60    3.40
  -5  -9   1    0.80    2.50
  -5  -9   1   -2.40    3.20
   4   9  -1   10.30    3.70
  -4  -9   1   10.40    3.40
  -4  -9   1   12.00    2.30
  -4  -9   1    9.20    2.70
   3   9  -1    5.40    1.20
   3   9  -1    1.00    2.90
  -3  -9   1    5.20    3.10
  -3  -9   1    5.20    1.80
  -3  -9   1    2.80    2.30
  -3  -9   1    7.80    2.90
   2   9  -1   -0.50    1.70
   2   9  -1    1.00    1.50
   2   9  -1   -1.00    2.50
  -2  -9   1    0.00    2.60
  -2  -9   1    1.00    2.40
  -2  -9   1    1.80    1.50
  -2  -9   1   -2.00    1.90
   1   9  -1    3.90    2.50
   1   9  -1    0.70    2.00
   1   9  -1    4.30    2.80
   1   9  -1    2.00    1.60
  -1  -9   1   -0.40    2.10
  -1  -9   1    5.90    2.90
  -1  -9   1    1.80    1.50
  -1  -9   1    3.30    2.50
   0   9  -1   63.59    5.80
   0   9  -1   62.19    4.10
   0   9  -1   67.09    4.90
   0   9  -1   59.89    5.90
   0   9  -1   63.39    5.10
   0  -9   1   61.09    3.80
   0  -9   1   58.49    4.80
   0  -9   1   55.59    5.10
   0  -9   1   70.59    6.00
  -1   9  -1    7.10    2.10
  -1   9  -1    4.80    2.80
  -1   9  -1    7.40    2.90
  -1   9  -1    4.80    1.80
   1  -9   1    7.40    2.90
   1  -9   1    4.20    2.30
   1  -9   1    1.10    2.30
   1  -9   1    8.60    1.80
  -2   9  -1   28.40    4.40
  -2   9  -1   31.10    3.30
  -2   9  -1   41.40    3.50
  -2   9  -1   42.80    5.20
   2  -9   1   33.80    3.50
   2  -9   1   36.10    4.50
   2  -9   1   33.10    2.80
  -3   9  -1   58.59    6.10
  -3   9  -1   64.89    6.20
  -3   9  -1   64.49    4.70
   3  -9   1   61.89    3.60
   3  -9   1   51.49    4.30
   3  -9   1   40.00    5.10
  -4   9  -1    1.20    2.60
  -4   9  -1    1.80    2.10
  -4   9  -1    3.60    3.30
   4  -9   1   -0.40    2.90
   4  -9   1    3.40    2.10
   4  -9   1    1.60    1.40
  -5   9  -1   58.19    6.50
  -5   9  -1   57.29    4.80
  -5   9  -1   59.29    6.10
   5  -9   1   62.89    5.40
   5  -9   1   60.89    3.90
   5  -9   1   51.79    6.00
  -6   9  -1   16.90    4.40
  -6   9  -1   15.40    3.10
  -6   9  -1   14.80    4.00
   6  -9   1    9.30    2.00
   6  -9   1   17.40    4.60
  -7   9  -1    7.30    2.90
  -7   9  -1    9.50    4.20
  -7   9  -1   10.70    4.40
   7  -9   1    0.80    3.90
   7  -9   1    7.50    1.80
   7   8  -1    7.30    3.80
  -7  -8   1    2.00    3.50
  -7  -8   1    4.50    3.00
   6   8  -1    5.40    3.40
  -6  -8   1    7.50    3.10
  -6  -8   1    3.30    3.40
   5   8  -1    0.20    3.00
  -5  -8   1    5.60    2.60
  -5  -8   1   -0.30    2.60
  -5  -8   1    1.20    1.70
  -5  -8   1    1.90    2.90
   4   8  -1    0.60    1.70
   4   8  -1   -4.30    2.40
  -4  -8   1   -0.40    2.60
  -4  -8   1   -0.30    1.40
  -4  -8   1    0.20    2.30
  -4  -8   1    2.40    2.20
  -4  -8   1    1.50    2.50
   3   8  -1   91.39    4.30
   3   8  -1   89.69    6.50
   3   8  -1   89.09    5.60
   3   8  -1   84.09    3.90
  -3  -8   1   84.19    5.30
  -3  -8   1   87.29    4.60
  -3  -8   1   93.29    6.00
  -3  -8   1   76.89    5.70
   2   8  -1   93.59    5.80
   2   8  -1  103.99    5.30
   2   8  -1   86.49    5.70
   2   8  -1  104.99    6.50
   2   8  -1  100.29    4.70
  -2  -8   1   98.89    6.10
  -2  -8   1   89.19    6.10
  -2  -8   1   89.39    5.50
  -2  -8   1   98.09    4.70
   1   8  -1  191.98    7.50
   1   8  -1  165.98    7.70
   1   8  -1  187.58    8.70
   1   8  -1  196.18    9.20
  -1  -8   1  182.08    7.30
  -1  -8   1  189.48    8.70
  -1  -8   1  190.18    9.00
  -1  -8   1  175.68    8.10
   0   8  -1  276.67   11.30
   0   8  -1  333.67   13.00
   0   8  -1  293.57   12.50
   0   8  -1  305.57   11.10
   0   8  -1  296.07   12.80
   0  -8   1  285.97   12.30
   0  -8   1  307.27   12.20
   0  -8   1  298.97   11.60
   0  -8   1  302.97   10.80
  -1   8  -1    9.20    2.40
  -1   8  -1   11.20    2.20
  -1   8  -1    8.90    2.70
  -1   8  -1   13.10    2.70
  -1   8  -1   12.50    2.00
  -1   8  -1   11.30    3.00
   1  -8   1   10.80    2.70
   1  -8   1   12.90    2.80
   1  -8   1   15.40    1.80
   1  -8   1   11.40    2.20
  -2   8  -1  192.28    8.20
  -2   8  -1  189.28    9.50
  -2   8  -1  188.48    9.30
  -2   8  -1  195.08    9.00
   2  -8   1  201.58    8.30
   2  -8   1  191.78    7.50
   2  -8   1  198.18    9.40
  -3   8  -1   46.00    4.80
  -3   8  -1   56.89    4.20
  -3   8  -1   39.00    4.50
   3  -8   1   49.60    3.10
   3  -8   1   51.59    4.10
   3  -8   1   39.50    4.60
  -4   8  -1    1.90    2.40
  -4   8  -1    0.50    1.90
  -4   8  -1   -0.10    2.10
   4  -8   1    0.60    1.20
   4  -8   1    0.80    1.70
   4  -8   1    2.00    2.50
  -5   8  -1   40.30    5.10
  -5   8  -1   43.60    4.10
  -5   8  -1   48.40    5.60
   5  -8   1   49.20    4.20
   5  -8   1   49.50    3.30
   5  -8   1   46.50    5.30
  -6   8  -1   52.59    4.60
  -6   8  -1   56.19    4.80
  -6   8  -1   72.09    6.50
  -6   8  -1   58.99    6.20
   6  -8   1   51.49    5.90
   6  -8   1   60.19    3.60
  -7   8  -1    4.10    2.50
  -7   8  -1    2.90    3.30
  -7   8  -1   -1.80    3.20
  -7   8  -1    2.50    1.80
   7  -8   1    1.50    3.80
   7  -8   1    4.80    1.60
  -8   8  -1   18.70    5.10
  -8   8  -1    8.40    2.40
  -8   8  -1   15.10    3.40
   8  -8   1   16.50    5.10
   8  -8   1   16.50    1.80
   8   7  -1   -1.70    3.10
  -8  -7   1    1.60    2.90
  -8  -7   1    5.60    3.30
  -8  -7   1    3.50    3.50
   7   7  -1    2.30    3.10
  -7  -7   1    0.20    3.20
  -7  -7   1    2.50    2.60
   6   7  -1   12.50    3.50
  -6  -7   1   14.70    3.50
  -6  -7   1   11.20    2.40
  -6  -7   1   15.20    3.30
   5   7  -1    1.80    2.70
  -5  -7   1    8.90    1.80
  -5  -7   1    6.40    2.70
  -5  -7   1    9.50    3.10
  -5  -7   1    8.90    2.60
  -5  -7   1    6.20    2.50
   4   7  -1    5.00    3.00
   4   7  -1    2.30    1.00
   4   7  -1    2.20    2.40
   4   7  -1    3.20    1.30
  -4  -7   1    3.90    2.10
  -4  -7   1    4.80    2.20
  -4  -7   1    3.80    2.20
  -4  -7   1    3.80    1.40
  -4  -7   1    1.00    2.10
   3   7  -1  145.49    7.40
   3   7  -1  116.29    5.80
   3   7  -1  125.59    6.50
   3   7  -1  131.59    5.40
   3   7  -1  124.69    5.20
  -3  -7   1  125.09    6.30
  -3  -7   1  133.19    7.10
  -3  -7   1  128.19    5.60
  -3  -7   1  126.39    6.60
   2   7  -1   23.10    3.50
   2   7  -1   27.30    2.80
   2   7  -1   26.40    3.20
   2   7  -1   26.30    3.20
   2   7  -1   20.30    2.90
   2   7  -1   27.30    2.40
   2   7  -1   26.90    2.20
  -2  -7   1   23.70    3.20
  -2  -7   1   26.60    3.20
  -2  -7   1   27.70    2.30
  -2  -7   1   22.20    2.40
  -2  -7   1   29.70    3.20
   1   7  -1  178.08    8.20
   1   7  -1  177.58    7.50
   1   7  -1  141.49   10.40
   1   7  -1  171.98    7.00
   1   7  -1  186.78    8.50
   1   7  -1  182.28    8.20
   1   7  -1  192.08    7.30
   1   7  -1  176.28    8.40
  -1  -7   1  195.98    8.50
  -1  -7   1  181.58    7.80
  -1  -7   1  192.88    7.10
  -1  -7   1  187.58    8.10
  -1  -7   1  196.48    8.10
  -1  -7   1  189.88    7.50
   0   7  -1  188.08    7.40
   0   7  -1  185.38    7.80
   0   7  -1  196.88    8.80
   0   7  -1  202.78    8.90
   0   7  -1  198.68    8.50
   0   7  -1  190.78    8.70
   0   7  -1  201.58    7.60
   0   7  -1  188.88    8.90
   0  -7   1  180.18    8.50
   0  -7   1  208.78    8.40
   0  -7   1  203.98    8.50
   0  -7   1  202.28    7.90
   0  -7   1  190.88    8.00
   0  -7   1  189.68    7.30
  -1   7  -1   38.00    3.60
  -1   7  -1   43.90    4.30
  -1   7  -1   36.30    3.70
  -1   7  -1   44.90    4.30
  -1   7  -1   43.80    2.90
  -1   7  -1   41.40    4.00
  -1   7  -1   41.90    3.20
  -1   7  -1   38.50    2.60
  -1   7  -1   47.60    4.10
   1  -7   1   38.90    3.80
   1  -7   1   39.30    3.90
   1  -7   1   39.30    3.20
   1  -7   1   42.50    3.90
   1  -7   1   43.10    3.90
   1  -7   1   42.20    2.90
   1  -7   1   41.60    2.50
  -2   7  -1  128.89    7.60
  -2   7  -1  128.59    6.70
  -2   7  -1  125.79    6.30
  -2   7  -1  125.39    5.70
  -2   7  -1  135.59    7.00
   2  -7   1  120.99    6.50
   2  -7   1  136.29    5.90
   2  -7   1  126.39    6.50
   2  -7   1  117.19    5.10
  -3   7  -1   44.10    3.90
  -3   7  -1   59.39    5.20
  -3   7  -1   49.30    4.60
  -3   7  -1   49.00    3.70
   3  -7   1   50.39    4.10
   3  -7   1   59.39    5.00
   3  -7   1   47.50    2.80
   3  -7   1   44.10    3.40
  -4   7  -1    3.00    1.90
  -4   7  -1    2.20    1.30
  -4   7  -1    5.40    2.60
  -4   7  -1    7.10    2.60
  -4   7  -1    6.30    1.90
   4  -7   1    1.20    2.10
   4  -7   1    5.00    2.10
   4  -7   1    3.40    1.20
   4  -7   1    0.60    1.60
  -5   7  -1  104.69    6.50
  -5   7  -1  103.09    6.90
  -5   7  -1  105.29    5.70
  -5   7  -1  106.19    5.50
  -5   7  -1  100.79    6.10
   5  -7   1  105.59    5.50
   5  -7   1  114.09    4.80
   5  -7   1  116.09    7.00
  -6   7  -1    7.20    2.90
  -6   7  -1   12.20    3.40
  -6   7  -1    4.90    2.30
  -6   7  -1    7.30    2.10
   6  -7   1    7.90    2.10
   6  -7   1    6.70    3.20
   6  -7   1    9.10    1.60
  -7   7  -1    8.00    3.10
  -7   7  -1    7.60    2.40
  -7   7  -1    8.00    3.80
  -7   7  -1    3.80    2.40
   7  -7   1    9.00    1.60
   7  -7   1    7.70    3.70
  -8   7  -1    4.70    2.10
  -8   7  -1    7.60    2.80
  -8   7  -1   13.20    3.70
  -8   7  -1    7.60    3.70
   8  -7   1   14.70    4.50
   8  -7   1   11.50    1.50
  -9   7  -1    2.50    3.70
  -9   7  -1   -1.30    2.80
  -9   7  -1    1.90    2.00
   9  -7   1    3.30    3.70
   8   6  -1    8.80    3.70
  -8  -6   1   11.00    3.80
  -8  -6   1    2.20    3.10
   7   6  -1   16.30    4.00
  -7  -6   1    9.00    3.30
  -7  -6   1    9.30    2.80
   6   6  -1   79.89    6.90
  -6  -6   1   80.69    5.60
  -6  -6   1   87.19    4.90
  -6  -6   1   85.69    5.60
  -6  -6   1   88.09    6.10
  -6  -6   1   81.89    6.10
   5   6  -1    3.30    1.10
   5   6  -1    6.30    2.80
   5   6  -1    3.20    1.00
  -5  -6   1    4.80    2.20
  -5  -6   1    4.20    1.50
  -5  -6   1    0.00    1.90
  -5  -6   1    4.80    2.30
  -5  -6   1    1.50    1.90
   4   6  -1  134.39    7.30
   4   6  -1  142.79    6.30
   4   6  -1  128.99    8.00
   4   6  -1  145.49    5.80
   4   6  -1  148.79    5.50
  -4  -6   1  140.59    7.20
  -4  -6   1  138.49    6.00
  -4  -6   1  145.39    6.80
  -4  -6   1  142.19    7.00
  -4  -6   1  159.88    6.40
  -4  -6   1  149.09    7.40
   3   6  -1    9.60    2.10
   3   6  -1   16.10    2.80
   3   6  -1   13.70    1.70
   3   6  -1   14.20    2.50
   3   6  -1   13.80    1.50
   3   6  -1   11.50    2.10
   3   6  -1   16.40    2.20
  -3  -6   1   11.20    2.40
  -3  -6   1   14.20    2.10
  -3  -6   1   10.90    1.50
  -3  -6   1   19.00    2.50
  -3  -6   1   12.30    2.40
  -3  -6   1   12.60    1.80
   2   6  -1    3.30    1.40
   2   6  -1    2.20    2.00
   2   6  -1    1.80    1.40
   2   6  -1    3.20    1.50
   2   6  -1    1.30    1.10
   2   6  -1    3.10    1.50
   2   6  -1    1.10    0.80
   2   6  -1    3.50    1.50
  -2  -6   1    1.90    1.60
  -2  -6   1    0.50    1.10
  -2  -6   1    4.10    1.50
  -2  -6   1    1.30    1.00
  -2  -6   1    1.60    0.90
  -2  -6   1    0.70    1.60
  -2  -6   1    1.50    1.50
   1   6  -1   45.70    3.60
   1   6  -1   44.50    2.70
   1   6  -1   48.60    4.20
   1   6  -1   46.30    2.50
   1   6  -1   44.00    3.60
   1   6  -1   42.20    3.30
   1   6  -1   46.00    3.00
   1   6  -1   39.90    3.40
  -1  -6   1   45.10    3.30
  -1  -6   1   42.40    3.80
  -1  -6   1   42.90    3.10
  -1  -6   1   45.20    3.10
  -1  -6   1   48.80    2.90
  -1  -6   1   46.40    2.50
  -1  -6   1   48.10    3.50
  -1  -6   1   45.50    3.60
   0   6  -1  401.86   15.00
   0   6  -1  372.36   13.90
   0   6  -1  395.96   13.70
   0   6  -1  417.06   15.10
   0   6  -1  413.66   14.90
   0   6  -1  396.46   14.80
   0   6  -1  416.56   13.90
   0   6  -1  399.46   14.60
   0  -6   1  407.76   13.60
   0  -6   1  408.56   14.10
   0  -6   1  391.36   14.80
   0  -6   1  402.36   14.50
   0  -6   1  382.26   14.90
   0  -6   1  406.46   14.80
   0  -6   1  395.76   14.60
   0  -6   1  396.86   14.00
  -1   6  -1    9.00    2.10
  -1   6  -1   11.70    2.20
  -1   6  -1   14.10    2.20
  -1   6  -1    8.80    1.80
  -1   6  -1   10.30    1.80
  -1   6  -1   10.80    2.00
  -1   6  -1   11.20    2.00
  -1   6  -1   11.50    1.80
  -1   6  -1   10.70    1.40
   1  -6   1   15.40    1.90
   1  -6   1   11.10    2.10
   1  -6   1   10.20    1.60
   1  -6   1    9.40    1.80
   1  -6   1   12.90    1.60
   1  -6   1   14.40    2.30
   1  -6   1   11.10    1.80
   1  -6   1    7.80    1.10
   1  -6   1   14.90    2.50
  -2   6  -1  623.34   22.10
  -2   6  -1  611.74   21.20
  -2   6  -1  627.84   22.10
  -2   6  -1  640.14   21.90
  -2   6  -1  660.93   21.90
  -2   6  -1  626.64   22.20
  -2   6  -1  630.84   22.00
  -2   6  -1  589.34   20.90
   2  -6   1  636.74   21.20
   2  -6   1  630.54   22.00
   2  -6   1  640.64   21.60
   2  -6   1  610.84   21.00
   2  -6   1  633.34   22.10
   2  -6   1  608.74   22.20
   2  -6   1  637.34   20.70
   2  -6   1  619.74   21.20
   2  -6   1  621.34   22.00
  -3   6  -1   67.59    4.40
  -3   6  -1   68.89    4.40
  -3   6  -1   67.59    3.80
  -3   6  -1   73.49    4.50
  -3   6  -1   74.29    4.70
  -3   6  -1   70.19    3.90
  -3   6  -1   78.19    4.50
  -3   6  -1   70.09    4.60
   3  -6   1   70.69    4.80
   3  -6   1   71.89    3.60
   3  -6   1   73.79    3.30
   3  -6   1   76.09    4.60
   3  -6   1   68.79    4.60
   3  -6   1   71.29    3.80
   3  -6   1   69.39    4.50
   3  -6   1   68.09    3.90
  -4   6  -1  113.69    5.50
  -4   6  -1  110.79    5.90
  -4   6  -1  126.19    6.20
  -4   6  -1  115.89    6.40
  -4   6  -1  127.19    5.60
  -4   6  -1  121.09    6.50
   4  -6   1  114.99    5.50
   4  -6   1  123.69    6.40
   4  -6   1  118.19    6.40
   4  -6   1  107.89    6.20
   4  -6   1  113.39    5.80
   4  -6   1  118.19    5.00
   4  -6   1  125.89    4.90
  -5   6  -1   23.40    3.50
  -5   6  -1   22.70    2.70
  -5   6  -1   22.00    3.50
  -5   6  -1   21.30    2.80
  -5   6  -1   22.30    2.60
   5  -6   1   26.70    2.80
   5  -6   1   31.70    3.80
   5  -6   1   26.60    2.20
   5  -6   1   24.10    3.50
  -6   6  -1    4.90    1.90
  -6   6  -1    6.30    2.20
  -6   6  -1    4.90    2.60
  -6   6  -1    8.60    2.20
  -6   6  -1    7.90    3.00
   6  -6   1    8.70    2.80
   6  -6   1    8.10    1.40
   6  -6   1    7.40    2.00
  -7   6  -1    6.10    2.70
  -7   6  -1    6.10    2.20
  -7   6  -1    6.50    3.00
  -7   6  -1    7.70    2.30
   7  -6   1    7.20    1.40
   7  -6   1    5.40    2.90
  -8   6  -1   10.40    2.50
  -8   6  -1   14.00    2.80
  -8   6  -1   10.40    3.40
  -8   6  -1    9.80    3.30
   8  -6   1    8.50    1.20
   8  -6   1   12.40    4.00
  -9   6  -1    4.70    3.60
  -9   6  -1    1.20    1.90
  -9   6  -1    0.70    2.50
   9  -6   1    2.10    3.80
   9   5  -1    0.30    3.60
  -9  -5   1    1.20    3.10
  -9  -5   1    0.30    3.10
   8   5  -1   -0.80    3.10
  -8  -5   1   11.20    3.50
  -8  -5   1    3.50    2.90
   7   5  -1   15.60    3.90
  -7  -5   1   12.70    3.10
  -7  -5   1   11.50    3.00
  -7  -5   1   20.30    3.80
  -7  -5   1   13.30    2.50
  -7  -5   1   12.10    3.00
  -7  -5   1   12.10    3.30
   6   5  -1   40.80    4.40
   6   5  -1   37.90    2.10
   6   5  -1   39.90    4.70
   6   5  -1   45.40    2.50
  -6  -5   1   53.69    4.70
  -6  -5   1   34.00    3.10
  -6  -5   1   39.40    4.30
  -6  -5   1   46.70    4.60
   5   5  -1    1.50    1.90
   5   5  -1    0.00    2.20
   5   5  -1    0.10    0.80
   5   5  -1   -0.30    1.40
   5   5  -1    0.20    1.00
   5   5  -1   -0.90    1.50
  -5  -5   1   -0.20    1.60
  -5  -5   1    0.00    1.60
  -5  -5   1   -0.50    1.10
  -5  -5   1    0.10    1.90
  -5  -5   1    1.60    1.80
  -5  -5   1    2.00    1.50
   4   5  -1  122.29    6.00
   4   5  -1  121.69    4.90
   4   5  -1  130.79    6.50
   4   5  -1  121.49    5.50
   4   5  -1  135.29    6.50
   4   5  -1  124.79    6.50
   4   5  -1  123.19    5.10
  -4  -5   1  120.39    6.30
  -4  -5   1  127.19    6.30
  -4  -5   1  127.09    5.30
  -4  -5   1  116.69    5.90
  -4  -5   1  121.99    5.40
  -4  -5   1  132.19    6.10
  -4  -5   1  125.69    6.00
   3   5  -1  269.77   10.60
   3   5  -1  255.77    9.20
   3   5  -1  256.47   10.20
   3   5  -1  273.07    9.70
   3   5  -1  255.67    9.40
   3   5  -1  258.37   10.60
   3   5  -1  275.07   10.70
  -3  -5   1  264.77   10.10
  -3  -5   1  242.68   10.40
  -3  -5   1  274.07    9.50
  -3  -5   1  254.77   10.20
  -3  -5   1  256.47   10.30
  -3  -5   1  274.67   10.00
  -3  -5   1  270.47    9.70
  -3  -5   1  275.67   10.10
   2   5  -1   96.79    5.10
   2   5  -1   99.79    4.10
   2   5  -1  103.79    4.30
   2   5  -1  104.49    5.40
   2   5  -1  109.29    4.50
   2   5  -1   97.69    4.90
  -2  -5   1  107.89    5.30
  -2  -5   1   99.59    4.70
  -2  -5   1  107.29    5.30
  -2  -5   1   97.69    4.30
  -2  -5   1   97.19    4.10
  -2  -5   1  103.09    4.90
  -2  -5   1  106.79    5.20
  -2  -5   1   98.59    4.70
  -2  -5   1   98.79    4.90
   1   5  -1  736.53   24.40
   1   5  -1  699.43   23.30
   1   5  -1  659.23   23.80
   1   5  -1  688.93   24.00
   1   5  -1  705.63   24.20
   1   5  -1  672.93   24.20
   1   5  -1  711.73   23.10
   1   5  -1  724.83   23.20
  -1  -5   1  727.63   23.00
  -1  -5   1  733.63   24.20
  -1  -5   1  709.43   23.30
  -1  -5   1  681.93   24.10
  -1  -5   1  742.13   24.00
  -1  -5   1  709.03   23.80
  -1  -5   1  687.53   24.00
  -1  -5   1  694.33   23.50
   0   5  -1   48.10    3.30
   0   5  -1   48.60    2.50
   0   5  -1   47.60    3.20
   0   5  -1   47.00    2.40
   0   5  -1   56.39    3.50
   0   5  -1   42.10    2.70
   0   5  -1   45.90    3.10
   0   5  -1   39.70    2.90
   0  -5   1   46.10    3.00
   0  -5   1   47.80    3.20
   0  -5   1   46.40    2.60
   0  -5   1   54.89    3.20
   0  -5   1   47.20    2.40
   0  -5   1   54.49    3.20
   0  -5   1   49.40    2.30
   0  -5   1   41.00    3.10
   0  -5   1   46.80    2.80
  -1   5  -1  135.29    5.90
  -1   5  -1  129.19    5.90
  -1   5  -1  120.19    5.70
  -1   5  -1  123.69    5.60
  -1   5  -1  121.79    5.50
  -1   5  -1  122.59    4.90
  -1   5  -1  125.29    5.90
  -1   5  -1  126.39    5.60
  -1   5  -1  127.49    5.20
   1  -5   1  122.39    5.80
   1  -5   1  122.79    5.70
   1  -5   1  128.09    5.20
   1  -5   1  123.69    5.10
   1  -5   1  120.09    4.70
   1  -5   1  133.09    5.70
   1  -5   1  131.79    5.70
   1  -5   1  133.49    6.00
   1  -5   1  122.69    5.00
   1  -5   1  126.99    5.50
  -2   5  -1  259.67    9.40
  -2   5  -1  267.27   10.20
  -2   5  -1  255.77    9.40
  -2   5  -1  255.97    9.90
  -2   5  -1  254.77    9.90
  -2   5  -1  250.57   10.00
  -2   5  -1  268.87    9.90
  -2   5  -1  263.67   10.10
  -2   5  -1  254.27    9.20
   2  -5   1  253.87   10.00
   2  -5   1  258.57    9.40
   2  -5   1  256.87    9.40
   2  -5   1  256.97    9.00
   2  -5   1  252.07   10.00
   2  -5   1  266.87   10.10
   2  -5   1  266.37    9.30
   2  -5   1  270.87    9.80
   2  -5   1  255.07   10.20
  -3   5  -1  322.37   10.90
  -3   5  -1  295.77   11.40
  -3   5  -1  292.87   11.40
  -3   5  -1  293.87   11.20
  -3   5  -1  312.47   11.60
  -3   5  -1  306.17   11.50
  -3   5  -1  289.07   10.70
  -3   5  -1  292.37   11.30
   3  -5   1  293.17   11.40
   3  -5   1  307.77   10.80
   3  -5   1  300.17   10.50
   3  -5   1  305.77   11.30
   3  -5   1  309.27   11.70
   3  -5   1  297.67   11.10
   3  -5   1  297.97   11.50
   3  -5   1  288.67   11.50
   3  -5   1  298.07   10.30
   3  -5   1  272.17   10.60
  -4   5  -1   95.29    5.40
  -4   5  -1   92.49    4.40
  -4   5  -1   95.29    5.10
  -4   5  -1   92.09    4.50
  -4   5  -1   89.89    5.00
  -4   5  -1   87.79    4.90
  -4   5  -1   95.89    5.30
  -4   5  -1   88.79    4.80
   4  -5   1   88.69    4.80
   4  -5   1   99.69    5.20
   4  -5   1   80.79    4.60
   4  -5   1   92.69    5.30
   4  -5   1   88.99    4.00
   4  -5   1   94.69    3.90
   4  -5   1   91.49    4.40
   4  -5   1   85.19    5.00
   4  -5   1  100.49    5.50
  -5   5  -1  595.94   21.50
  -5   5  -1  590.64   20.50
  -5   5  -1  572.94   20.80
  -5   5  -1  568.54   21.20
  -5   5  -1  602.14   21.20
  -5   5  -1  573.74   20.20
   5  -5   1  595.24   19.80
   5  -5   1  600.24   21.60
   5  -5   1  615.54   21.40
   5  -5   1  579.54   20.80
   5  -5   1  614.04   21.50
   5  -5   1  593.44   20.30
   5  -5   1  607.24   19.60
  -6   5  -1    5.60    2.00
  -6   5  -1   11.10    2.70
  -6   5  -1    7.20    2.00
  -6   5  -1    7.50    1.90
  -6   5  -1   11.10    2.60
   6  -5   1    6.90    1.80
   6  -5   1    8.90    1.40
   6  -5   1    8.50    1.30
   6  -5   1    8.10    2.70
  -7   5  -1  120.89    6.00
  -7   5  -1  108.19    7.20
  -7   5  -1  112.69    6.90
  -7   5  -1  121.79    6.50
   7  -5   1  119.29    7.50
   7  -5   1  120.99    4.70
   7  -5   1  108.69    4.60
  -8   5  -1   -0.10    2.10
  -8   5  -1    2.70    1.80
  -8   5  -1    2.00    2.60
  -8   5  -1   -0.30    2.40
   8  -5   1    1.80    2.90
  -9   5  -1    3.40    3.50
  -9   5  -1    1.70    2.10
  -9   5  -1    2.50    2.50
   9  -5   1   -2.00    2.80
 -10   5  -1    1.80    2.70
 -10   5  -1    0.90    3.70
  10  -5   1    5.50    6.70
   9   4  -1   13.60    4.20
  -9  -4   1    6.90    3.40
  -9  -4   1    7.30    3.30
   8   4  -1    0.50    2.60
  -8  -4   1    2.80    1.90
  -8  -4   1    1.30    2.70
  -8  -4   1   -2.30    2.50
   7   4  -1    4.30    2.60
  -7  -4   1    5.50    2.20
  -7  -4   1    3.80    2.40
  -7  -4   1    5.30    2.40
  -7  -4   1    4.50    1.80
  -7  -4   1    3.90    2.30
   6   4  -1   65.29    4.00
   6   4  -1   62.29    2.90
   6   4  -1   65.69    3.20
   6   4  -1   77.29    6.20
  -6  -4   1   60.89    4.60
  -6  -4   1   69.69    5.00
  -6  -4   1   64.09    3.80
  -6  -4   1   56.09    4.40
  -6  -4   1   66.29    4.50
   5   4  -1   45.80    4.10
   5   4  -1   42.20    2.60
   5   4  -1   46.60    4.00
   5   4  -1   41.80    2.30
   5   4  -1   38.10    3.50
   5   4  -1   36.90    4.00
   5   4  -1   43.00    3.20
  -5  -4   1   35.30    3.50
  -5  -4   1   44.70    2.90
  -5  -4   1   52.19    4.20
  -5  -4   1   44.30    3.70
  -5  -4   1   45.90    3.70
  -5  -4   1   45.20    3.50
   4   4  -1  180.98    7.80
   4   4  -1  184.58    7.30
   4   4  -1  203.38    8.60
   4   4  -1  182.88    8.10
   4   4  -1  198.98    8.30
   4   4  -1  187.88    6.80
   4   4  -1  181.28    7.00
  -4  -4   1  188.48    7.80
  -4  -4   1  190.48    7.20
  -4  -4   1  184.68    8.00
  -4  -4   1  198.38    7.30
  -4  -4   1  181.88    7.10
  -4  -4   1  198.98    7.80
  -4  -4   1  187.58    7.90
  -4  -4   1  181.08    7.90
  -4  -4   1  196.48    7.90
  -4  -4   1  187.78    8.10
   3   4  -1  389.76   13.70
   3   4  -1  354.56   13.60
   3   4  -1  365.26   13.90
   3   4  -1  375.46   13.70
   3   4  -1  366.56   12.50
   3   4  -1  376.06   13.40
   3   4  -1  369.26   12.90
   3   4  -1  384.76   12.80
  -3  -4   1  352.16   13.50
  -3  -4   1  391.46   13.80
  -3  -4   1  374.36   13.30
  -3  -4   1  378.26   12.70
  -3  -4   1  380.46   12.90
  -3  -4   1  364.16   13.20
  -3  -4   1  367.16   13.30
  -3  -4   1  369.26   13.60
  -3  -4   1  367.96   12.70
  -3  -4   1  370.56   13.40
   2   4  -1    3.70    0.70
   2   4  -1    4.40    1.40
   2   4  -1    3.30    1.00
   2   4  -1    3.40    1.10
   2   4  -1    3.10    1.10
   2   4  -1    1.30    1.00
   2   4  -1    2.60    0.80
  -2  -4   1    4.40    0.90
  -2  -4   1    1.60    1.10
  -2  -4   1    1.90    0.90
  -2  -4   1    4.50    0.80
  -2  -4   1    3.10    1.10
  -2  -4   1    4.80    0.80
  -2  -4   1    4.30    1.30
  -2  -4   1    2.50    1.10
  -2  -4   1    4.60    1.30
   1   4  -1  503.65   16.70
   1   4  -1  505.35   17.70
   1   4  -1  495.95   16.90
   1   4  -1  512.25   17.60
   1   4  -1  505.55   16.80
   1   4  -1  530.05   17.40
   1   4  -1  523.25   17.70
  -1  -4   1  491.65   16.90
  -1  -4   1  514.45   16.70
  -1  -4   1  515.55   17.60
  -1  -4   1  496.25   17.20
  -1  -4   1  515.35   17.10
  -1  -4   1  509.55   17.60
  -1  -4   1  504.75   16.70
  -1  -4   1  510.55   17.40
   0   4  -1  372.96   12.50
   0   4  -1  372.66   13.30
   0   4  -1  359.76   12.70
   0   4  -1  368.56   13.30
   0   4  -1  387.06   13.50
   0   4  -1  392.96   13.30
   0   4  -1  358.46   13.10
   0  -4   1  405.66   13.20
   0  -4   1  345.77   13.30
   0  -4   1  370.76   12.40
   0  -4   1  374.66   13.10
   0  -4   1  395.26   12.80
   0  -4   1  374.86   12.60
   0  -4   1  385.86   13.30
   0  -4   1  360.66   13.20
  -1   4  -1    3.90    1.00
  -1   4  -1    5.00    1.30
  -1   4  -1    2.10    0.90
  -1   4  -1    2.10    1.30
  -1   4  -1    5.00    0.80
  -1   4  -1    5.40    1.00
  -1   4  -1    5.40    1.20
  -1   4  -1    5.00    1.30
  -1   4  -1    4.80    1.10
  -1   4  -1    4.90    1.20
   1  -4   1    4.80    1.30
   1  -4   1    4.70    1.20
   1  -4   1    7.00    1.40
   1  -4   1    3.70    1.00
   1  -4   1    6.20    1.30
   1  -4   1    3.20    0.60
   1  -4   1    5.60    1.00
   1  -4   1    3.60    1.00
   1  -4   1    4.70    0.90
   1  -4   1    4.00    0.90
  -2   4  -1  488.85   16.40
  -2   4  -1  487.35   15.90
  -2   4  -1  460.95   15.90
  -2   4  -1  472.45   16.30
  -2   4  -1  482.45   15.90
  -2   4  -1  480.15   16.40
  -2   4  -1  481.65   16.20
  -2   4  -1  459.85   16.10
  -2   4  -1  500.75   16.50
   2  -4   1  474.35   15.50
   2  -4   1  480.15   16.50
   2  -4   1  449.76   16.30
   2  -4   1  462.85   16.30
   2  -4   1  455.45   15.80
   2  -4   1  460.65   15.80
   2  -4   1  467.55   15.70
   2  -4   1  459.15   16.00
   2  -4   1  457.05   16.00
   2  -4   1  458.85   16.40
  -3   4  -1  280.07   10.00
  -3   4  -1  268.47   10.70
  -3   4  -1  282.37   10.70
  -3   4  -1  296.27   10.70
  -3   4  -1  279.17   10.20
  -3   4  -1  265.57   10.50
  -3   4  -1  298.37   10.60
  -3   4  -1  285.57   10.40
  -3   4  -1  277.77   10.00
   3  -4   1  292.37    9.70
   3  -4   1  294.37   10.30
   3  -4   1  277.97   10.60
   3  -4   1  271.97    9.80
   3  -4   1  294.77   10.10
   3  -4   1  290.27   10.00
   3  -4   1  274.77   10.70
   3  -4   1  283.27   10.40
   3  -4   1  287.97   10.90
   3  -4   1  287.07   10.70
  -4   4  -1   30.70    3.00
  -4   4  -1   38.00    2.90
  -4   4  -1   35.80    2.40
  -4   4  -1   41.80    3.30
  -4   4  -1   30.20    2.90
  -4   4  -1   41.70    3.40
  -4   4  -1   36.40    2.40
  -4   4  -1   32.90    2.40
  -4   4  -1   37.30    2.70
   4  -4   1   33.80    3.10
   4  -4   1   33.00    3.10
   4  -4   1   36.80    2.00
   4  -4   1   31.00    2.40
   4  -4   1   36.30    2.80
   4  -4   1   32.40    2.00
   4  -4   1   37.20    3.10
   4  -4   1   42.40    3.30
  -5   4  -1  180.58    7.70
  -5   4  -1  164.38    6.80
  -5   4  -1  175.18    7.60
  -5   4  -1  180.78    7.00
  -5   4  -1  168.48    7.20
  -5   4  -1  170.18    7.80
  -5   4  -1  159.48    7.40
   5  -4   1  168.58    7.30
   5  -4   1  175.28    6.20
   5  -4   1  160.88    6.30
   5  -4   1  163.78    7.60
   5  -4   1  182.08    6.90
   5  -4   1  167.58    7.80
   5  -4   1  158.18    7.80
  -6   4  -1   60.79    4.50
  -6   4  -1   69.39    4.50
  -6   4  -1   72.29    4.00
  -6   4  -1   69.99    4.00
  -6   4  -1   67.59    4.80
   6  -4   1   60.49    4.40
   6  -4   1   70.19    4.70
   6  -4   1   69.49    3.20
   6  -4   1   75.39    4.00
   6  -4   1   65.69    4.90
   6  -4   1   77.49    3.20
  -7   4  -1   30.30    3.30
  -7   4  -1   34.20    4.00
  -7   4  -1   27.00    3.80
  -7   4  -1   34.40    3.30
   7  -4   1   31.60    2.00
   7  -4   1   33.20    2.00
   7  -4   1   30.30    4.20
  -8   4  -1   49.70    4.90
  -8   4  -1   41.90    4.80
  -8   4  -1   56.49    4.50
  -8   4  -1   45.30    5.00
  -8   4  -1   42.00    3.80
   8  -4   1   49.00    5.50
  -9   4  -1    2.20    3.10
  -9   4  -1   -1.60    2.20
   9  -4   1    2.50    2.80
 -10   4  -1    6.70    3.00
 -10   4  -1    7.10    3.60
  10  -4   1    6.10    4.10
  10   3  -1    0.80    3.70
 -10  -3   1    1.30    3.50
 -10  -3   1    2.50    3.20
   9   3  -1   14.40    4.00
  -9  -3   1   11.50    3.40
  -9  -3   1   10.40    3.60
   8   3  -1    0.90    2.80
  -8  -3   1    1.20    2.20
  -8  -3   1    2.60    2.60
  -8  -3   1   -1.10    2.60
  -8  -3   1   -0.70    1.70
   7   3  -1   45.50    5.00
   7   3  -1   45.00    2.30
   7   3  -1   45.40    2.50
  -7  -3   1   50.59    4.90
  -7  -3   1   37.80    3.50
  -7  -3   1   48.10    4.30
  -7  -3   1   46.90    4.10
  -7  -3   1   43.90    4.30
   6   3  -1   47.50    3.90
   6   3  -1   49.70    2.80
   6   3  -1   52.99    3.70
   6   3  -1   41.00    4.50
   6   3  -1   41.80    2.40
  -6  -3   1   55.49    4.30
  -6  -3   1   49.99    4.40
  -6  -3   1   44.90    3.20
  -6  -3   1   48.10    3.80
  -6  -3   1   41.50    3.80
  -6  -3   1   40.50    3.60
   5   3  -1    2.70    1.40
   5   3  -1    2.80    1.50
   5   3  -1    2.30    1.00
   5   3  -1    4.20    1.90
   5   3  -1    3.20    0.90
   5   3  -1    4.20    1.70
   5   3  -1    3.20    1.50
  -5  -3   1    5.20    1.60
  -5  -3   1    1.60    1.40
  -5  -3   1    6.20    1.60
  -5  -3   1    2.60    1.00
  -5  -3   1    4.70    1.70
  -5  -3   1    1.00    1.30
  -5  -3   1    4.90    1.70
   4   3  -1  137.69    6.10
   4   3  -1  133.19    6.40
   4   3  -1  130.29    5.30
   4   3  -1  138.99    6.00
   4   3  -1  131.49    5.50
   4   3  -1  140.19    6.30
   4   3  -1  130.99    5.10
  -4  -3   1  137.39    5.40
  -4  -3   1  143.19    6.00
  -4  -3   1  130.39    6.00
  -4  -3   1  140.49    5.80
  -4  -3   1  137.09    6.00
  -4  -3   1  139.69    6.10
  -4  -3   1  136.89    6.10
  -4  -3   1  135.69    5.90
  -4  -3   1  139.59    5.40
   3   3  -1  401.16   14.00
   3   3  -1  378.36   13.00
   3   3  -1  379.26   13.30
   3   3  -1  385.96   13.60
   3   3  -1  401.16   13.20
   3   3  -1  385.76   13.80
   3   3  -1  393.26   13.10
   3   3  -1  408.16   14.20
  -3  -3   1  384.46   13.80
  -3  -3   1  388.36   13.70
  -3  -3   1  398.56   13.20
  -3  -3   1  392.16   13.50
  -3  -3   1  381.96   13.10
  -3  -3   1  380.96   13.60
  -3  -3   1  383.86   13.80
  -3  -3   1  413.46   13.70
  -3  -3   1  368.16   13.80
   2   3  -1    7.40    1.60
   2   3  -1    5.90    1.10
   2   3  -1    5.90    1.00
   2   3  -1    8.80    1.60
   2   3  -1    7.50    0.80
   2   3  -1    6.00    1.30
   2   3  -1    5.20    1.20
   2   3  -1    7.80    1.00
   2   3  -1    5.90    0.90
  -2  -3   1    7.90    1.00
  -2  -3   1    8.40    1.40
  -2  -3   1    6.70    1.20
  -2  -3   1    4.80    0.80
  -2  -3   1    7.30    1.20
  -2  -3   1    3.90    0.70
  -2  -3   1    6.20    1.20
  -2  -3   1    5.60    1.20
  -2  -3   1    6.00    1.30
   1   3  -1 1180.68   38.20
   1   3  -1 1126.09   38.30
   1   3  -1 1170.58   38.10
   1   3  -1 1141.39   38.30
   1   3  -1 1171.48   38.10
   1   3  -1 1146.99   37.70
   1   3  -1 1194.88   37.60
   1   3  -1 1186.78   38.20
   1   3  -1 1162.18   37.60
  -1  -3   1 1172.98   38.00
  -1  -3   1 1209.58   38.40
  -1  -3   1 1174.48   38.30
  -1  -3   1 1235.08   38.50
  -1  -3   1 1209.58   38.20
  -1  -3   1 1143.29   38.00
  -1  -3   1 1158.58   37.90
  -1  -3   1 1181.38   37.70
  -1  -3   1 1231.08   37.60
   0   3  -1 1356.36   44.20
   0   3  -1 1340.47   43.80
   0   3  -1 1366.36   44.30
   0   3  -1 1386.86   44.40
   0   3  -1 1377.46   43.70
   0   3  -1 1380.36   44.20
   0   3  -1 1321.67   43.80
   0   3  -1 1380.36   44.30
   0   3  -1 1404.66   44.30
   0   3  -1 1404.06   44.40
   0  -3   1 1352.26   44.30
   0  -3   1 1448.26   44.20
   0  -3   1 1382.96   43.90
   0  -3   1 1383.76   43.70
   0  -3   1 1300.77   44.30
   0  -3   1 1359.86   44.30
   0  -3   1 1333.37   44.10
   0  -3   1 1393.26   43.90
   0  -3   1 1377.56   44.30
   0  -3   1 1393.96   43.60
  -1   3  -1  695.73   22.70
  -1   3  -1  697.93   22.90
  -1   3  -1  704.93   23.10
  -1   3  -1  720.63   23.00
  -1   3  -1  697.23   22.90
  -1   3  -1  682.73   23.00
  -1   3  -1  694.23   22.60
  -1   3  -1  674.63   22.40
  -1   3  -1  679.73   22.60
  -1   3  -1  698.53   22.90
  -1   3  -1  713.63   22.90
   1  -3   1  702.33   22.30
   1  -3   1  660.13   22.60
   1  -3   1  696.63   22.80
   1  -3   1  702.03   22.90
   1  -3   1  674.83   22.90
   1  -3   1  686.53   23.00
   1  -3   1  703.63   23.00
   1  -3   1  716.03   22.60
   1  -3   1  689.23   22.60
   1  -3   1  712.73   23.10
   1  -3   1  704.03   23.10
  -2   3  -1 1828.42   57.89
  -2   3  -1 1831.02   58.29
  -2   3  -1 1842.42   57.99
  -2   3  -1 1812.12   58.19
  -2   3  -1 1884.51   58.39
  -2   3  -1 1840.82   58.29
  -2   3  -1 1815.22   57.89
  -2   3  -1 1792.62   58.39
  -2   3  -1 1719.23   58.09
   2  -3   1 1938.11   58.29
   2  -3   1 1729.53   57.79
   2  -3   1 1859.91   57.89
   2  -3   1 1722.83   58.09
   2  -3   1 1704.23   57.79
   2  -3   1 1804.52   58.39
   2  -3   1 1873.91   58.09
   2  -3   1 1805.42   58.49
   2  -3   1 1844.52   57.59
   2  -3   1 1858.71   58.29
   2  -3   1 1824.62   58.39
   2  -3   1 1818.62   58.39
  -3   3  -1    2.70    1.00
  -3   3  -1    1.00    0.80
  -3   3  -1    0.70    0.80
  -3   3  -1    1.00    0.60
  -3   3  -1    1.20    1.00
  -3   3  -1    1.40    0.90
  -3   3  -1    0.70    0.60
  -3   3  -1   -1.00    0.90
  -3   3  -1    0.90    0.70
   3  -3   1    1.60    0.50
   3  -3   1    0.90    0.70
   3  -3   1    1.30    0.60
   3  -3   1    1.80    1.00
   3  -3   1    0.00    0.80
   3  -3   1    1.00    0.90
   3  -3   1    1.60    0.90
   3  -3   1    1.10    0.90
   3  -3   1    0.50    1.00
   3  -3   1    2.30    1.00
  -4   3  -1  270.07    9.90
  -4   3  -1  270.27    9.90
  -4   3  -1  252.37    9.50
  -4   3  -1  256.27    9.30
  -4   3  -1  251.97    9.20
  -4   3  -1  260.27   10.00
  -4   3  -1  260.87    9.70
  -4   3  -1  247.18    9.80
  -4   3  -1  261.47    9.20
   4  -3   1  262.97    9.60
   4  -3   1  268.57    8.80
   4  -3   1  265.07    9.90
   4  -3   1  249.68   10.00
   4  -3   1  259.47   10.00
   4  -3   1  257.27    9.20
   4  -3   1  238.98    8.80
  -5   3  -1   87.19    4.10
  -5   3  -1   91.39    4.70
  -5   3  -1   93.59    5.10
  -5   3  -1   83.29    4.40
  -5   3  -1   87.79    4.10
  -5   3  -1   79.79    4.60
  -5   3  -1   91.29    4.00
  -5   3  -1   84.59    4.60
   5  -3   1   89.19    4.80
   5  -3   1   81.99    4.40
   5  -3   1   86.39    3.60
   5  -3   1   85.49    3.50
   5  -3   1   87.29    4.90
   5  -3   1   82.49    4.00
  -6   3  -1   -1.70    1.50
  -6   3  -1    1.90    1.70
  -6   3  -1   -0.80    1.40
  -6   3  -1    1.90    1.30
  -6   3  -1    1.10    1.40
  -6   3  -1   -0.50    1.30
   6  -3   1   -1.00    1.30
   6  -3   1   -0.90    1.10
   6  -3   1    1.30    1.70
   6  -3   1    0.40    0.70
   6  -3   1   -1.30    1.30
   6  -3   1    0.50    1.30
   6  -3   1    0.00    0.70
  -7   3  -1    7.00    2.00
  -7   3  -1    8.50    2.50
  -7   3  -1   14.30    2.80
  -7   3  -1    9.70    2.10
  -7   3  -1   10.80    2.40
   7  -3   1   11.70    1.10
   7  -3   1   12.40    1.10
   7  -3   1   10.80    2.40
   7  -3   1    2.10    2.50
  -8   3  -1   20.60    3.60
  -8   3  -1   21.80    3.10
  -8   3  -1   19.50    3.50
  -8   3  -1   25.30    3.40
  -8   3  -1   20.60    2.70
   8  -3   1   22.00    4.00
  -9   3  -1    1.20    2.40
  -9   3  -1   -3.80    2.60
   9  -3   1   -0.30    2.90
 -10   3  -1   11.50    4.00
 -10   3  -1    6.30    3.10
  10  -3   1    0.80    3.30
  10   2  -1   -4.00    3.40
 -10  -2   1    1.20    3.40
 -10  -2   1    1.80    2.90
   9   2  -1    8.70    3.50
  -9  -2   1   11.20    3.70
  -9  -2   1   11.80    3.20
  -9  -2   1   11.30    2.70
   8   2  -1   -0.40    0.70
   8   2  -1   -2.00    2.40
  -8  -2   1   -0.40    2.10
  -8  -2   1    0.60    2.50
  -8  -2   1   -2.10    1.40
  -8  -2   1    0.50    1.90
  -8  -2   1    1.10    2.40
   7   2  -1   27.70    1.90
   7   2  -1   26.40    3.70
   7   2  -1   26.70    2.10
   7   2  -1   31.70    3.10
  -7  -2   1   26.00    3.10
  -7  -2   1   26.30    3.50
  -7  -2   1   19.60    3.00
  -7  -2   1   27.80    3.20
  -7  -2   1   29.40    3.10
   6   2  -1   76.09    5.30
   6   2  -1   75.79    4.70
   6   2  -1   84.89    4.90
   6   2  -1   82.99    3.70
   6   2  -1   86.09    5.20
   6   2  -1   73.49    3.40
   6   2  -1   78.99    4.30
  -6  -2   1   75.09    4.40
  -6  -2   1   86.19    5.00
  -6  -2   1   79.59    4.10
  -6  -2   1   78.39    5.00
  -6  -2   1   82.49    4.90
  -6  -2   1   75.39    4.60
   5   2  -1    9.90    1.90
   5   2  -1    9.70    1.10
   5   2  -1    9.70    1.60
   5   2  -1    8.50    1.30
   5   2  -1   12.00    2.20
   5   2  -1    6.30    2.00
   5   2  -1   11.10    2.00
  -5  -2   1   10.20    1.80
  -5  -2   1   10.20    2.00
  -5  -2   1    8.80    2.00
  -5  -2   1    8.70    0.70
  -5  -2   1    9.00    1.80
  -5  -2   1    9.70    1.40
  -5  -2   1   10.30    1.90
  -5  -2   1    7.30    1.30
   4   2  -1  287.17   10.40
   4   2  -1  315.57   11.30
   4   2  -1  297.17   10.80
   4   2  -1  314.67   10.50
   4   2  -1  312.07   11.30
   4   2  -1  319.67   11.70
   4   2  -1  304.07   11.50
   4   2  -1  299.87   10.60
  -4  -2   1  301.57   11.20
  -4  -2   1  317.47   11.40
  -4  -2   1  315.07   11.20
  -4  -2   1  306.97   11.40
  -4  -2   1  302.67   10.90
  -4  -2   1  302.37   11.20
   3   2  -1    4.00    0.70
   3   2  -1    3.30    0.60
   3   2  -1    2.10    0.90
   3   2  -1    2.40    1.00
   3   2  -1    2.90    1.00
   3   2  -1    4.20    0.90
   3   2  -1    4.70    1.10
   3   2  -1    3.90    1.20
  -3  -2   1    4.00    1.10
  -3  -2   1    3.80    1.20
  -3  -2   1    3.60    1.00
  -3  -2   1    4.90    0.80
  -3  -2   1    1.90    0.60
  -3  -2   1    5.00    1.10
  -3  -2   1    4.30    1.10
  -3  -2   1    3.20    1.10
  -3  -2   1    3.70    1.10
  -3  -2   1    5.00    1.10
   2   2  -1    3.70    0.90
   2   2  -1    4.70    1.10
   2   2  -1    4.10    0.70
   2   2  -1    3.60    0.80
   2   2  -1    4.10    0.90
   2   2  -1    4.80    1.00
   2   2  -1    5.70    0.70
   2   2  -1    6.30    1.10
   2   2  -1    6.10    0.80
   2   2  -1    3.80    0.70
  -2  -2   1    5.00    1.10
  -2  -2   1    4.40    1.00
  -2  -2   1    4.40    0.90
  -2  -2   1    4.10    0.60
  -2  -2   1    3.10    0.80
  -2  -2   1    6.80    0.80
  -2  -2   1    4.90    0.90
  -2  -2   1    4.80    0.70
  -2  -2   1    6.90    1.10
  -2  -2   1    4.40    0.80
   1   2  -1  295.87    9.80
   1   2  -1  293.47   10.00
   1   2  -1  301.27    9.80
   1   2  -1  292.57   10.10
   1   2  -1  311.67    9.80
   1   2  -1  299.87   10.20
   1   2  -1  291.27    9.80
   1   2  -1  294.77    9.70
   1   2  -1  292.87   10.00
   1   2  -1  281.67   10.20
   1   2  -1  292.07   10.20
  -1  -2   1  288.77   10.00
  -1  -2   1  278.67    9.90
  -1  -2   1  300.47   10.20
  -1  -2   1  306.77    9.80
  -1  -2   1  308.47   10.30
  -1  -2   1  307.67    9.80
  -1  -2   1  305.77   10.30
  -1  -2   1  302.37   10.00
  -1  -2   1  290.67   10.10
  -1  -2   1  289.57    9.80
   0   2  -1  470.15   15.10
   0   2  -1  460.15   15.10
   0   2  -1  465.55   15.40
   0   2  -1  490.65   15.00
   0   2  -1  457.35   15.40
   0   2  -1  469.85   15.50
   0   2  -1  440.06   15.40
   0   2  -1  486.05   15.40
   0   2  -1  473.85   15.30
   0   2  -1  437.36   15.30
   0  -2   1  461.25   15.50
   0  -2   1  452.05   15.10
   0  -2   1  480.95   15.00
   0  -2   1  470.85   15.40
   0  -2   1  465.85   15.10
   0  -2   1  474.15   15.10
   0  -2   1  450.75   15.30
   0  -2   1  478.45   15.10
   0  -2   1  447.46   15.40
   0  -2   1  463.15   15.40
   0  -2   1  474.05   15.00
   0  -2   1  470.85   15.30
  -1   2  -1  409.46   13.30
  -1   2  -1  411.76   13.50
  -1   2  -1  407.26   13.50
  -1   2  -1  402.46   13.50
  -1   2  -1  393.66   13.40
  -1   2  -1  410.06   13.40
  -1   2  -1  391.56   13.40
  -1   2  -1  422.66   13.30
  -1   2  -1  419.06   13.50
  -1   2  -1  427.86   13.20
  -1   2  -1  414.46   13.10
  -1   2  -1  404.66   13.50
  -1   2  -1  407.76   13.30
   1  -2   1  401.16   13.10
   1  -2   1  439.46   13.40
   1  -2   1  402.96   13.40
   1  -2   1  394.86   13.60
   1  -2   1  378.26   13.20
   1  -2   1  403.46   13.50
   1  -2   1  412.46   13.30
   1  -2   1  375.16   13.50
   1  -2   1  407.96   13.50
   1  -2   1  398.26   13.50
  -2   2  -1 1669.23   52.49
  -2   2  -1 1575.24   52.59
  -2   2  -1 1626.24   52.79
  -2   2  -1 1696.53   52.49
  -2   2  -1 1736.33   52.49
  -2   2  -1 1692.13   52.89
  -2   2  -1 1677.73   52.79
  -2   2  -1 1594.14   52.49
  -2   2  -1 1582.04   52.79
  -2   2  -1 1636.64   52.79
  -2   2  -1 1720.03   52.89
   2  -2   1 1650.23   52.69
   2  -2   1 1655.63   52.79
   2  -2   1 1642.54   52.49
   2  -2   1 1612.84   53.09
   2  -2   1 1598.54   52.89
   2  -2   1 1720.03   52.69
   2  -2   1 1561.04   52.29
   2  -2   1 1632.74   52.79
   2  -2   1 1670.53   52.89
   2  -2   1 1659.93   52.29
   2  -2   1 1707.13   52.49
  -3   2  -1    8.00    1.00
  -3   2  -1    8.20    1.30
  -3   2  -1    9.30    1.10
  -3   2  -1    8.10    1.10
  -3   2  -1    8.90    1.00
  -3   2  -1    6.00    1.10
  -3   2  -1    5.80    1.00
  -3   2  -1    7.10    1.20
  -3   2  -1    7.60    1.50
   3  -2   1    7.00    1.20
   3  -2   1    7.50    1.10
   3  -2   1    6.40    1.20
   3  -2   1    9.00    1.20
   3  -2   1    9.40    0.80
   3  -2   1    5.50    1.20
   3  -2   1    8.60    0.90
   3  -2   1    7.50    1.20
   3  -2   1    5.70    1.10
   3  -2   1    9.70    1.30
  -4   2  -1  527.05   16.40
  -4   2  -1  482.85   16.90
  -4   2  -1  479.15   16.70
  -4   2  -1  487.05   16.90
  -4   2  -1  484.55   16.30
  -4   2  -1  465.75   16.70
  -4   2  -1  492.15   16.30
  -4   2  -1  484.15   17.00
  -4   2  -1  476.15   16.90
   4  -2   1  513.85   15.90
   4  -2   1  500.45   16.30
   4  -2   1  498.75   17.00
   4  -2   1  469.25   15.90
   4  -2   1  467.85   16.70
   4  -2   1  492.65   17.00
   4  -2   1  484.05   17.10
  -5   2  -1   29.80    2.20
  -5   2  -1   38.90    3.40
  -5   2  -1   41.70    3.40
  -5   2  -1   33.80    2.70
  -5   2  -1   37.80    3.20
  -5   2  -1   35.60    2.70
  -5   2  -1   34.30    2.30
  -5   2  -1   36.60    2.50
   5  -2   1   31.50    3.00
   5  -2   1   36.30    2.90
   5  -2   1   37.00    2.40
   5  -2   1   32.10    2.90
   5  -2   1   31.90    1.80
   5  -2   1   32.10    1.70
  -6   2  -1   -1.40    1.30
  -6   2  -1    1.00    1.70
  -6   2  -1    0.00    1.20
  -6   2  -1   -1.40    1.60
  -6   2  -1   -0.30    1.20
  -6   2  -1   -1.00    0.90
   6  -2   1    0.40    0.60
   6  -2   1   -1.50    1.30
   6  -2   1   -2.50    1.60
   6  -2   1   -0.30    0.60
   6  -2   1    1.00    1.20
   6  -2   1   -2.40    1.30
   6  -2   1    1.40    1.40
  -7   2  -1   13.70    2.80
  -7   2  -1   13.10    2.00
  -7   2  -1   16.10    2.50
  -7   2  -1   17.00    2.30
  -7   2  -1   18.90    2.90
   7  -2   1   14.60    3.10
   7  -2   1   10.70    2.80
  -8   2  -1   21.60    3.20
  -8   2  -1   19.40    3.20
  -8   2  -1   18.70    3.60
  -8   2  -1   17.40    2.70
   8  -2   1   17.50    3.60
  -9   2  -1    1.60    2.30
  -9   2  -1    3.80    3.10
   9  -2   1    5.60    3.40
 -10   2  -1    9.20    3.90
 -10   2  -1    4.80    2.80
  10  -2   1    5.50    3.90
  10   1  -1    5.80    3.90
 -10  -1   1   10.60    3.20
 -10  -1   1    7.30    2.60
 -10  -1   1   -0.90    3.30
   9   1  -1   13.40    4.10
  -9  -1   1   16.40    3.20
  -9  -1   1   11.60    2.70
  -9  -1   1   10.50    3.40
  -9  -1   1    6.80    3.10
   8   1  -1    0.70    0.90
   8   1  -1    1.40    2.50
   8   1  -1    0.50    1.10
  -8  -1   1    1.20    1.90
  -8  -1   1    2.60    2.00
  -8  -1   1   -0.70    2.10
  -8  -1   1   -0.90    1.50
  -8  -1   1    1.00    2.50
   7   1  -1   93.59    4.00
   7   1  -1  101.99    6.20
   7   1  -1   96.89    5.00
   7   1  -1   92.99    4.20
  -7  -1   1  101.39    5.60
  -7  -1   1  100.09    5.70
  -7  -1   1   95.39    6.00
  -7  -1   1  103.29    5.30
  -7  -1   1   97.79    5.00
   6   1  -1  304.87   11.90
   6   1  -1  298.97   11.90
   6   1  -1  313.17   10.90
   6   1  -1  279.37   10.60
   6   1  -1  309.07   12.40
   6   1  -1  302.57   12.50
   6   1  -1  314.67   11.40
  -6  -1   1  332.07   11.40
  -6  -1   1  290.47   11.70
  -6  -1   1  322.87   12.20
  -6  -1   1  319.87   11.50
  -6  -1   1  310.07   11.90
  -6  -1   1  316.37   13.80
   5   1  -1  104.79    5.20
   5   1  -1   98.19    4.10
   5   1  -1  106.99    5.00
   5   1  -1   93.89    5.10
   5   1  -1   96.99    4.40
   5   1  -1   91.59    3.90
   5   1  -1   90.99    4.80
   5   1  -1   91.19    4.30
  -5  -1   1  100.49    4.50
  -5  -1   1   93.29    4.90
  -5  -1   1   89.89    4.90
  -5  -1   1  101.79    4.80
  -5  -1   1   97.09    4.80
  -5  -1   1  100.89    4.30
  -5  -1   1   94.19    4.70
  -5  -1   1  105.39    4.90
  -5  -1   1   95.69    4.10
   4   1  -1 2881.61   92.19
   4   1  -1 3054.29   91.79
   4   1  -1 2833.02   91.89
   4   1  -1 2946.31   91.09
   4   1  -1 2909.11   91.29
   4   1  -1 2869.81   91.19
   4   1  -1 2846.12   92.19
   4   1  -1 2915.51   91.79
   4   1  -1 2824.92   91.39
  -4  -1   1 2848.92   91.99
  -4  -1   1 2882.41   91.49
  -4  -1   1 2785.32   91.89
  -4  -1   1 2773.42   91.29
  -4  -1   1 2847.62   91.79
  -4  -1   1 2890.41   91.19
  -4  -1   1 2891.61   91.79
  -4  -1   1 2837.22   91.79
  -4  -1   1 2889.31   91.79
   3   1  -1   24.60    2.00
   3   1  -1   24.90    1.80
   3   1  -1   22.90    2.20
   3   1  -1   24.20    1.60
   3   1  -1   22.40    1.80
   3   1  -1   27.00    1.80
   3   1  -1   26.90    1.70
   3   1  -1   20.70    1.90
   3   1  -1   20.40    1.30
   3   1  -1   21.40    1.30
  -3  -1   1   24.80    1.70
  -3  -1   1   27.40    2.10
  -3  -1   1   24.10    1.80
  -3  -1   1   25.30    2.00
  -3  -1   1   24.20    1.40
  -3  -1   1   23.30    1.80
  -3  -1   1   23.40    1.50
  -3  -1   1   20.60    1.90
  -3  -1   1   19.20    1.70
  -3  -1   1   23.10    1.50
   2   1  -1 7572.24  239.88
   2   1  -1 7727.63  241.78
   2   1  -1 7438.26  240.98
   2   1  -1 8052.89  240.68
   2   1  -1 7635.64  241.18
   2   1  -1 7733.73  240.88
   2   1  -1 7684.13  243.08
   2   1  -1 7572.74  240.88
   2   1  -1 7176.18  240.18
   2   1  -1 7863.91  242.58
   2   1  -1 7441.56  240.88
  -2  -1   1 7482.05  241.68
  -2  -1   1 7071.39  240.98
  -2  -1   1 7136.99  241.18
  -2  -1   1 7502.85  242.18
  -2  -1   1 7837.82  240.78
  -2  -1   1 7688.33  242.78
  -2  -1   1 7606.14  242.48
  -2  -1   1 7224.88  240.38
  -2  -1   1 7449.75  242.48
  -2  -1   1 7774.92  241.98
  -2  -1   1 7438.86  240.18
  -2  -1   1 8078.29  241.58
   1   1  -1   12.10    0.60
   1   1  -1   11.30    0.80
   1   1  -1   11.30    0.80
   1   1  -1   11.00    0.90
   1   1  -1   13.10    0.70
   1   1  -1   11.20    0.70
   1   1  -1   12.10    1.00
   1   1  -1   11.30    0.80
   1   1  -1   11.30    0.90
   1   1  -1   12.50    1.10
   1   1  -1   12.50    0.70
   1   1  -1   13.40    0.90
  -1  -1   1   13.00    0.80
  -1  -1   1   14.00    0.80
  -1  -1   1   12.60    0.70
  -1  -1   1   12.20    0.90
  -1  -1   1   13.30    0.70
  -1  -1   1   13.60    0.90
  -1  -1   1   12.30    0.90
  -1  -1   1   13.40    0.90
  -1  -1   1   15.00    1.20
  -1  -1   1   12.70    1.00
  -1  -1   1   12.50    0.60
  -1  -1   1   15.50    1.00
   0   1  -1  515.45   17.60
   0   1  -1  583.54   17.70
   0   1  -1  574.44   17.90
   0   1  -1  567.44   17.90
   0   1  -1  565.54   17.80
   0   1  -1  575.14   17.70
   0   1  -1  537.45   17.70
   0   1  -1  555.34   17.90
   0   1  -1  528.55   17.80
   0   1  -1  541.15   17.90
   0  -1   1  583.04   17.60
   0  -1   1  544.15   17.80
   0  -1   1  583.04   17.90
   0  -1   1  559.54   17.60
   0  -1   1  555.14   17.70
   0  -1   1  550.44   17.90
   0  -1   1  535.75   17.60
   0  -1   1  547.05   17.80
   0  -1   1  549.74   17.90
  -1   1  -1  136.19    4.70
  -1   1  -1  134.29    4.70
  -1   1  -1  141.29    4.80
  -1   1  -1  133.39    4.70
  -1   1  -1  144.79    4.60
  -1   1  -1  138.59    4.60
  -1   1  -1  138.39    4.80
  -1   1  -1  135.39    4.70
  -1   1  -1  135.69    4.80
  -1   1  -1  140.69    4.50
   1  -1   1  135.69    4.90
   1  -1   1  138.09    4.70
   1  -1   1  138.99    4.80
   1  -1   1  137.89    4.60
   1  -1   1  140.69    4.70
   1  -1   1  134.49    4.60
   1  -1   1  132.99    4.70
   1  -1   1  133.09    4.80
   1  -1   1  131.79    4.80
   1  -1   1  125.19    4.40
   1  -1   1  127.99    4.70
   1  -1   1  143.59    4.50
   1  -1   1  147.29    4.40
  -2   1  -1 1185.78   40.20
  -2   1  -1 1272.57   40.30
  -2   1  -1 1307.57   40.40
  -2   1  -1 1262.47   40.00
  -2   1  -1 1218.58   40.10
  -2   1  -1 1253.07   40.20
  -2   1  -1 1271.57   40.40
  -2   1  -1 1249.77   40.10
  -2   1  -1 1294.37   40.40
  -2   1  -1 1270.97   40.00
  -2   1  -1 1251.97   40.40
   2  -1   1 1139.69   39.80
   2  -1   1 1274.07   40.00
   2  -1   1 1234.88   40.30
   2  -1   1 1277.57   40.30
   2  -1   1 1276.27   40.40
   2  -1   1 1342.17   40.00
   2  -1   1 1314.57   40.10
   2  -1   1 1230.38   40.20
   2  -1   1 1253.87   40.40
   2  -1   1 1261.77   40.20
  -3   1  -1  127.39    5.00
  -3   1  -1  137.59    5.20
  -3   1  -1  147.79    5.50
  -3   1  -1  139.79    4.90
  -3   1  -1  130.29    5.40
  -3   1  -1  129.59    5.20
  -3   1  -1  136.09    5.40
  -3   1  -1  141.19    4.90
  -3   1  -1  137.59    5.40
   3  -1   1  132.19    5.00
   3  -1   1  138.59    5.40
   3  -1   1  143.69    5.20
   3  -1   1  135.49    5.30
   3  -1   1  136.39    5.50
   3  -1   1  134.19    4.60
   3  -1   1  134.49    5.20
   3  -1   1  139.89    5.40
   3  -1   1  133.19    4.60
  -4   1  -1  712.33   24.10
  -4   1  -1  711.63   24.20
  -4   1  -1  769.52   23.70
  -4   1  -1  701.83   23.70
  -4   1  -1  744.93   24.30
  -4   1  -1  701.43   24.00
  -4   1  -1  716.53   24.30
  -4   1  -1  707.13   23.50
   4  -1   1  699.73   23.10
   4  -1   1  745.33   24.10
   4  -1   1  705.23   24.00
   4  -1   1  719.83   23.60
   4  -1   1  730.33   23.10
   4  -1   1  696.03   24.20
   4  -1   1  738.13   24.60
   4  -1   1  748.73   24.20
   4  -1   1  740.93   24.40
  -5   1  -1  170.78    6.80
  -5   1  -1  166.98    7.30
  -5   1  -1  165.28    7.10
  -5   1  -1  184.68    6.70
  -5   1  -1  186.18    7.60
  -5   1  -1  176.48    6.60
  -5   1  -1  178.38    7.40
   5  -1   1  174.68    7.10
   5  -1   1  184.08    6.00
   5  -1   1  177.98    6.00
   5  -1   1  168.68    7.30
   5  -1   1  176.08    6.70
   5  -1   1  176.68    7.60
  -6   1  -1   75.89    3.70
  -6   1  -1   71.49    4.50
  -6   1  -1   72.79    4.70
  -6   1  -1   65.69    4.10
  -6   1  -1   67.99    3.80
   6  -1   1   63.69    4.50
   6  -1   1   70.69    4.40
   6  -1   1   73.79    3.70
   6  -1   1   69.69    4.10
  -7   1  -1   29.20    3.40
  -7   1  -1   36.60    3.10
  -7   1  -1   34.50    3.10
  -7   1  -1   28.30    3.70
  -7   1  -1   29.20    3.10
   7  -1   1   28.20    3.80
  -8   1  -1    3.80    2.10
  -8   1  -1    3.40    2.00
  -8   1  -1    1.10    2.60
  -8   1  -1    5.20    2.40
   8  -1   1    0.60    2.60
  -9   1  -1    2.40    2.50
  -9   1  -1    3.20    2.90
   9  -1   1    7.10    3.40
 -10   1  -1    3.70    2.90
 -10   1  -1    2.00    3.40
  10  -1   1   11.50    4.10
  10   0  -1   -1.10    3.40
 -10   0   1    0.30    2.00
 -10   0   1   -0.60    3.20
 -10   0   1    5.90    3.00
   9   0  -1    5.90    3.20
  -9   0   1   12.50    3.20
  -9   0   1    8.60    2.80
  -9   0   1    7.50    3.10
  -9   0   1   11.70    2.70
   8   0  -1    3.10    1.30
   8   0  -1    1.10    2.70
   8   0  -1    2.50    1.10
  -8   0   1    5.50    2.20
  -8   0   1    2.80    2.40
  -8   0   1    3.80    2.00
  -8   0   1    3.50    2.40
  -8   0   1    4.00    1.70
   7   0  -1   40.80    4.40
   7   0  -1   41.20    2.50
   7   0  -1   42.30    3.40
   7   0  -1   41.90    2.70
  -7   0   1   38.70    3.30
  -7   0   1   39.30    3.60
  -7   0   1   46.90    4.30
  -7   0   1   47.80    4.60
  -7   0   1   41.10    3.20
   6   0  -1  120.79    6.20
   6   0  -1  131.19    5.80
   6   0  -1  131.49    6.60
   6   0  -1  140.49    7.00
   6   0  -1  134.09    6.60
   6   0  -1  120.69    5.20
   6   0  -1  136.59    6.40
   6   0  -1  137.69    5.40
  -6   0   1  136.29    5.90
  -6   0   1  135.89    5.70
  -6   0   1  136.79    6.40
  -6   0   1  127.69    6.40
  -6   0   1  126.69    6.40
  -6   0   1  141.39    6.60
  -6   0   1  136.29    6.20
   5   0  -1   24.00    1.90
   5   0  -1   25.20    1.70
   5   0  -1   25.90    2.50
   5   0  -1   31.80    3.20
   5   0  -1   23.80    1.70
   5   0  -1   19.80    2.50
   5   0  -1   28.40    2.40
   5   0  -1   29.10    2.70
   5   0  -1   30.90    2.80
  -5   0   1   25.70    2.00
  -5   0   1   26.40    2.60
  -5   0   1   28.40    2.80
  -5   0   1   29.20    2.80
  -5   0   1   29.80    2.90
  -5   0   1   23.90    2.30
  -5   0   1   26.50    2.40
  -5   0   1   24.90    2.20
   4   0  -1  446.96   15.50
   4   0  -1  452.05   14.90
   4   0  -1  446.86   15.00
   4   0  -1  465.55   14.90
   4   0  -1  435.26   15.70
   4   0  -1  422.06   15.10
   4   0  -1  437.36   15.50
   4   0  -1  459.75   15.40
   4   0  -1  449.95   15.90
  -4   0   1  451.45   15.00
  -4   0   1  441.16   15.60
  -4   0   1  440.56   15.40
  -4   0   1  458.95   15.60
  -4   0   1  451.95   15.40
  -4   0   1  453.85   15.10
  -4   0   1  451.75   15.80
  -4   0   1  461.15   15.60
  -4   0   1  452.55   15.10
   3   0  -1    3.20    1.00
   3   0  -1    2.50    0.80
   3   0  -1    2.50    0.60
   3   0  -1    3.30    0.80
   3   0  -1    2.80    0.70
   3   0  -1    2.20    0.90
   3   0  -1    4.50    0.90
   3   0  -1    4.10    1.00
   3   0  -1    1.90    0.80
   3   0  -1    2.60    0.80
   3   0  -1    2.00    0.60
  -3   0   1    2.10    0.70
  -3   0   1    1.90    0.80
  -3   0   1    8.10    1.30
  -3   0   1    3.70    0.70
  -3   0   1    3.50    1.00
  -3   0   1    4.20    0.90
  -3   0   1    2.70    0.80
  -3   0   1    3.60    1.00
  -3   0   1    3.80    1.10
  -3   0   1    2.20    0.80
  -3   0   1    4.00    0.70
   2   0  -1    3.20    0.60
   2   0  -1    3.00    0.50
   2   0  -1    2.60    0.60
   2   0  -1    3.30    0.60
   2   0  -1    3.60    0.70
   2   0  -1    3.50    0.80
   2   0  -1    2.80    0.60
   2   0  -1    2.70    0.40
   2   0  -1    2.20    0.50
   2   0  -1    2.20    0.60
   2   0  -1    2.60    0.50
   2   0  -1    2.10    0.40
  -2   0   1    2.70    0.50
  -2   0   1    3.30    0.50
  -2   0   1    2.30    0.50
  -2   0   1    3.20    0.50
  -2   0   1    2.80    0.60
  -2   0   1    3.40    0.60
  -2   0   1    3.50    0.70
  -2   0   1    2.50    0.60
  -2   0   1    5.00    0.70
  -2   0   1    2.00    0.50
  -2   0   1    2.50    0.60
  -2   0   1    2.80    0.60
   1   0  -1  696.33   21.30
   1   0  -1  653.93   21.30
   1   0  -1  674.73   21.50
   1   0  -1  669.93   21.50
   1   0  -1  686.13   21.40
   1   0  -1  686.43   21.50
   1   0  -1  675.73   21.30
   1   0  -1  671.03   21.50
   1   0  -1  643.94   21.40
   1   0  -1  677.43   21.40
   1   0  -1  689.43   21.40
   1   0  -1  696.13   21.30
   1   0  -1  648.64   21.50
  -1   0   1  648.54   21.30
  -1   0   1  656.23   21.50
  -1   0   1  638.34   21.50
  -1   0   1  684.43   21.30
  -1   0   1  699.03   21.30
  -1   0   1  662.23   21.40
  -1   0   1  703.43   21.50
  -1   0   1  651.73   21.30
  -1   0   1  654.33   21.40
  -1   0   1  656.43   21.40
   0   0   1  879.41   27.90
  -1   0  -1  173.88    5.70
  -1   0  -1  174.58    5.60
  -1   0  -1  181.08    5.60
  -1   0  -1  179.48    5.70
  -1   0  -1  170.98    5.80
  -1   0  -1  182.58    5.70
  -1   0  -1  169.28    5.80
  -1   0  -1  167.88    5.70
  -1   0  -1  176.28    5.70
  -1   0  -1  162.58    5.80
  -1   0  -1  175.88    5.60
   1   0   1  176.68    5.80
   1   0   1  162.68    5.70
   1   0   1  170.18    5.80
   1   0   1  166.98    5.70
   1   0   1  166.08    5.70
   1   0   1  175.18    5.80
  -2   0  -1 1019.00   32.50
  -2   0  -1  933.51   32.40
  -2   0  -1 1018.90   32.30
  -2   0  -1 1034.10   32.70
  -2   0  -1 1025.30   32.40
  -2   0  -1 1041.50   32.30
  -2   0  -1 1004.20   32.20
  -2   0  -1 1082.99   32.20
  -2   0  -1 1030.40   32.50
  -2   0  -1 1061.99   32.60
  -2   0  -1  985.70   32.50
   2   0   1  961.50   32.40
   2   0   1 1064.19   32.40
   2   0   1 1012.30   32.50
   2   0   1 1036.10   32.20
   2   0   1  971.90   32.60
   2   0   1 1003.40   32.60
   2   0   1 1012.80   32.50
   2   0   1  954.40   32.80
  -3   0  -1  377.56   12.10
  -3   0  -1  368.66   12.60
  -3   0  -1  362.46   12.30
  -3   0  -1  371.76   12.30
  -3   0  -1  372.76   12.70
  -3   0  -1  363.36   12.40
  -3   0  -1  371.56   12.50
  -3   0  -1  360.66   12.60
  -3   0  -1  366.36   12.10
   3   0   1  376.66   12.40
   3   0   1  373.26   12.70
   3   0   1  363.86   12.50
   3   0   1  362.96   12.40
   3   0   1  369.86   12.50
   3   0   1  346.07   12.60
   3   0   1  359.96   12.10
  -4   0  -1  105.19    4.40
  -4   0  -1   90.69    3.70
  -4   0  -1   91.69    4.20
  -4   0  -1   80.99    4.10
  -4   0  -1   91.89    4.20
  -4   0  -1   99.29    4.50
  -4   0  -1   94.89    3.90
  -4   0  -1   94.09    3.80
   4   0   1   99.59    4.20
   4   0   1   92.69    4.40
   4   0   1   81.89    4.30
   4   0   1   89.09    4.20
   4   0   1   94.99    3.80
   4   0   1   85.99    4.10
   4   0   1   94.29    4.30
  -5   0  -1  360.16   13.40
  -5   0  -1  373.46   13.30
  -5   0  -1  376.86   12.70
  -5   0  -1  367.16   12.60
  -5   0  -1  354.26   13.10
  -5   0  -1  351.36   12.80
   5   0   1  379.56   13.70
   5   0   1  353.36   13.10
   5   0   1  374.16   12.60
   5   0   1  380.26   13.40
  -6   0  -1   40.20    2.70
  -6   0  -1   43.20    3.80
  -6   0  -1   41.50    3.40
  -6   0  -1   45.00    3.70
  -6   0  -1   32.00    2.90
   6   0   1   39.30    2.70
   6   0   1   45.20    3.90
   6   0   1   32.70    2.90
   6   0   1   38.80    3.90
   6   0   1   42.60    3.30
  -7   0  -1  109.79    6.30
  -7   0  -1  115.59    6.10
  -7   0  -1  125.29    6.70
  -7   0  -1  114.89    5.60
  -7   0  -1  116.39    5.50
   7   0   1  116.59    6.80
  -8   0  -1   28.30    4.00
  -8   0  -1   30.10    3.40
  -8   0  -1   29.10    3.50
  -8   0  -1   36.80    4.20
   8   0   1   29.80    4.10
  -9   0  -1    9.70    2.90
  -9   0  -1    9.60    3.00
  -9   0  -1    5.70    3.20
   9   0   1    5.90    3.30
 -10   0  -1    0.60    2.80
  10   0   1    1.20    3.40
  10  -1  -1   15.20    4.40
 -10   1   1   14.40    3.20
 -10   1   1   12.40    2.70
 -10   1   1   20.30    4.60
   9  -1  -1   -0.30    1.10
   9  -1  -1   -1.90    2.80
  -9   1   1    0.60    1.90
  -9   1   1   -1.90    2.60
  -9   1   1    0.10    2.90
  -9   1   1   -0.10    2.30
   8  -1  -1    6.80    2.70
   8  -1  -1    8.00    2.10
   8  -1  -1   10.10    1.60
  -8   1   1   10.70    2.40
  -8   1   1   10.00    2.30
  -8   1   1    6.40    2.50
  -8   1   1    8.70    1.90
  -8   1   1    6.70    2.80
   7  -1  -1    1.30    1.70
   7  -1  -1    3.40    2.10
   7  -1  -1    2.90    1.70
   7  -1  -1    3.60    1.30
   7  -1  -1    4.20    1.10
  -7   1   1    1.80    1.60
  -7   1   1    7.40    2.40
  -7   1   1    2.30    1.70
  -7   1   1    1.20    2.00
  -7   1   1    3.30    1.40
   6  -1  -1   54.29    3.40
   6  -1  -1   62.69    4.00
   6  -1  -1   52.59    3.90
   6  -1  -1   52.09    2.90
   6  -1  -1   55.49    4.60
   6  -1  -1   50.79    3.80
   6  -1  -1   48.80    2.70
  -6   1   1   53.49    3.90
  -6   1   1   49.60    3.70
  -6   1   1   56.69    4.00
  -6   1   1   48.90    3.80
  -6   1   1   54.99    3.80
  -6   1   1   53.29    3.20
  -6   1   1   56.59    3.40
  -6   1   1   46.40    3.50
   5  -1  -1   21.50    2.30
   5  -1  -1   30.20    2.50
   5  -1  -1   23.60    1.80
   5  -1  -1   23.40    2.40
   5  -1  -1   25.30    2.40
   5  -1  -1   23.70    1.90
   5  -1  -1   24.60    1.70
   5  -1  -1   25.30    3.00
  -5   1   1   24.20    2.20
  -5   1   1   25.30    2.60
  -5   1   1   19.40    2.10
  -5   1   1   24.30    2.70
  -5   1   1   24.50    2.40
  -5   1   1   22.80    2.40
  -5   1   1   25.40    2.20
  -5   1   1   24.90    2.50
   4  -1  -1  485.25   16.20
   4  -1  -1  501.55   16.70
   4  -1  -1  475.65   17.10
   4  -1  -1  500.55   16.20
   4  -1  -1  500.45   17.00
   4  -1  -1  480.05   16.40
   4  -1  -1  493.15   16.80
   4  -1  -1  511.05   16.30
   4  -1  -1  485.65   16.80
  -4   1   1  474.35   16.80
  -4   1   1  489.85   16.80
  -4   1   1  481.65   16.30
  -4   1   1  505.95   17.00
  -4   1   1  501.55   16.80
  -4   1   1  456.75   16.50
  -4   1   1  494.35   16.40
  -4   1   1  465.95   16.90
  -4   1   1  482.05   16.30
   3  -1  -1  719.93   22.80
   3  -1  -1  702.33   23.20
   3  -1  -1  680.03   23.10
   3  -1  -1  697.03   22.70
   3  -1  -1  706.03   22.60
   3  -1  -1  709.63   22.50
   3  -1  -1  676.73   22.90
   3  -1  -1  710.13   23.20
   3  -1  -1  661.03   22.90
   3  -1  -1  687.33   22.50
   3  -1  -1  699.23   23.00
  -3   1   1  705.03   22.60
  -3   1   1  693.83   22.90
  -3   1   1  746.13   22.80
  -3   1   1  697.13   23.00
  -3   1   1  682.63   22.50
  -3   1   1  685.03   22.60
  -3   1   1  641.04   23.00
  -3   1   1  673.93   22.90
  -3   1   1  732.43   23.00
  -3   1   1  698.33   23.00
  -3   1   1  670.53   22.70
   2  -1  -1  755.32   24.50
   2  -1  -1  715.23   24.10
   2  -1  -1  738.63   24.40
   2  -1  -1  755.72   24.40
   2  -1  -1  762.22   24.30
   2  -1  -1  747.53   24.10
   2  -1  -1  734.83   24.10
   2  -1  -1  720.13   24.40
   2  -1  -1  771.42   24.40
   2  -1  -1  769.52   24.10
   2  -1  -1  729.03   24.20
   2  -1  -1  735.43   24.30
  -2   1   1  707.23   24.20
  -2   1   1  767.52   24.10
  -2   1   1  796.52   24.40
  -2   1   1  745.93   24.10
  -2   1   1  743.43   24.40
  -2   1   1  760.32   24.50
  -2   1   1  744.33   24.40
  -2   1   1  768.82   24.10
  -2   1   1  784.52   24.10
  -2   1   1  751.92   24.30
   1  -1  -1  165.78    5.50
   1  -1  -1  156.98    5.60
   1  -1  -1  160.98    5.60
   1  -1  -1  169.88    5.70
   1  -1  -1  165.38    5.70
   1  -1  -1  164.78    5.40
   1  -1  -1  164.98    5.50
   1  -1  -1  157.88    5.50
   1  -1  -1  166.48    5.50
   1  -1  -1  153.58    5.60
   1  -1  -1  171.48    5.40
   1  -1  -1  166.78    5.60
  -1   1   1  153.88    5.60
  -1   1   1  157.88    5.60
  -1   1   1  167.88    5.60
  -1   1   1  175.58    5.60
  -1   1   1  161.18    5.60
  -1   1   1  157.28    5.40
  -1   1   1  170.68    5.40
  -1   1   1  172.18    5.70
  -1   1   1  158.98    5.40
  -1   1   1  163.18    5.60
   0  -1  -1   17.20    0.70
   0  -1  -1   17.10    0.70
   0  -1  -1   18.00    0.80
   0  -1  -1   18.20    0.90
   0  -1  -1   16.50    0.90
   0  -1  -1   17.50    0.70
   0  -1  -1   17.60    0.80
   0  -1  -1   17.10    0.80
   0  -1  -1   16.20    0.80
   0  -1  -1   16.90    0.70
   0  -1  -1   17.60    0.80
   0   1   1   18.50    0.60
   0   1   1   17.10    0.90
   0   1   1   18.30    0.90
   0   1   1   17.60    0.80
   0   1   1   17.50    0.60
   0   1   1   18.00    0.90
   0   1   1   15.60    0.90
   0   1   1   16.30    0.80
  -1  -1  -1   22.90    1.20
  -1  -1  -1   20.80    1.00
  -1  -1  -1   23.90    1.10
  -1  -1  -1   24.20    1.10
  -1  -1  -1   20.60    0.90
  -1  -1  -1   23.70    1.00
  -1  -1  -1   21.90    1.10
  -1  -1  -1   19.50    1.10
  -1  -1  -1   21.10    1.10
   1   1   1   21.40    1.00
   1   1   1   20.50    1.00
   1   1   1   21.70    0.80
   1   1   1   19.50    1.10
   1   1   1   21.50    1.20
   1   1   1   21.20    1.10
   1   1   1   19.10    1.20
   1   1   1   21.80    0.90
   1   1   1   21.50    1.10
  -2  -1  -1  498.25   16.40
  -2  -1  -1  521.55   16.40
  -2  -1  -1  472.05   16.30
  -2  -1  -1  487.45   16.10
  -2  -1  -1  497.95   16.00
  -2  -1  -1  504.05   16.30
  -2  -1  -1  510.05   15.90
  -2  -1  -1  494.45   16.30
  -2  -1  -1  493.55   16.00
  -2  -1  -1  506.25   16.50
  -2  -1  -1  497.85   16.30
  -2  -1  -1  497.85   16.20
   2   1   1  486.45   16.30
   2   1   1  485.45   16.00
   2   1   1  473.55   16.20
   2   1   1  496.25   16.30
   2   1   1  500.15   16.50
   2   1   1  503.25   16.50
   2   1   1  506.15   16.30
  -3  -1  -1   33.90    2.10
  -3  -1  -1   35.70    2.10
  -3  -1  -1   37.40    2.20
  -3  -1  -1   38.90    2.00
  -3  -1  -1   40.40    2.20
  -3  -1  -1   41.00    2.30
  -3  -1  -1   39.00    1.80
  -3  -1  -1   33.20    1.80
  -3  -1  -1   35.00    2.00
  -3  -1  -1   34.70    2.20
   3   1   1   37.30    2.40
   3   1   1   39.20    2.20
   3   1   1   39.60    1.90
   3   1   1   38.60    2.20
   3   1   1   34.80    2.10
   3   1   1   35.10    2.20
   3   1   1   39.20    2.40
  -4  -1  -1  125.49    4.80
  -4  -1  -1  127.79    5.30
  -4  -1  -1  121.29    5.10
  -4  -1  -1  122.29    4.80
  -4  -1  -1  132.59    5.60
  -4  -1  -1  134.89    5.50
  -4  -1  -1  128.59    5.40
   4   1   1  132.79    5.40
   4   1   1  131.99    5.30
   4   1   1  129.59    4.90
   4   1   1  125.89    5.40
   4   1   1  130.99    5.60
   4   1   1  130.29    5.40
   4   1   1  118.49    5.60
  -5  -1  -1   39.80    2.80
  -5  -1  -1   42.50    2.40
  -5  -1  -1   39.30    2.80
  -5  -1  -1   34.00    2.20
  -5  -1  -1   43.80    3.20
  -5  -1  -1   37.00    3.10
  -5  -1  -1   39.90    2.90
   5   1   1   35.70    2.90
   5   1   1   36.60    3.40
   5   1   1   39.80    3.90
   5   1   1   37.90    2.80
   5   1   1   41.10    3.20
   5   1   1   41.90    2.40
  -6  -1  -1   -0.50    1.40
  -6  -1  -1    0.40    1.60
  -6  -1  -1    0.60    1.80
  -6  -1  -1    1.30    1.30
  -6  -1  -1   -0.20    0.90
  -6  -1  -1    0.60    1.30
   6   1   1    0.30    1.00
   6   1   1   -0.70    1.60
   6   1   1    0.10    1.60
   6   1   1    0.10    0.40
   6   1   1   -0.60    1.20
   6   1   1    0.30    1.50
  -7  -1  -1   12.90    2.40
  -7  -1  -1   15.00    2.80
  -7  -1  -1   17.80    3.10
  -7  -1  -1   14.30    2.40
   7   1   1   14.70    3.10
   7   1   1   18.50    2.90
  -8  -1  -1   14.40    2.80
  -8  -1  -1   19.00    3.00
  -8  -1  -1   18.80    3.30
   8   1   1   10.40    3.40
  -9  -1  -1    1.00    2.40
  -9  -1  -1    1.10    2.80
  -9  -1  -1    2.50    3.30
   9   1   1    1.20    3.10
 -10  -1  -1    0.70    3.00
  10   1   1    6.00    3.80
  10  -2  -1    1.00    3.60
 -10   2   1    1.30    2.30
 -10   2   1    3.40    3.60
 -10   2   1   -0.30    2.60
   9  -2  -1    1.50    1.30
   9  -2  -1    1.10    2.80
  -9   2   1    3.80    2.30
  -9   2   1    2.30    3.00
  -9   2   1    6.30    3.20
  -9   2   1    6.70    2.10
   8  -2  -1    2.70    2.40
   8  -2  -1    3.30    1.30
   8  -2  -1    1.70    1.70
  -8   2   1    2.70    2.00
  -8   2   1    2.30    1.90
  -8   2   1    5.20    2.50
  -8   2   1    2.80    1.70
  -8   2   1    5.50    2.50
   7  -2  -1   37.60    4.50
   7  -2  -1   46.80    3.70
   7  -2  -1   44.90    2.80
   7  -2  -1   38.50    4.80
  -7   2   1   38.80    3.30
  -7   2   1   34.40    4.00
  -7   2   1   39.30    3.70
  -7   2   1   37.90    4.00
  -7   2   1   46.00    3.30
   6  -2  -1   22.20    2.70
   6  -2  -1   18.70    2.30
   6  -2  -1   19.90    3.00
   6  -2  -1   17.00    1.80
   6  -2  -1   20.20    2.70
   6  -2  -1   21.70    2.10
   6  -2  -1   21.10    2.70
  -6   2   1   20.90    2.50
  -6   2   1   24.00    2.90
  -6   2   1   14.20    2.20
  -6   2   1   28.80    3.40
  -6   2   1   18.60    2.00
  -6   2   1   26.70    2.50
  -6   2   1   22.10    2.80
  -6   2   1   26.20    2.80
   5  -2  -1   15.50    1.50
   5  -2  -1   25.20    2.40
   5  -2  -1   20.40    2.30
   5  -2  -1   20.00    2.00
   5  -2  -1   23.80    2.60
   5  -2  -1   21.30    1.90
   5  -2  -1   13.80    2.00
   5  -2  -1   21.30    2.80
   5  -2  -1   18.60    1.80
  -5   2   1   19.50    1.90
  -5   2   1   21.40    2.10
  -5   2   1   17.40    2.40
  -5   2   1   24.00    2.90
  -5   2   1   16.80    2.00
  -5   2   1   20.00    2.40
  -5   2   1   17.70    2.20
  -5   2   1   21.30    2.30
   4  -2  -1  273.07    9.70
   4  -2  -1  270.07    9.90
   4  -2  -1  277.97   10.50
   4  -2  -1  279.77    9.80
   4  -2  -1  275.27   10.30
   4  -2  -1  291.47   10.20
   4  -2  -1  278.77   10.30
   4  -2  -1  278.37   10.50
   4  -2  -1  292.67    9.70
  -4   2   1  273.17   10.30
  -4   2   1  272.47   10.40
  -4   2   1  273.37   10.50
  -4   2   1  278.17   10.00
  -4   2   1  275.47   10.20
  -4   2   1  280.37    9.80
  -4   2   1  287.87   10.40
  -4   2   1  285.17    9.90
  -4   2   1  275.87    9.80
   3  -2  -1   79.79    3.80
   3  -2  -1   80.89    3.40
   3  -2  -1   83.49    3.40
   3  -2  -1   80.39    3.90
   3  -2  -1   90.09    3.80
   3  -2  -1   94.49    3.50
   3  -2  -1   78.59    3.90
   3  -2  -1   81.99    3.60
   3  -2  -1   90.09    4.00
  -3   2   1   83.09    4.10
  -3   2   1   82.49    3.80
  -3   2   1   84.69    4.00
  -3   2   1   88.19    3.90
  -3   2   1   85.39    3.50
  -3   2   1   80.89    3.40
  -3   2   1   87.09    3.70
  -3   2   1   84.89    3.90
  -3   2   1   89.79    3.60
   2  -2  -1   33.40    1.90
   2  -2  -1   34.50    1.70
   2  -2  -1   34.60    2.00
   2  -2  -1   34.20    1.80
   2  -2  -1   36.20    2.00
   2  -2  -1   27.90    1.90
   2  -2  -1   35.20    1.80
   2  -2  -1   37.50    1.80
   2  -2  -1   34.40    2.00
   2  -2  -1   33.90    2.00
   2  -2  -1   36.70    2.10
  -2   2   1   38.70    2.10
  -2   2   1   35.50    2.20
  -2   2   1   35.00    2.00
  -2   2   1   34.20    1.90
  -2   2   1   37.30    1.70
  -2   2   1   35.50    1.90
  -2   2   1   37.00    1.80
  -2   2   1   34.70    2.10
  -2   2   1   38.30    1.80
  -2   2   1   35.90    2.10
   1  -2  -1 1872.21   59.99
   1  -2  -1 1966.60   60.09
   1  -2  -1 1859.81   59.99
   1  -2  -1 1946.11   60.09
   1  -2  -1 1892.21   59.89
   1  -2  -1 1934.91   60.19
   1  -2  -1 1927.71   60.09
   1  -2  -1 1927.91   59.79
   1  -2  -1 1913.11   59.79
   1  -2  -1 1874.81   59.79
   1  -2  -1 1844.92   60.09
  -1   2   1 1925.01   60.09
  -1   2   1 1862.91   60.39
  -1   2   1 1791.02   59.99
  -1   2   1 1962.00   60.09
  -1   2   1 1897.91   59.99
  -1   2   1 1842.12   59.99
  -1   2   1 1844.92   59.99
  -1   2   1 1793.32   59.79
  -1   2   1 1865.81   60.19
   0  -2  -1  521.25   16.30
   0  -2  -1  502.05   16.60
   0  -2  -1  525.25   16.70
   0  -2  -1  538.05   16.50
   0  -2  -1  482.75   16.50
   0  -2  -1  504.85   16.40
   0  -2  -1  515.35   16.60
   0  -2  -1  543.05   16.80
   0  -2  -1  510.65   16.60
   0  -2  -1  519.35   16.40
   0  -2  -1  510.25   16.70
   0  -2  -1  500.35   16.40
   0   2   1  526.25   16.80
   0   2   1  507.05   16.50
   0   2   1  489.05   16.70
   0   2   1  497.75   16.50
   0   2   1  508.45   16.40
   0   2   1  499.85   16.70
   0   2   1  521.95   16.50
   0   2   1  482.45   16.30
   0   2   1  496.35   16.70
  -1  -2  -1 1095.89   34.70
  -1  -2  -1 1067.09   34.50
  -1  -2  -1 1118.49   34.20
  -1  -2  -1 1106.19   34.50
  -1  -2  -1 1097.89   34.50
  -1  -2  -1 1054.59   34.10
  -1  -2  -1 1039.70   34.40
  -1  -2  -1 1095.49   34.30
  -1  -2  -1 1073.99   34.50
   1   2   1 1095.79   34.50
   1   2   1 1076.19   34.60
   1   2   1 1074.79   34.20
   1   2   1 1097.49   34.40
   1   2   1 1054.99   34.40
   1   2   1  982.40   34.60
  -2  -2  -1  819.62   27.60
  -2  -2  -1  857.81   27.10
  -2  -2  -1  831.52   27.50
  -2  -2  -1  863.11   27.70
  -2  -2  -1  822.92   27.20
  -2  -2  -1  824.62   27.50
  -2  -2  -1  868.41   27.60
  -2  -2  -1  819.52   27.70
  -2  -2  -1  888.41   27.30
   2   2   1  873.61   27.10
   2   2   1  853.31   27.80
   2   2   1  867.11   27.20
   2   2   1  847.32   27.60
   2   2   1  844.12   27.50
   2   2   1  844.12   27.50
   2   2   1  856.71   27.70
  -3  -2  -1    0.10    0.50
  -3  -2  -1    0.40    0.70
  -3  -2  -1    1.10    0.90
  -3  -2  -1    0.80    0.80
  -3  -2  -1    1.40    0.80
  -3  -2  -1    1.00    0.50
  -3  -2  -1    0.50    0.40
  -3  -2  -1    0.60    0.70
  -3  -2  -1    0.70    0.80
   3   2   1    1.10    0.70
   3   2   1   -0.30    0.80
   3   2   1    1.20    0.80
   3   2   1    0.70    0.80
   3   2   1    1.30    0.80
   3   2   1    1.50    1.10
   3   2   1    0.40    0.80
  -4  -2  -1  267.67    9.70
  -4  -2  -1  262.07    9.10
  -4  -2  -1  267.47    9.60
  -4  -2  -1  268.27    9.10
  -4  -2  -1  263.27    9.70
  -4  -2  -1  259.87    9.40
  -4  -2  -1  257.07    9.70
   4   2   1  261.67    9.70
   4   2   1  266.67    9.10
   4   2   1  257.47   10.00
   4   2   1  248.08    9.60
   4   2   1  239.88    9.40
   4   2   1  254.57   10.00
  -5  -2  -1   50.29    3.40
  -5  -2  -1   51.19    3.40
  -5  -2  -1   47.00    2.70
  -5  -2  -1   51.99    2.70
  -5  -2  -1   49.80    3.40
  -5  -2  -1   46.90    3.30
   5   2   1   48.70    3.60
   5   2   1   48.80    2.70
   5   2   1   50.69    3.60
   5   2   1   49.30    3.20
  -6  -2  -1   -1.50    1.40
  -6  -2  -1    3.20    1.60
  -6  -2  -1    3.30    1.20
  -6  -2  -1    2.90    1.60
  -6  -2  -1    2.90    1.60
  -6  -2  -1    2.70    1.80
   6   2   1    2.00    1.90
   6   2   1    1.00    1.60
   6   2   1    1.50    1.70
   6   2   1    0.90    1.10
   6   2   1   -0.60    1.30
  -7  -2  -1   23.00    2.90
  -7  -2  -1   27.70    3.50
  -7  -2  -1   26.70    3.20
  -7  -2  -1   26.40    3.60
   7   2   1   21.30    3.10
   7   2   1   20.70    3.50
  -8  -2  -1   31.20    4.10
  -8  -2  -1   30.60    3.70
  -8  -2  -1   27.00    3.70
   8   2   1   24.50    4.10
  -9  -2  -1    0.30    2.80
  -9  -2  -1    2.50    2.80
   9   2   1    3.60    3.30
 -10  -2  -1    7.60    3.40
  10   2   1   12.80    4.50
  10  -3  -1   18.40    4.60
 -10   3   1   22.10    4.80
 -10   3   1   15.60    3.30
 -10   3   1   13.10    3.00
   9  -3  -1    1.50    3.20
   9  -3  -1    8.10    1.60
  -9   3   1    4.90    3.40
  -9   3   1    3.20    2.00
  -9   3   1    5.80    2.90
  -9   3   1    5.30    2.50
   8  -3  -1   12.00    2.40
   8  -3  -1   12.70    3.60
   8  -3  -1   13.40    1.80
  -8   3   1   11.10    3.10
  -8   3   1   16.60    2.80
  -8   3   1   15.70    3.40
  -8   3   1   13.30    2.30
   7  -3  -1   98.89    5.30
   7  -3  -1   99.69    4.70
   7  -3  -1  105.79    6.60
  -7   3   1  108.79    5.30
  -7   3   1  100.09    5.20
  -7   3   1  104.79    6.10
  -7   3   1  100.49    6.20
  -7   3   1   99.29    5.50
   6  -3  -1   47.80    2.90
   6  -3  -1   55.59    3.90
   6  -3  -1   56.69    5.00
   6  -3  -1   49.99    3.80
   6  -3  -1   46.10    2.80
   6  -3  -1   51.69    3.80
  -6   3   1   45.70    4.00
  -6   3   1   40.30    5.10
  -6   3   1   53.79    3.60
  -6   3   1   54.59    4.60
  -6   3   1   57.59    3.40
  -6   3   1   48.80    3.20
   5  -3  -1  238.08    9.50
   5  -3  -1  234.48    9.10
   5  -3  -1  254.17   10.00
   5  -3  -1  236.08    8.80
   5  -3  -1  245.48    8.80
   5  -3  -1  245.18    8.80
   5  -3  -1  248.58    9.40
   5  -3  -1  238.08    9.60
   5  -3  -1  237.98    9.80
  -5   3   1  239.68    9.50
  -5   3   1  247.68    9.30
  -5   3   1  242.08    9.80
  -5   3   1  252.87    9.70
  -5   3   1  231.98    8.80
  -5   3   1  218.68    8.80
  -5   3   1  232.28    9.00
  -5   3   1  248.48    9.70
  -5   3   1  249.88    9.90
   4  -3  -1  442.26   15.70
   4  -3  -1  426.66   14.80
   4  -3  -1  428.06   15.40
   4  -3  -1  435.66   15.70
   4  -3  -1  431.16   15.50
   4  -3  -1  463.35   15.30
   4  -3  -1  449.86   14.80
   4  -3  -1  415.16   14.80
  -4   3   1  443.16   15.20
  -4   3   1  447.66   15.60
  -4   3   1  427.86   14.80
  -4   3   1  433.56   15.40
  -4   3   1  444.06   15.50
  -4   3   1  414.56   15.50
  -4   3   1  451.05   15.80
  -4   3   1  449.66   15.10
   3  -3  -1    7.90    1.20
   3  -3  -1    9.60    1.20
   3  -3  -1    6.60    1.30
   3  -3  -1   11.40    1.60
   3  -3  -1    6.60    1.10
   3  -3  -1    6.40    1.30
   3  -3  -1    5.80    1.10
   3  -3  -1    4.60    1.30
   3  -3  -1    8.30    1.20
  -3   3   1    7.20    1.30
  -3   3   1    9.10    1.50
  -3   3   1    8.20    1.60
  -3   3   1    9.30    1.40
  -3   3   1    8.00    1.30
  -3   3   1    7.70    1.10
  -3   3   1    6.90    1.00
  -3   3   1    9.20    1.40
  -3   3   1    8.10    1.20
   2  -3  -1  776.12   25.40
   2  -3  -1  787.22   25.00
   2  -3  -1  797.02   25.40
   2  -3  -1  772.52   24.90
   2  -3  -1  773.22   25.00
   2  -3  -1  755.42   25.40
   2  -3  -1  734.73   25.20
   2  -3  -1  792.12   25.20
  -2   3   1  786.12   24.90
  -2   3   1  737.53   25.40
  -2   3   1  736.63   25.20
  -2   3   1  758.02   25.40
  -2   3   1  780.82   25.30
  -2   3   1  783.82   25.20
  -2   3   1  768.72   24.80
  -2   3   1  735.83   25.20
  -2   3   1  787.12   25.40
  -2   3   1  778.22   25.40
  -2   3   1  745.03   24.90
   1  -3  -1  253.77    8.60
   1  -3  -1  250.07    8.80
   1  -3  -1  248.38    8.80
   1  -3  -1  244.48    8.60
   1  -3  -1  263.57    8.80
   1  -3  -1  263.67    8.40
   1  -3  -1  259.77    8.90
   1  -3  -1  244.18    8.80
   1  -3  -1  244.38    8.90
   1  -3  -1  252.97    9.10
  -1   3   1  261.57    8.80
  -1   3   1  240.28    8.90
  -1   3   1  258.17    9.10
  -1   3   1  245.28    8.70
  -1   3   1  245.28    8.80
  -1   3   1  255.67    8.90
  -1   3   1  238.68    8.30
  -1   3   1  248.98    8.90
  -1   3   1  235.38    8.50
   0  -3  -1   10.50    1.20
   0  -3  -1    9.80    0.80
   0  -3  -1   13.10    1.40
   0  -3  -1   10.50    1.20
   0  -3  -1    9.40    1.00
   0  -3  -1   10.90    1.10
   0  -3  -1   10.90    1.00
   0  -3  -1    6.70    0.80
   0  -3  -1    7.90    1.20
   0   3   1    8.00    1.10
   0   3   1    9.60    0.90
   0   3   1    5.30    1.00
   0   3   1   11.30    1.20
   0   3   1    8.10    1.20
   0   3   1    8.00    1.10
   0   3   1   10.80    1.20
   0   3   1    9.30    1.20
   0   3   1   12.10    1.20
   0   3   1    9.80    0.70
   0   3   1    8.10    0.70
  -1  -3  -1  569.54   18.40
  -1  -3  -1  550.44   18.40
  -1  -3  -1  553.04   18.30
  -1  -3  -1  560.54   18.50
  -1  -3  -1  547.75   17.80
  -1  -3  -1  558.24   18.00
  -1  -3  -1  574.74   18.50
  -1  -3  -1  538.95   18.10
  -1  -3  -1  558.94   18.00
   1   3   1  560.04   18.70
   1   3   1  555.94   17.90
   1   3   1  564.84   18.40
   1   3   1  529.75   18.20
   1   3   1  532.35   18.50
   1   3   1  564.14   18.40
   1   3   1  538.45   18.60
  -2  -3  -1  608.34   19.70
  -2  -3  -1  596.44   19.70
  -2  -3  -1  620.34   19.80
  -2  -3  -1  612.04   19.30
  -2  -3  -1  586.44   19.80
  -2  -3  -1  589.54   19.20
  -2  -3  -1  589.44   19.80
   2   3   1  618.04   19.70
   2   3   1  578.04   19.70
   2   3   1  556.74   19.70
   2   3   1  599.94   19.20
   2   3   1  607.14   20.10
   2   3   1  584.24   20.00
   2   3   1  567.24   20.00
   2   3   1  576.64   19.30
  -3  -3  -1   38.30    2.50
  -3  -3  -1   37.50    2.00
  -3  -3  -1   37.40    2.50
  -3  -3  -1   38.30    2.50
  -3  -3  -1   38.30    2.50
  -3  -3  -1   39.00    1.90
   3   3   1   42.20    2.80
   3   3   1   38.10    2.90
   3   3   1   38.10    2.70
   3   3   1   38.60    2.50
   3   3   1   41.90    2.50
   3   3   1   41.80    2.10
   3   3   1   39.20    2.50
   3   3   1   40.70    1.70
  -4  -3  -1  239.88    8.50
  -4  -3  -1  239.08    8.50
  -4  -3  -1  247.48    9.20
  -4  -3  -1  248.88    9.00
  -4  -3  -1  241.18    9.00
  -4  -3  -1  249.58    9.30
  -4  -3  -1  233.58    9.20
   4   3   1  233.38    8.40
   4   3   1  234.68    9.00
   4   3   1  243.58    9.50
   4   3   1  231.58    9.50
   4   3   1  199.28    9.00
   4   3   1  241.38    9.00
  -5  -3  -1  119.19    5.70
  -5  -3  -1  118.99    4.90
  -5  -3  -1  117.89    5.50
  -5  -3  -1  110.99    5.50
  -5  -3  -1  112.29    4.90
  -5  -3  -1  129.19    5.90
   5   3   1  117.69    5.40
   5   3   1  108.59    6.00
   5   3   1  127.79    4.90
   5   3   1   91.19    5.30
   5   3   1  114.79    6.00
  -6  -3  -1    9.10    2.10
  -6  -3  -1   12.00    2.50
  -6  -3  -1   11.80    2.40
  -6  -3  -1   13.60    2.50
   6   3   1   13.10    2.60
   6   3   1   11.90    2.50
   6   3   1    9.70    2.50
  -7  -3  -1   57.89    5.00
  -7  -3  -1   69.49    4.90
  -7  -3  -1   68.09    5.00
  -7  -3  -1   62.19    4.70
  -7  -3  -1   57.99    4.60
   7   3   1   63.49    5.90
  -8  -3  -1    0.40    2.40
  -8  -3  -1   -0.20    2.10
  -8  -3  -1    1.00    2.60
   8   3   1    1.60    2.90
  -9  -3  -1    6.00    3.20
   9   3   1   -0.40    3.20
  10  -4  -1   -1.40    3.40
  10  -4  -1    0.40    1.30
 -10   4   1    4.70    3.50
 -10   4   1   -0.70    2.20
 -10   4   1    0.90    2.50
   9  -4  -1   28.40    2.50
   9  -4  -1   23.00    4.50
  -9   4   1   35.40    3.90
  -9   4   1   34.00    5.20
  -9   4   1   24.30    3.60
  -9   4   1   23.50    4.00
   8  -4  -1   -3.80    2.20
   8  -4  -1    2.10    1.40
   8  -4  -1    5.20    2.20
  -8   4   1    0.90    2.00
  -8   4   1    3.10    2.70
  -8   4   1    0.60    2.50
  -8   4   1    1.10    1.80
   7  -4  -1  154.38    7.10
   7  -4  -1  154.58    6.40
   7  -4  -1  147.79    8.20
  -7   4   1  153.08    7.30
  -7   4   1  154.48    8.00
  -7   4   1  152.18    7.90
  -7   4   1  155.78    7.10
  -7   4   1  152.18    6.80
   6  -4  -1   69.59    3.60
   6  -4  -1   68.19    4.50
   6  -4  -1   71.49    4.20
   6  -4  -1   64.69    4.80
  -6   4   1   66.89    4.30
  -6   4   1   71.69    4.00
  -6   4   1   71.29    4.10
  -6   4   1   76.99    4.80
  -6   4   1   68.59    4.90
   5  -4  -1   77.69    4.70
   5  -4  -1   77.89    3.90
   5  -4  -1   79.39    4.90
   5  -4  -1   78.49    4.80
   5  -4  -1   82.39    3.90
   5  -4  -1   77.79    4.60
   5  -4  -1   87.29    4.40
   5  -4  -1   85.09    4.00
  -5   4   1   91.99    4.20
  -5   4   1   83.29    4.00
  -5   4   1   90.29    4.60
  -5   4   1   80.79    4.70
  -5   4   1   82.69    4.90
  -5   4   1   77.59    4.70
  -5   4   1   77.29    4.50
  -5   4   1   81.49    4.20
   4  -4  -1  489.85   18.10
   4  -4  -1  524.75   17.80
   4  -4  -1  503.45   17.90
   4  -4  -1  533.45   18.10
   4  -4  -1  515.15   17.20
   4  -4  -1  526.35   18.20
   4  -4  -1  499.45   17.50
   4  -4  -1  512.35   17.60
   4  -4  -1  528.75   17.40
  -4   4   1  509.85   17.30
  -4   4   1  492.25   18.00
  -4   4   1  506.05   17.70
  -4   4   1  535.05   18.10
  -4   4   1  499.55   18.20
  -4   4   1  517.95   18.10
  -4   4   1  491.25   17.20
  -4   4   1  516.65   17.50
  -4   4   1  511.05   18.20
   3  -4  -1   59.79    3.10
   3  -4  -1   59.59    3.50
   3  -4  -1   68.59    3.70
   3  -4  -1   64.99    3.00
   3  -4  -1   62.99    3.60
   3  -4  -1   69.49    3.60
   3  -4  -1   56.69    3.20
   3  -4  -1   64.59    3.40
  -3   4   1   72.29    3.30
  -3   4   1   62.49    3.40
  -3   4   1   69.89    3.60
  -3   4   1   66.89    3.10
  -3   4   1   61.49    3.60
  -3   4   1   58.39    3.60
  -3   4   1   59.19    3.50
  -3   4   1   61.79    2.90
  -3   4   1   61.49    3.50
   2  -4  -1  352.86   12.20
   2  -4  -1  338.27   12.20
   2  -4  -1  365.16   12.50
   2  -4  -1  366.36   12.70
   2  -4  -1  344.27   12.50
   2  -4  -1  373.06   12.70
   2  -4  -1  350.96   12.80
   2  -4  -1  369.96   12.00
   2  -4  -1  359.46   12.70
  -2   4   1  355.36   12.60
  -2   4   1  328.17   11.90
  -2   4   1  341.87   12.70
  -2   4   1  358.06   12.70
  -2   4   1  368.26   12.50
  -2   4   1  359.96   12.70
  -2   4   1  351.86   12.20
  -2   4   1  343.87   12.60
   1  -4  -1  746.13   24.10
   1  -4  -1  720.43   24.00
   1  -4  -1  714.93   24.30
   1  -4  -1  730.63   23.40
   1  -4  -1  739.13   24.00
   1  -4  -1  718.93   23.70
   1  -4  -1  715.13   23.90
   1  -4  -1  734.53   23.90
   1  -4  -1  710.83   23.70
   1  -4  -1  730.03   24.10
  -1   4   1  728.43   24.10
  -1   4   1  723.73   24.10
  -1   4   1  715.23   23.90
  -1   4   1  647.34   23.90
  -1   4   1  746.93   23.30
  -1   4   1  748.33   23.90
  -1   4   1  719.03   24.10
  -1   4   1  702.73   24.30
  -1   4   1  715.73   23.30
  -1   4   1  731.63   23.50
   0  -4  -1    2.10    0.90
   0  -4  -1    4.70    1.20
   0  -4  -1    4.50    0.70
   0  -4  -1    3.90    0.90
   0  -4  -1    2.50    0.80
   0  -4  -1    4.40    1.30
   0  -4  -1    1.50    0.80
   0  -4  -1    5.00    0.90
   0   4   1    5.10    0.70
   0   4   1    4.30    0.60
   0   4   1    3.50    1.10
   0   4   1    2.00    0.90
   0   4   1    4.20    1.20
   0   4   1    3.30    0.80
   0   4   1    4.10    1.10
   0   4   1    5.60    1.00
   0   4   1    3.20    1.00
   0   4   1    4.10    1.20
   0   4   1    2.20    0.80
  -1  -4  -1  153.58    6.00
  -1  -4  -1  159.08    6.20
  -1  -4  -1  158.28    5.70
  -1  -4  -1  148.89    6.10
  -1  -4  -1  166.38    6.50
  -1  -4  -1  152.58    5.90
  -1  -4  -1  155.58    5.50
   1   4   1  147.49    5.20
   1   4   1  142.59    5.90
   1   4   1  156.78    6.20
   1   4   1  165.38    6.50
   1   4   1  162.48    5.20
   1   4   1  150.08    6.50
   1   4   1  151.98    6.00
   1   4   1  153.48    6.40
   1   4   1  158.08    6.20
   1   4   1  155.18    5.60
   1   4   1  162.88    6.10
  -2  -4  -1   73.69    3.50
  -2  -4  -1   76.69    3.70
  -2  -4  -1   73.49    3.60
  -2  -4  -1   72.09    3.80
  -2  -4  -1   76.69    3.00
  -2  -4  -1   69.19    3.10
   2   4   1   66.49    3.80
   2   4   1   76.29    3.10
   2   4   1   68.49    3.90
   2   4   1   68.49    3.50
   2   4   1   70.79    3.60
   2   4   1   72.69    3.60
   2   4   1   64.79    3.90
  -3  -4  -1   42.10    2.80
  -3  -4  -1   36.80    2.70
  -3  -4  -1   39.20    2.10
  -3  -4  -1   37.90    2.20
  -3  -4  -1   44.10    2.80
  -3  -4  -1   42.10    2.80
   3   4   1   41.30    3.10
   3   4   1   39.30    3.10
   3   4   1   37.70    2.60
   3   4   1   35.80    1.80
   3   4   1   39.70    2.20
   3   4   1   41.20    2.70
   3   4   1   47.30    3.30
  -4  -4  -1  101.79    5.10
  -4  -4  -1  113.79    5.30
  -4  -4  -1  106.29    5.30
  -4  -4  -1  104.29    4.40
  -4  -4  -1  105.89    4.50
  -4  -4  -1  103.09    5.40
  -4  -4  -1  107.79    5.20
   4   4   1  107.79    4.40
   4   4   1  104.39    5.70
   4   4   1  101.89    5.50
   4   4   1  101.89    5.00
   4   4   1  115.99    5.70
  -5  -4  -1   40.00    3.50
  -5  -4  -1   49.10    2.90
  -5  -4  -1   42.40    3.80
  -5  -4  -1   37.30    3.40
  -5  -4  -1   49.60    4.10
   5   4   1   47.70    3.80
   5   4   1   36.60    3.60
   5   4   1   36.70    4.10
   5   4   1   47.70    4.20
  -6  -4  -1    6.80    2.10
  -6  -4  -1    3.90    2.20
  -6  -4  -1    5.00    2.00
  -6  -4  -1    5.90    2.30
   6   4   1    9.30    2.80
   6   4   1    6.10    2.30
  -7  -4  -1   18.00    3.20
  -7  -4  -1    6.00    2.40
  -7  -4  -1   16.60    3.20
   7   4   1    7.20    3.10
  -8  -4  -1    7.00    3.00
  -8  -4  -1    1.90    2.80
  -8  -4  -1    3.00    2.50
   8   4   1    0.70    3.00
  -9  -4  -1   -1.80    2.90
   9   4   1    1.40    3.20
  10  -5  -1    1.80    3.50
  10  -5  -1    3.20    1.50
 -10   5   1    5.10    4.20
 -10   5   1    0.00    2.10
   9  -5  -1    4.10    3.60
   9  -5  -1   -0.80    1.40
  -9   5   1    2.00    3.00
  -9   5   1    1.50    2.10
  -9   5   1   -3.00    3.20
  -9   5   1    0.10    2.10
   8  -5  -1    2.10    3.00
   8  -5  -1    0.60    1.90
   8  -5  -1    1.60    1.50
  -8   5   1    0.20    1.90
  -8   5   1   -0.50    1.50
  -8   5   1    1.80    2.90
  -8   5   1   -2.70    2.20
   7  -5  -1    7.80    1.60
   7  -5  -1    4.30    2.10
   7  -5  -1    2.10    2.80
  -7   5   1    5.70    2.00
  -7   5   1    6.50    2.70
  -7   5   1    5.30    1.80
  -7   5   1    4.20    2.50
   6  -5  -1   54.29    3.20
   6  -5  -1   53.99    4.10
   6  -5  -1   51.79    4.90
   6  -5  -1   62.09    4.40
  -6   5   1   49.40    3.60
  -6   5   1   50.79    3.80
  -6   5   1   56.39    5.20
  -6   5   1   51.89    4.80
  -6   5   1   51.09    4.00
   5  -5  -1   27.20    3.40
   5  -5  -1   21.70    2.70
   5  -5  -1   32.00    3.20
   5  -5  -1   26.40    2.30
  -5   5   1   28.50    2.60
  -5   5   1   21.30    2.90
  -5   5   1   32.60    3.70
  -5   5   1   23.60    3.10
  -5   5   1   32.00    3.00
  -5   5   1   27.30    2.90
   4  -5  -1  343.97   13.00
   4  -5  -1  341.57   12.20
   4  -5  -1  350.46   13.10
   4  -5  -1  347.67   12.30
   4  -5  -1  332.97   12.70
   4  -5  -1  331.97   12.90
   4  -5  -1  344.17   13.10
   4  -5  -1  339.07   12.50
   4  -5  -1  335.57   11.90
  -4   5   1  326.17   11.90
  -4   5   1  339.87   12.20
  -4   5   1  333.77   13.00
  -4   5   1  353.26   12.10
  -4   5   1  347.17   12.60
  -4   5   1  327.07   12.90
  -4   5   1  338.97   13.10
  -4   5   1  326.87   12.90
   3  -5  -1   26.70    2.40
   3  -5  -1   24.00    1.90
   3  -5  -1   26.00    2.20
   3  -5  -1   22.40    2.60
   3  -5  -1   26.20    2.70
   3  -5  -1   24.10    2.80
   3  -5  -1   31.20    2.70
   3  -5  -1   23.50    2.40
   3  -5  -1   21.80    2.40
  -3   5   1   23.40    1.80
  -3   5   1   32.60    3.00
  -3   5   1   26.50    2.30
  -3   5   1   25.50    2.70
  -3   5   1   23.20    2.50
  -3   5   1   24.30    2.70
  -3   5   1   26.20    2.70
   2  -5  -1  568.74   19.70
   2  -5  -1  578.44   20.10
   2  -5  -1  582.04   20.00
   2  -5  -1  595.44   20.30
   2  -5  -1  583.64   20.20
   2  -5  -1  559.44   19.70
   2  -5  -1  582.24   20.20
   2  -5  -1  605.24   19.40
   2  -5  -1  607.04   20.60
  -2   5   1  589.64   20.40
  -2   5   1  584.54   19.30
  -2   5   1  579.84   20.40
  -2   5   1  592.94   20.20
  -2   5   1  579.04   19.60
  -2   5   1  573.94   20.30
  -2   5   1  603.74   20.50
   1  -5  -1  258.07    9.40
   1  -5  -1  241.58    9.60
   1  -5  -1  248.68    8.60
   1  -5  -1  241.98    9.20
   1  -5  -1  246.28    8.90
   1  -5  -1  248.98    9.00
   1  -5  -1  247.68    9.50
   1  -5  -1  235.78    9.30
   1  -5  -1  242.18    9.30
  -1   5   1  245.28    9.70
  -1   5   1  237.38    8.40
  -1   5   1  232.38    9.40
  -1   5   1  252.37    9.50
  -1   5   1  231.08    9.20
  -1   5   1  250.97    8.70
  -1   5   1  251.87    9.60
  -1   5   1  251.97    8.50
   0  -5  -1   39.10    2.00
   0  -5  -1   42.10    2.40
   0  -5  -1   40.20    2.80
   0  -5  -1   37.60    2.40
   0  -5  -1   40.00    2.80
   0  -5  -1   39.70    2.70
   0  -5  -1   40.70    2.80
   0   5   1   34.30    2.20
   0   5   1   35.90    2.60
   0   5   1   38.00    1.80
   0   5   1   42.70    3.40
   0   5   1   38.30    3.00
   0   5   1   43.90    2.70
   0   5   1   40.70    1.90
   0   5   1   36.80    2.80
  -1  -5  -1  145.19    6.10
  -1  -5  -1  153.88    6.50
  -1  -5  -1  153.48    7.40
  -1  -5  -1  150.98    5.90
  -1  -5  -1  162.38    6.40
  -1  -5  -1  147.99    5.40
   1   5   1  151.58    5.10
   1   5   1  143.29    6.60
   1   5   1  143.59    6.00
   1   5   1  139.19    5.00
   1   5   1  146.79    6.60
   1   5   1  147.99    6.20
   1   5   1  137.69    5.50
   1   5   1  150.18    6.70
  -2  -5  -1  147.89    6.40
  -2  -5  -1  149.88    6.70
  -2  -5  -1  155.98    5.90
  -2  -5  -1  159.88    6.70
  -2  -5  -1  151.58    5.70
  -2  -5  -1  161.58    6.10
  -2  -5  -1  145.19    6.30
   2   5   1  143.19    6.30
   2   5   1  152.48    6.30
   2   5   1  166.08    7.20
   2   5   1  160.68    5.90
   2   5   1  160.48    6.90
   2   5   1  157.98    7.10
  -3  -5  -1    1.20    1.10
  -3  -5  -1    0.90    1.30
  -3  -5  -1    1.90    1.30
  -3  -5  -1    3.20    1.00
  -3  -5  -1    2.60    1.50
  -3  -5  -1    2.60    1.60
  -3  -5  -1    2.90    0.90
   3   5   1    1.80    1.00
   3   5   1    1.50    1.40
   3   5   1    1.70    1.70
   3   5   1    1.50    0.70
   3   5   1    4.50    1.30
   3   5   1    0.10    0.40
  -4  -5  -1  109.39    5.50
  -4  -5  -1  106.79    5.00
  -4  -5  -1  107.29    5.80
  -4  -5  -1  110.09    5.50
  -4  -5  -1  104.49    5.40
  -4  -5  -1  100.29    5.40
  -4  -5  -1  115.99    4.70
   4   5   1  102.79    5.80
   4   5   1   97.59    5.10
   4   5   1  109.09    4.60
   4   5   1  108.79    6.00
   4   5   1  102.19    5.80
  -5  -5  -1  104.19    6.00
  -5  -5  -1  106.39    5.70
  -5  -5  -1   98.59    5.70
  -5  -5  -1   94.19    5.60
   5   5   1  103.29    6.10
   5   5   1  108.19    6.20
  -6  -5  -1   13.80    2.80
  -6  -5  -1   17.20    3.20
  -6  -5  -1   14.00    2.70
   6   5   1   14.20    3.20
  -7  -5  -1   41.20    4.50
  -7  -5  -1   39.10    4.50
  -7  -5  -1   43.60    4.40
   7   5   1   44.00    5.00
   7   5   1   38.40    5.20
  -8  -5  -1    2.80    3.00
  -8  -5  -1    0.30    2.60
   8   5   1   -1.00    2.70
   8   5   1   -0.30    3.00
  -9  -5  -1    7.40    3.60
   9   5   1    3.80    3.80
   9   5   1    1.60    3.40
   9  -6  -1    2.70    1.70
   9  -6  -1    5.70    3.50
  -9   6   1    0.70    3.40
  -9   6   1    4.10    2.10
  -9   6   1    3.00    3.00
  -9   6   1    4.20    2.50
   8  -6  -1   15.30    4.00
   8  -6  -1   21.00    2.50
  -8   6   1   22.60    4.20
  -8   6   1   19.30    3.00
  -8   6   1   21.80    4.40
  -8   6   1   24.40    3.20
   7  -6  -1   19.80    2.90
   7  -6  -1   24.00    4.20
   7  -6  -1   25.10    2.60
  -7   6   1   24.20    3.20
  -7   6   1   24.50    4.10
  -7   6   1   28.00    3.30
  -7   6   1   25.30    3.90
   6  -6  -1   12.40    3.10
   6  -6  -1   11.50    1.80
   6  -6  -1    9.80    2.30
  -6   6   1   11.30    2.80
  -6   6   1    7.70    1.80
  -6   6   1    9.40    2.90
  -6   6   1   12.30    2.30
   5  -6  -1    2.40    1.80
   5  -6  -1    1.50    2.00
   5  -6  -1    1.60    1.70
   5  -6  -1    0.90    1.10
   5  -6  -1    0.80    1.70
  -5   6   1    3.10    2.10
  -5   6   1    3.50    2.20
  -5   6   1    2.40    1.30
  -5   6   1    0.50    1.40
  -5   6   1    0.90    1.50
   4  -6  -1   55.79    4.00
   4  -6  -1   46.90    3.40
   4  -6  -1   61.59    3.20
   4  -6  -1   60.59    4.30
   4  -6  -1   50.89    3.60
   4  -6  -1   59.39    4.30
   4  -6  -1   62.59    4.00
  -4   6   1   61.49    4.60
  -4   6   1   58.49    3.20
  -4   6   1   48.90    4.40
  -4   6   1   56.79    3.60
  -4   6   1   55.99    4.00
  -4   6   1   54.29    4.20
   3  -6  -1  148.79    7.10
   3  -6  -1  145.69    6.70
   3  -6  -1  156.78    6.70
   3  -6  -1  149.79    5.80
   3  -6  -1  138.19    6.70
   3  -6  -1  147.69    6.30
   3  -6  -1  144.49    7.00
   3  -6  -1  133.29    6.10
  -3   6   1  147.29    5.70
  -3   6   1  145.49    7.00
  -3   6   1  132.19    6.50
  -3   6   1  130.89    6.80
  -3   6   1  141.79    6.90
  -3   6   1  136.69    6.00
  -3   6   1  146.49    7.10
   2  -6  -1  131.49    5.90
   2  -6  -1  143.39    6.00
   2  -6  -1  143.69    6.30
   2  -6  -1  141.89    6.40
   2  -6  -1  141.59    6.80
   2  -6  -1  132.39    6.60
   2  -6  -1  137.29    5.50
   2  -6  -1  136.99    6.30
  -2   6   1  125.79    6.20
  -2   6   1  143.69    6.80
  -2   6   1  141.19    6.70
  -2   6   1  147.39    6.70
  -2   6   1  151.48    6.80
  -2   6   1  139.49    5.40
  -2   6   1  131.49    5.70
  -2   6   1  137.39    5.40
   1  -6  -1  562.04   19.30
   1  -6  -1  542.85   19.70
   1  -6  -1  581.24   19.80
   1  -6  -1  559.54   20.00
   1  -6  -1  565.44   20.10
   1  -6  -1  573.14   18.90
   1  -6  -1  571.74   19.40
   1  -6  -1  561.84   19.70
  -1   6   1  570.24   20.10
  -1   6   1  545.55   18.70
  -1   6   1  551.04   19.70
  -1   6   1  569.74   19.10
  -1   6   1  585.64   20.50
  -1   6   1  588.94   18.70
  -1   6   1  594.84   20.20
   0  -6  -1   27.90    1.90
   0  -6  -1   32.20    2.60
   0  -6  -1   25.40    2.80
   0  -6  -1   28.60    2.80
   0   6   1   23.50    2.70
   0   6   1   26.60    3.20
   0   6   1   32.50    2.40
   0   6   1   29.40    1.80
   0   6   1   25.70    2.60
   0   6   1   27.10    3.20
   0   6   1   30.40    2.80
   0   6   1   24.60    1.60
  -1  -6  -1  398.26   13.70
  -1  -6  -1  397.36   14.60
  -1  -6  -1  380.56   13.30
  -1  -6  -1  389.76   13.90
  -1  -6  -1  397.56   14.20
  -1  -6  -1  415.36   14.40
   1   6   1  403.76   13.40
   1   6   1  383.46   14.70
   1   6   1  383.76   14.70
   1   6   1  378.96   14.80
   1   6   1  377.56   14.00
   1   6   1  393.56   14.10
  -2  -6  -1   30.50    2.60
  -2  -6  -1   29.50    2.30
  -2  -6  -1   32.40    3.30
  -2  -6  -1   27.00    2.70
  -2  -6  -1   28.30    1.90
  -2  -6  -1   23.00    2.90
  -2  -6  -1   30.10    2.90
   2   6   1   25.80    2.60
   2   6   1   32.00    3.30
   2   6   1   27.80    3.30
   2   6   1   22.80    2.50
   2   6   1   29.40    2.30
   2   6   1   25.30    3.00
  -3  -6  -1   23.30    3.00
  -3  -6  -1   23.30    2.00
  -3  -6  -1   32.40    3.40
  -3  -6  -1   25.40    2.40
  -3  -6  -1   27.80    3.00
   3   6   1   23.20    3.00
   3   6   1   28.90    2.80
   3   6   1   24.70    1.80
   3   6   1   31.10    3.70
   3   6   1   29.20    3.40
   3   6   1   26.40    2.20
  -4  -6  -1   84.79    5.10
  -4  -6  -1   88.49    5.50
  -4  -6  -1   84.09    5.20
  -4  -6  -1   90.29    4.60
   4   6   1   84.29    5.70
   4   6   1   87.89    5.70
  -5  -6  -1    3.80    1.90
  -5  -6  -1    1.80    2.10
  -5  -6  -1   -0.90    2.00
  -5  -6  -1    0.60    2.20
  -5  -6  -1    4.70    1.70
   5   6   1    5.40    2.50
  -6  -6  -1   11.60    2.70
  -6  -6  -1    8.60    2.90
  -6  -6  -1    7.50    2.90
   6   6   1    6.60    2.80
  -7  -6  -1    7.60    2.90
  -7  -6  -1    7.70    3.00
  -7  -6  -1    6.80    2.70
   7   6   1    1.40    2.90
  -8  -6  -1    1.20    2.80
   8   6   1    1.80    3.20
   9  -7  -1    4.60    4.00
   9  -7  -1    0.20    1.60
  -9   7   1    2.40    3.60
  -9   7   1    2.70    2.20
  -9   7   1    1.00    3.60
   8  -7  -1   17.80    2.50
   8  -7  -1   21.50    4.60
  -8   7   1   13.50    3.00
  -8   7   1   15.30    3.90
  -8   7   1   12.00    2.50
  -8   7   1   16.60    4.20
   7  -7  -1   42.70    4.10
   7  -7  -1   52.39    6.00
   7  -7  -1   48.00    3.60
  -7   7   1   44.80    5.10
  -7   7   1   43.50    4.10
  -7   7   1   51.39    5.70
  -7   7   1   35.90    3.70
   6  -7  -1   -0.90    2.50
   6  -7  -1   -1.20    1.80
   6  -7  -1   -0.70    1.40
  -6   7   1   -0.40    2.40
  -6   7   1   -3.20    2.50
  -6   7   1   -0.30    1.30
  -6   7   1    0.70    2.00
   5  -7  -1   56.19    4.40
   5  -7  -1   43.40    4.10
   5  -7  -1   49.99    5.00
   5  -7  -1   53.79    3.40
  -5   7   1   62.79    5.50
  -5   7   1   65.49    4.10
  -5   7   1   44.60    4.80
   4  -7  -1   83.49    5.10
   4  -7  -1   82.99    5.20
   4  -7  -1   73.79    5.50
   4  -7  -1   72.59    3.90
   4  -7  -1   72.19    4.60
  -4   7   1   72.69    4.30
  -4   7   1   80.69    5.70
  -4   7   1   74.09    5.40
   3  -7  -1   63.29    3.50
   3  -7  -1   72.39    5.10
   3  -7  -1   66.19    4.20
   3  -7  -1   63.79    4.20
   3  -7  -1   60.09    4.40
   3  -7  -1   69.89    4.60
  -3   7   1   65.49    4.40
  -3   7   1   65.69    5.00
  -3   7   1   69.39    4.00
  -3   7   1   61.79    4.60
  -3   7   1   69.99    5.00
  -3   7   1   63.39    3.30
   2  -7  -1  229.78    9.60
   2  -7  -1  234.08    9.20
   2  -7  -1  247.68    9.70
   2  -7  -1  231.88   10.10
   2  -7  -1  252.47    9.40
   2  -7  -1  230.48    8.70
  -2   7   1  214.58   10.00
  -2   7   1  236.98   10.10
  -2   7   1  209.08    8.80
  -2   7   1  240.08    8.60
  -2   7   1  232.98   10.30
  -2   7   1  233.68    8.50
  -2   7   1  248.08    9.90
  -2   7   1  237.48   10.10
   1  -7  -1  535.75   18.80
   1  -7  -1  554.44   19.50
   1  -7  -1  562.04   19.30
   1  -7  -1  543.95   18.90
   1  -7  -1  522.05   19.50
   1  -7  -1  542.05   18.20
  -1   7   1  540.55   19.70
  -1   7   1  518.15   19.80
  -1   7   1  541.55   18.00
  -1   7   1  533.45   18.50
  -1   7   1  518.75   19.20
  -1   7   1  543.25   20.00
  -1   7   1  565.04   18.10
  -1   7   1  556.94   19.90
   0  -7  -1   52.29    3.80
   0  -7  -1   48.70    3.70
   0  -7  -1   45.90    4.20
   0  -7  -1   47.20    4.00
   0   7   1   56.99    3.30
   0   7   1   50.69    4.60
   0   7   1   48.70    3.70
   0   7   1   48.20    2.40
   0   7   1   51.49    3.70
   0   7   1   55.39    4.20
   0   7   1   48.90    4.50
   0   7   1   59.99    5.10
   0   7   1   55.99    2.60
  -1  -7  -1  413.66   14.80
  -1  -7  -1  398.56   14.00
  -1  -7  -1  370.06   14.20
  -1  -7  -1  393.86   15.00
  -1  -7  -1  396.46   13.60
   1   7   1  411.06   15.50
   1   7   1  387.66   14.50
   1   7   1  383.66   15.10
   1   7   1  397.66   13.70
   1   7   1  374.26   14.40
   1   7   1  383.36   15.20
  -2  -7  -1   48.10    4.30
  -2  -7  -1   32.40    2.40
  -2  -7  -1   37.20    3.40
  -2  -7  -1   44.20    3.30
  -2  -7  -1   43.00    4.00
   2   7   1   37.00    4.10
   2   7   1   41.10    4.20
   2   7   1   31.00    4.40
   2   7   1   31.20    3.20
  -3  -7  -1   31.60    3.40
  -3  -7  -1   37.80    4.00
  -3  -7  -1   35.80    3.80
  -3  -7  -1   32.80    3.00
   3   7   1   32.40    4.00
   3   7   1   37.50    4.10
   3   7   1   36.70    3.40
  -4  -7  -1   35.70    3.70
  -4  -7  -1   44.80    4.50
  -4  -7  -1   40.10    4.20
  -4  -7  -1   36.50    3.30
   4   7   1   48.00    5.10
  -5  -7  -1   19.80    3.60
  -5  -7  -1   16.80    3.00
  -5  -7  -1   16.00    3.30
   5   7   1   21.10    3.80
  -6  -7  -1    9.70    3.00
  -6  -7  -1    7.60    3.00
  -6  -7  -1   10.40    3.10
   6   7   1    6.20    3.40
  -7  -7  -1    7.90    3.00
   7   7   1   15.00    4.00
   8  -8  -1   -1.90    3.30
   8  -8  -1    7.30    2.10
  -8   8   1    7.80    3.90
  -8   8   1    9.20    4.30
   7  -8  -1   37.30    5.80
   7  -8  -1   45.00    3.70
   7  -8  -1   50.49    4.60
  -7   8   1   48.70    5.90
  -7   8   1   45.40    5.60
   6  -8  -1   -1.20    1.40
   6  -8  -1    0.50    2.20
   6  -8  -1   -1.20    2.90
  -6   8   1   -2.30    2.60
  -6   8   1   -0.60    3.10
  -6   8   1    0.90    2.00
   5  -8  -1   66.89    5.10
   5  -8  -1   72.19    6.50
   5  -8  -1   75.59    4.20
  -5   8   1   78.89    6.40
  -5   8   1   66.79    6.40
  -5   8   1   65.49    4.50
   4  -8  -1   70.89    4.70
   4  -8  -1   64.39    3.90
   4  -8  -1   77.29    6.50
  -4   8   1   65.99    5.80
  -4   8   1   66.69    6.00
  -4   8   1   67.79    4.40
   3  -8  -1   38.40    3.60
   3  -8  -1   30.40    3.60
   3  -8  -1   31.30    4.10
   3  -8  -1   35.50    2.80
  -3   8   1   42.10    4.50
  -3   8   1   39.10    4.50
  -3   8   1   36.30    2.80
  -3   8   1   37.20    3.20
   2  -8  -1  113.49    5.80
   2  -8  -1  112.89    6.40
   2  -8  -1  113.79    5.00
   2  -8  -1  101.49    5.90
  -2   8   1  108.09    4.60
  -2   8   1   98.19    5.10
  -2   8   1  102.69    6.70
  -2   8   1  108.79    4.70
  -2   8   1  110.49    6.60
   1  -8  -1    5.20    2.20
   1  -8  -1    8.90    2.50
   1  -8  -1    4.90    1.40
   1  -8  -1    4.80    2.00
  -1   8   1    5.40    1.20
  -1   8   1    3.60    1.00
  -1   8   1    8.30    2.60
  -1   8   1    4.70    1.60
  -1   8   1    2.00    2.10
   0  -8  -1    6.40    2.80
   0  -8  -1    6.00    1.40
   0  -8  -1    8.80    2.30
   0  -8  -1    6.60    2.60
   0  -8  -1    8.70    2.10
   0   8   1    3.60    2.40
   0   8   1    5.30    2.70
   0   8   1   10.60    2.00
  -1  -8  -1   35.70    3.20
  -1  -8  -1   34.80    3.50
  -1  -8  -1   37.20    2.60
  -1  -8  -1   47.40    4.30
  -1  -8  -1   44.80    4.60
   1   8   1   43.20    4.70
   1   8   1   34.00    3.50
  -2  -8  -1   15.40    2.60
  -2  -8  -1   16.80    3.20
  -2  -8  -1   20.00    3.60
  -2  -8  -1   23.60    3.40
   2   8   1   16.00    3.10
   2   8   1   14.60    2.50
  -3  -8  -1    6.60    2.40
  -3  -8  -1    6.80    3.00
  -3  -8  -1    6.20    2.80
   3   8   1    8.20    2.90
  -4  -8  -1   32.50    3.80
  -4  -8  -1   27.60    4.20
   4   8   1   31.40    4.70
  -5  -8  -1   -1.70    2.30
  -5  -8  -1    1.60    2.60
  -5  -8  -1    1.70    2.50
   5   8   1   -0.80    3.00
  -6  -8  -1    2.30    2.90
   6   8   1    5.20    3.50
  -7  -8  -1    1.50    3.10
   7   8   1    1.20    3.30
  -8   9   1    6.70    4.40
   7  -9  -1   14.30    4.30
   7  -9  -1   22.90    3.00
  -7   9   1   18.40    4.50
  -7   9   1   17.10    4.50
   6  -9  -1    0.40    2.50
   6  -9  -1    5.10    3.70
   6  -9  -1    3.50    1.90
  -6   9   1   -3.80    2.70
  -6   9   1   -2.10    2.90
   5  -9  -1   41.70    4.20
   5  -9  -1   46.70    5.50
   5  -9  -1   55.39    3.80
  -5   9   1   48.00    5.90
  -5   9   1   44.70    5.40
   4  -9  -1   54.39    3.60
   4  -9  -1   51.79    4.70
   4  -9  -1   44.20    5.50
  -4   9   1   50.99    3.70
  -4   9   1   34.50    4.80
  -4   9   1   55.19    5.80
   3  -9  -1    2.30    2.60
   3  -9  -1    2.30    2.20
   3  -9  -1    1.40    1.40
  -3   9   1    1.40    2.70
  -3   9   1    0.60    2.60
  -3   9   1    5.30    1.60
   2  -9  -1  124.09    7.60
   2  -9  -1  124.89    5.60
   2  -9  -1  122.89    6.60
  -2   9   1  111.19    4.90
  -2   9   1  128.19    5.20
  -2   9   1  126.29    7.90
  -2   9   1  124.29    7.40
   1  -9  -1   34.30    4.40
   1  -9  -1   40.50    4.40
   1  -9  -1   34.90    3.60
   1  -9  -1   38.80    3.00
  -1   9   1   37.10    4.80
  -1   9   1   24.50    4.10
   0  -9  -1   54.69    5.10
   0  -9  -1   48.30    4.20
   0  -9  -1   47.70    3.30
   0  -9  -1   52.39    5.30
   0   9   1   47.30    5.20
   0   9   1   62.49    6.00
  -1  -9  -1   50.69    5.30
  -1  -9  -1   55.69    5.10
  -1  -9  -1   44.50    4.30
   1   9   1   60.19    5.80
   1   9   1   51.69    5.70
  -2  -9  -1    2.80    2.50
  -2  -9  -1    2.20    2.40
   2   9   1    1.10    2.60
  -3  -9  -1    7.90    2.90
  -3  -9  -1   10.80    3.00
   3   9   1   13.70    3.70
  -4  -9  -1   16.90    3.40
  -4  -9  -1   24.50    4.50
   4   9   1   21.90    4.50
  -5  -9  -1   -1.90    2.60
   5   9   1   -2.50    3.00
  -6  -9  -1   12.10    3.60
   6   9   1   10.40    4.10
   6 -10  -1    5.10    2.10
   6 -10  -1    7.50    4.30
  -6  10   1   -0.80    3.40
  -6  10   1    2.60    3.90
  -6  10   1    2.90    2.10
   5 -10  -1   -2.80    2.40
   5 -10  -1    2.20    3.40
   5 -10  -1    2.80    1.80
  -5  10   1    0.20    3.40
  -5  10   1    2.30    1.80
  -5  10   1    2.30    3.20
   4 -10  -1   22.10    3.70
   4 -10  -1   12.20    3.90
   4 -10  -1   16.30    2.50
  -4  10   1   21.90    4.50
  -4  10   1    7.70    3.50
  -4  10   1   19.40    2.30
   3 -10  -1    1.90    2.60
   3 -10  -1    3.90    3.10
   3 -10  -1    2.70    1.70
  -3  10   1   -0.80    1.40
  -3  10   1   -5.10    2.50
  -3  10   1   -0.50    2.80
   2 -10  -1   66.59    4.20
   2 -10  -1   58.39    6.00
   2 -10  -1   64.39    5.30
  -2  10   1   70.29    6.80
  -2  10   1   52.99    6.20
   1 -10  -1   12.60    3.10
   1 -10  -1   16.40    3.70
   1 -10  -1   21.30    2.60
  -1  10   1   13.90    3.70
  -1  10   1   19.60    4.00
   0 -10  -1   23.70    4.30
   0 -10  -1   15.50    3.30
   0  10   1   16.20    3.80
   0  10   1   20.50    4.40
  -1 -10  -1   32.00    4.00
  -1 -10  -1   42.10    5.30
   1  10   1   32.10    4.80
   1  10   1   40.50    5.30
  -2 -10  -1    2.40    2.60
  -2 -10  -1    1.80    2.70
   2  10   1    3.10    3.00
  -3 -10  -1    5.00    2.90
  -3 -10  -1    6.30    3.40
   3  10   1    7.90    3.60
  -4 -10  -1    4.00    2.80
   4  10   1    7.50    3.80
   5 -11  -1   17.90    4.80
   5 -11  -1   13.30    2.70
  -5  11   1   12.80    4.90
  -5  11   1   21.20    5.10
   4 -11  -1    7.40    3.80
   4 -11  -1   10.50    2.40
   4 -11  -1    4.50    3.20
  -4  11   1    7.60    4.20
  -4  11   1    0.20    3.50
   3 -11  -1   -0.70    2.60
   3 -11  -1    0.00    3.20
   3 -11  -1   -1.60    1.70
  -3  11   1   -0.70    3.00
  -3  11   1    0.30    3.10
   2 -11  -1   25.10    3.00
   2 -11  -1   18.30    4.30
   2 -11  -1   21.00    3.80
  -2  11   1   18.90    4.70
  -2  11   1   15.90    4.10
   1 -11  -1   21.10    4.70
   1 -11  -1   13.00    3.30
  -1  11   1   16.60    4.60
  -1  11   1   17.80    4.50
   0 -11  -1    6.70    3.10
   0 -11  -1    8.90    3.80
   0  11   1    5.90    3.60
   0  11   1    3.20    3.20
  -1 -11  -1   26.00    4.20
  -1 -11  -1   25.20    4.50
   1  11   1   24.10    5.00
   1  11   1   27.90    5.30
  -2 -11  -1    4.50    2.90
  -2 -11  -1    4.20    3.70
   2  11   1    3.80    3.40
   2  11   1    6.20    3.60
  -3 -11  -1    3.50    2.90
   3  11   1    6.20    3.70
   1 -12  -1   -0.80    2.80
   1 -12  -1    3.60    3.60
  -1  12   1    2.80    3.80
   0  12  -2    2.80    3.90
   0  12  -2    4.30    3.50
   0  12  -2    2.70    2.30
   0 -12   2    5.40    3.90
   0 -12   2    3.40    2.20
   0 -12   2    1.90    4.10
  -1  12  -2    1.20    2.30
  -1  12  -2    1.50    4.00
  -1  12  -2    3.20    3.50
   1 -12   2    0.40    2.10
   1 -12   2   -1.40    3.50
  -2  12  -2   18.60    5.00
  -2  12  -2   20.40    5.50
  -2  12  -2   25.00    3.50
   2 -12   2   21.90    3.00
   2 -12   2   23.40    5.40
   3  11  -2    0.60    3.20
  -3 -11   2   -0.40    3.00
  -3 -11   2    2.30    2.20
  -3 -11   2    2.30    2.70
   2  11  -2    8.00    3.60
   2  11  -2   10.80    2.30
  -2 -11   2   13.10    4.20
  -2 -11   2    0.00    2.70
  -2 -11   2   10.00    2.60
  -2 -11   2   15.90    4.00
   1  11  -2   24.60    4.80
   1  11  -2   28.50    3.20
   1  11  -2   20.60    4.40
  -1 -11   2   28.10    3.30
  -1 -11   2   21.90    4.40
  -1 -11   2   23.70    4.40
  -1 -11   2   24.90    3.80
   0  11  -2   -2.10    3.20
   0  11  -2   -1.00    2.10
   0  11  -2   -1.50    2.80
   0 -11   2    5.20    2.70
   0 -11   2   -1.10    2.70
   0 -11   2    0.10    1.90
   0 -11   2   -1.00    3.10
  -1  11  -2   29.10    4.90
  -1  11  -2   30.20    3.60
  -1  11  -2   29.50    5.30
   1 -11   2   21.80    3.70
   1 -11   2   24.20    4.40
   1 -11   2   33.40    3.40
  -2  11  -2   18.40    4.50
  -2  11  -2    3.50    4.10
  -2  11  -2   12.40    2.70
   2 -11   2    1.80    3.40
   2 -11   2   13.10    2.40
  -3  11  -2   -4.30    3.40
  -3  11  -2    1.30    2.20
  -3  11  -2    1.70    3.60
   3 -11   2    0.10    3.50
   3 -11   2    0.20    1.80
  -4  11  -2    9.30    4.10
  -4  11  -2    2.00    3.80
  -4  11  -2   13.70    2.90
   4 -11   2    8.10    4.30
   4 -11   2    6.10    2.10
  -5  11  -2   14.70    4.50
  -5  11  -2   -0.10    3.60
   5 -11   2    8.40    2.00
   5 -11   2    4.70    4.30
   5  10  -2    0.70    3.50
  -5 -10   2   -0.10    2.80
  -5 -10   2   -0.10    3.50
  -5 -10   2    0.50    2.20
   4  10  -2    6.10    3.70
  -4 -10   2    4.60    3.40
  -4 -10   2    9.30    2.40
  -4 -10   2    6.00    2.90
   3  10  -2   15.80    2.50
   3  10  -2   24.90    4.60
  -3 -10   2   10.20    3.10
  -3 -10   2   19.30    4.20
  -3 -10   2   14.90    2.60
  -3 -10   2   20.70    4.30
   2  10  -2   14.40    2.60
   2  10  -2   11.20    3.80
  -2 -10   2   12.40    2.20
  -2 -10   2   11.60    2.90
  -2 -10   2   14.10    3.50
  -2 -10   2   13.70    3.70
   1  10  -2   53.09    4.30
   1  10  -2   49.00    5.80
  -1 -10   2   53.29    5.70
  -1 -10   2   50.29    5.20
  -1 -10   2   55.39    4.10
  -1 -10   2   49.90    4.60
   0  10  -2    4.60    3.20
   0  10  -2    2.80    2.40
   0  10  -2    4.20    2.20
   0  10  -2    6.40    3.10
   0 -10   2    4.40    3.10
   0 -10   2    1.40    1.70
   0 -10   2    2.00    3.00
   0 -10   2    2.40    2.40
  -1  10  -2   56.89    6.30
  -1  10  -2   59.89    4.90
  -1  10  -2   54.89    4.50
  -1  10  -2   61.09    6.50
   1 -10   2   52.19    4.70
   1 -10   2   60.29    5.70
   1 -10   2   57.19    4.00
   1 -10   2   57.29    5.70
  -2  10  -2   56.59    4.60
  -2  10  -2   54.09    4.80
  -2  10  -2   43.10    5.70
  -2  10  -2   56.69    6.00
   2 -10   2   56.79    4.90
   2 -10   2   55.89    4.00
   2 -10   2   62.79    6.30
  -3  10  -2   20.30    4.20
  -3  10  -2    9.30    2.60
  -3  10  -2   13.80    3.80
   3 -10   2   18.70    3.40
   3 -10   2   18.10    4.00
   3 -10   2   20.60    2.50
  -4  10  -2   32.10    3.70
  -4  10  -2   26.10    4.70
  -4  10  -2   27.20    4.70
   4 -10   2   33.00    3.00
   4 -10   2   27.60    5.20
  -5  10  -2    6.80    4.10
  -5  10  -2    3.50    2.50
  -5  10  -2    1.10    3.10
   5 -10   2    3.70    3.30
   5 -10   2    2.70    1.70
  -6  10  -2    2.60    3.80
  -6  10  -2    3.90    3.70
  -6  10  -2   -0.10    2.40
   6 -10   2    7.60    4.50
   6 -10   2    4.60    1.70
   6   9  -2    4.10    3.70
  -6  -9   2   10.10    2.70
  -6  -9   2   10.90    3.40
  -6  -9   2    7.80    4.10
   5   9  -2   26.90    4.70
  -5  -9   2   16.50    4.30
  -5  -9   2   21.70    3.60
  -5  -9   2   23.30    3.10
   4   9  -2   79.29    7.40
   4   9  -2   64.09    4.10
  -4  -9   2   58.79    4.40
  -4  -9   2   52.19    5.60
  -4  -9   2   61.59    5.20
  -4  -9   2   53.59    6.00
   3   9  -2    6.10    2.00
   3   9  -2   13.30    3.70
  -3  -9   2    7.60    2.50
  -3  -9   2    6.80    3.00
  -3  -9   2    8.00    1.90
  -3  -9   2   11.30    3.40
   2   9  -2   38.60    3.60
   2   9  -2   48.00    4.30
  -2  -9   2   47.00    3.50
  -2  -9   2   44.20    4.80
  -2  -9   2   41.70    4.70
  -2  -9   2   36.00    3.80
   1   9  -2   38.50    4.80
   1   9  -2   35.30    3.70
   1   9  -2   34.00    3.40
  -1  -9   2   33.70    3.00
  -1  -9   2   38.70    4.30
  -1  -9   2   27.20    3.90
  -1  -9   2   31.70    3.60
   0   9  -2    5.70    2.20
   0   9  -2    1.80    1.80
   0   9  -2    5.50    2.60
   0   9  -2    3.20    2.70
   0  -9   2    2.10    2.20
   0  -9   2    0.80    1.30
   0  -9   2    3.10    2.40
   0  -9   2    3.50    2.20
  -1   9  -2   94.39    5.20
  -1   9  -2   89.09    7.20
  -1   9  -2   93.09    5.20
  -1   9  -2   76.99    6.50
   1  -9   2   82.09    5.80
   1  -9   2   87.69    5.30
   1  -9   2   83.69    6.00
   1  -9   2   92.99    4.50
  -2   9  -2   82.39    7.00
  -2   9  -2   87.29    5.20
  -2   9  -2  101.09    7.00
   2  -9   2   83.39    5.30
   2  -9   2   93.49    4.50
   2  -9   2   79.69    6.10
  -3   9  -2    4.50    3.40
  -3   9  -2    8.90    2.30
  -3   9  -2    9.60    3.40
   3  -9   2    8.40    2.40
   3  -9   2    9.60    3.30
   3  -9   2    7.60    1.70
  -4   9  -2   84.29    7.50
  -4   9  -2   74.89    5.30
   4  -9   2   82.69    4.20
   4  -9   2   85.19    6.20
   4  -9   2   77.59    7.00
  -5   9  -2    6.30    3.40
  -5   9  -2    5.70    3.30
  -5   9  -2    6.80    2.60
   5  -9   2    7.40    3.70
   5  -9   2   10.00    1.80
  -6   9  -2    7.10    4.10
  -6   9  -2    6.60    2.70
  -6   9  -2    3.70    2.00
  -6   9  -2    2.60    3.10
   6  -9   2    1.00    3.60
   6  -9   2    6.30    1.60
  -7   9  -2   11.70    4.40
  -7   9  -2   14.70    3.20
  -7   9  -2   10.10    2.50
   7  -9   2    9.80    4.50
   7   8  -2    4.30    3.60
  -7  -8   2    4.20    3.40
  -7  -8   2    6.50    3.00
  -7  -8   2    7.10    2.40
   6   8  -2    3.10    3.20
  -6  -8   2    2.50    3.50
  -6  -8   2    5.10    2.10
  -6  -8   2    1.30    2.70
   5   8  -2   31.80    5.10
   5   8  -2   25.50    2.50
  -5  -8   2   20.20    3.80
  -5  -8   2   33.80    4.00
  -5  -8   2   27.40    3.00
  -5  -8   2   31.70    4.50
   4   8  -2   38.30    3.20
   4   8  -2   39.30    5.00
  -4  -8   2   34.50    3.90
  -4  -8   2   37.20    4.40
  -4  -8   2   40.40    4.90
  -4  -8   2   35.20    3.20
   3   8  -2    5.80    1.80
   3   8  -2    7.60    2.40
   3   8  -2   11.20    3.00
   3   8  -2    7.80    2.20
  -3  -8   2    8.00    2.60
  -3  -8   2    5.30    1.60
  -3  -8   2    7.80    2.90
  -3  -8   2    9.60    2.60
   2   8  -2   50.79    4.20
   2   8  -2   55.59    5.50
   2   8  -2   51.49    4.50
   2   8  -2   56.19    3.80
  -2  -8   2   57.99    5.00
  -2  -8   2   42.00    3.80
  -2  -8   2   50.39    3.30
  -2  -8   2   61.19    5.10
   1   8  -2   16.70    2.50
   1   8  -2   14.60    3.00
   1   8  -2   11.10    2.60
   1   8  -2   16.50    2.30
  -1  -8   2   13.10    1.80
  -1  -8   2   21.20    3.20
  -1  -8   2   10.30    2.30
  -1  -8   2   16.20    2.90
   0   8  -2    3.80    2.10
   0   8  -2    5.80    1.70
   0   8  -2    2.50    2.20
   0   8  -2    2.90    1.90
   0   8  -2    2.40    2.00
   0  -8   2    2.50    1.90
   0  -8   2    2.00    2.10
   0  -8   2    5.60    2.20
   0  -8   2    5.40    1.40
  -1   8  -2   43.40    4.50
  -1   8  -2   50.49    4.90
  -1   8  -2   45.60    3.70
  -1   8  -2   56.09    5.40
  -1   8  -2   45.80    4.20
  -1   8  -2   43.50    3.40
   1  -8   2   52.99    4.80
   1  -8   2   41.60    4.30
   1  -8   2   44.70    2.90
   1  -8   2   46.80    3.90
  -2   8  -2  147.79    7.40
  -2   8  -2  142.69    7.90
  -2   8  -2  142.29    6.60
  -2   8  -2  145.79    7.90
   2  -8   2  144.29    5.90
   2  -8   2  142.49    7.80
   2  -8   2  150.68    6.70
  -3   8  -2    7.00    2.80
  -3   8  -2    6.80    2.10
  -3   8  -2    6.50    2.70
  -3   8  -2    4.80    2.10
   3  -8   2    6.30    1.40
   3  -8   2    5.50    2.60
   3  -8   2    6.50    1.90
  -4   8  -2   75.59    5.00
  -4   8  -2   84.19    6.10
  -4   8  -2   75.69    6.30
   4  -8   2   86.19    4.90
   4  -8   2   78.69    3.90
   4  -8   2   86.09    6.40
  -5   8  -2   28.70    3.40
  -5   8  -2   32.40    4.70
  -5   8  -2   26.50    3.30
  -5   8  -2   21.60    4.00
   5  -8   2   28.50    4.50
   5  -8   2   30.70    2.40
  -6   8  -2    7.50    3.40
  -6   8  -2    5.60    2.50
  -6   8  -2    5.60    3.30
  -6   8  -2    8.90    2.10
   6  -8   2    3.70    3.50
   6  -8   2    7.50    1.40
  -7   8  -2   25.40    3.70
  -7   8  -2   18.80    4.70
  -7   8  -2   23.00    3.10
  -7   8  -2   23.00    4.90
   7  -8   2   29.70    5.20
  -8   8  -2   -1.50    1.80
  -8   8  -2   -1.00    2.60
  -8   8  -2    0.70    3.80
   8  -8   2    9.00    4.30
   8   7  -2    3.40    3.30
  -8  -7   2    4.80    3.30
  -8  -7   2   -0.40    3.40
  -8  -7   2    3.00    2.40
   7   7  -2    2.70    3.30
  -7  -7   2    4.00    2.90
  -7  -7   2    7.00    2.40
  -7  -7   2    5.90    3.50
   6   7  -2    0.70    1.50
   6   7  -2    0.10    2.30
  -6  -7   2   -1.70    2.70
  -6  -7   2    0.20    2.60
  -6  -7   2   -1.10    2.20
  -6  -7   2    1.20    1.60
   5   7  -2   10.20    3.10
   5   7  -2    6.70    1.80
  -5  -7   2    6.30    1.80
  -5  -7   2    5.60    2.70
  -5  -7   2    6.80    2.80
  -5  -7   2    6.70    2.50
   4   7  -2   77.89    4.30
   4   7  -2   85.19    6.00
   4   7  -2   72.69    4.70
  -4  -7   2   76.89    4.30
  -4  -7   2   73.99    5.40
  -4  -7   2   74.39    5.20
  -4  -7   2   77.89    5.70
  -4  -7   2   84.19    5.10
   3   7  -2   -0.30    2.30
   3   7  -2    2.60    1.50
   3   7  -2    3.20    1.70
  -3  -7   2    4.00    1.40
  -3  -7   2    1.20    1.80
  -3  -7   2    3.20    2.30
  -3  -7   2    0.90    1.90
   2   7  -2  140.09    6.40
   2   7  -2  137.79    6.20
   2   7  -2  143.69    7.10
   2   7  -2  151.18    7.60
   2   7  -2  136.79    7.00
  -2  -7   2  151.48    6.60
  -2  -7   2  143.39    7.10
  -2  -7   2  133.99    5.80
  -2  -7   2  141.59    7.10
   1   7  -2  102.39    5.80
   1   7  -2   96.49    4.90
   1   7  -2   99.49    5.90
   1   7  -2   89.89    4.60
   1   7  -2   84.29    5.30
   1   7  -2  100.69    5.70
  -1  -7   2   91.39    4.30
  -1  -7   2  106.29    5.20
  -1  -7   2  105.09    5.70
  -1  -7   2   96.59    5.30
   0   7  -2   50.29    4.00
   0   7  -2   50.39    3.80
   0   7  -2   52.19    4.20
   0   7  -2   58.69    4.30
   0   7  -2   58.99    3.50
   0   7  -2   54.49    4.70
   0  -7   2   55.69    3.00
   0  -7   2   61.69    4.20
   0  -7   2   60.69    4.40
   0  -7   2   51.09    3.60
   0  -7   2   56.59    4.20
  -1   7  -2   77.99    5.10
  -1   7  -2   87.99    5.20
  -1   7  -2   77.19    4.30
  -1   7  -2   69.69    5.00
  -1   7  -2   76.29    4.90
  -1   7  -2   76.09    4.80
   1  -7   2   80.39    5.00
   1  -7   2   82.79    4.40
   1  -7   2   79.79    5.10
   1  -7   2   79.59    3.90
   1  -7   2   76.59    3.60
   1  -7   2   76.49    4.90
  -2   7  -2    2.80    1.60
  -2   7  -2    4.50    2.20
  -2   7  -2    4.40    1.60
  -2   7  -2    2.80    1.90
   2  -7   2    1.50    1.80
   2  -7   2    3.40    1.90
   2  -7   2    5.80    2.10
   2  -7   2    4.00    1.00
   2  -7   2    1.20    1.40
   2  -7   2    4.00    1.30
  -3   7  -2    5.70    2.20
  -3   7  -2    4.50    1.90
  -3   7  -2    4.20    2.50
  -3   7  -2    6.50    2.00
  -3   7  -2    5.90    1.70
   3  -7   2    2.40    2.30
   3  -7   2    4.30    2.10
   3  -7   2    4.10    1.50
   3  -7   2    4.50    1.10
  -4   7  -2   57.29    5.20
  -4   7  -2   52.99    4.40
  -4   7  -2   39.70    4.40
  -4   7  -2   51.69    4.10
  -4   7  -2   53.49    3.60
   4  -7   2   66.59    5.50
   4  -7   2   51.89    3.50
   4  -7   2   48.50    2.80
  -5   7  -2   32.60    4.30
  -5   7  -2   31.00    2.90
  -5   7  -2   31.90    3.50
  -5   7  -2   27.00    3.80
  -5   7  -2   28.40    3.60
   5  -7   2   25.10    3.80
   5  -7   2   31.20    2.20
   5  -7   2   27.30    2.80
  -6   7  -2   12.20    3.10
  -6   7  -2   11.50    2.50
  -6   7  -2    4.30    2.90
  -6   7  -2    6.50    1.80
   6  -7   2    8.70    1.50
   6  -7   2    7.20    1.30
   6  -7   2    7.20    3.30
  -7   7  -2   12.40    2.50
  -7   7  -2   24.10    4.20
  -7   7  -2   19.00    3.10
  -7   7  -2   18.90    4.40
   7  -7   2   21.90    4.60
  -8   7  -2    0.90    3.50
  -8   7  -2    3.60    2.60
  -8   7  -2    0.60    2.00
   8  -7   2   -1.60    3.20
  -9   7  -2    3.80    3.00
  -9   7  -2    7.20    4.20
   9  -7   2    1.10    4.40
   8   6  -2   -1.50    3.10
  -8  -6   2    4.70    3.30
  -8  -6   2    1.20    3.00
  -8  -6   2    5.10    2.30
   7   6  -2    7.70    1.60
   7   6  -2    6.30    3.50
   7   6  -2    7.50    1.20
  -7  -6   2   12.60    3.30
  -7  -6   2    8.30    2.10
  -7  -6   2    6.40    2.80
  -7  -6   2    9.10    3.00
  -7  -6   2    8.50    2.80
   6   6  -2    4.60    1.50
   6   6  -2    8.70    3.10
  -6  -6   2    4.40    2.60
  -6  -6   2    5.60    1.90
  -6  -6   2    7.20    2.40
  -6  -6   2    5.50    2.80
   5   6  -2   53.99    3.50
   5   6  -2   57.39    5.40
   5   6  -2   58.99    4.30
  -5  -6   2   62.89    3.70
  -5  -6   2   58.19    5.20
  -5  -6   2   59.09    4.70
  -5  -6   2   46.30    4.40
  -5  -6   2   63.09    5.10
   4   6  -2   71.79    5.00
   4   6  -2   77.29    5.20
   4   6  -2   77.79    4.50
   4   6  -2   75.19    4.10
  -4  -6   2   81.59    4.80
  -4  -6   2   77.79    5.20
  -4  -6   2   80.69    5.20
  -4  -6   2   76.29    4.00
  -4  -6   2   76.39    4.80
   3   6  -2    5.30    1.60
   3   6  -2    6.10    1.20
   3   6  -2    2.00    1.90
   3   6  -2    4.40    1.70
   3   6  -2    4.20    1.50
   3   6  -2    4.80    1.90
  -3  -6   2    4.00    1.30
  -3  -6   2    4.20    2.00
  -3  -6   2    4.30    1.90
  -3  -6   2    6.50    1.50
  -3  -6   2    2.80    1.80
  -3  -6   2    3.80    1.40
   2   6  -2  226.68    9.30
   2   6  -2  221.88    9.50
   2   6  -2  226.38    8.70
   2   6  -2  231.08    9.70
   2   6  -2  215.38    8.20
   2   6  -2  214.88    9.40
   2   6  -2  217.88    8.50
  -2  -6   2  245.08    8.90
  -2  -6   2  228.48    8.50
  -2  -6   2  228.08    9.30
  -2  -6   2  221.18    9.40
  -2  -6   2  219.68    8.20
  -2  -6   2  235.88    9.10
  -2  -6   2  218.68    9.40
  -2  -6   2  222.58    9.60
   1   6  -2  174.78    8.00
   1   6  -2  203.58    8.40
   1   6  -2  185.88    7.30
   1   6  -2  168.78    7.70
   1   6  -2  196.08    8.20
   1   6  -2  174.78    6.80
   1   6  -2  183.98    7.10
   1   6  -2  191.48    8.10
  -1  -6   2  177.08    8.00
  -1  -6   2  180.28    6.80
  -1  -6   2  186.78    7.60
  -1  -6   2  191.78    7.90
  -1  -6   2  163.68    6.80
  -1  -6   2  174.68    8.10
  -1  -6   2  185.38    7.20
  -1  -6   2  182.78    7.40
  -1  -6   2  189.48    8.00
   0   6  -2   56.49    3.80
   0   6  -2   48.30    2.70
   0   6  -2   50.89    3.20
   0   6  -2   52.49    3.70
   0   6  -2   51.49    3.70
   0   6  -2   51.89    3.60
   0   6  -2   50.79    3.80
   0   6  -2   55.29    3.90
   0  -6   2   51.99    3.70
   0  -6   2   53.29    3.70
   0  -6   2   46.90    2.80
   0  -6   2   57.39    3.80
   0  -6   2   52.09    3.40
   0  -6   2   57.39    3.30
   0  -6   2   55.19    3.70
   0  -6   2   51.09    2.60
   0  -6   2   59.79    3.10
  -1   6  -2  614.34   21.10
  -1   6  -2  598.74   21.40
  -1   6  -2  625.24   21.50
  -1   6  -2  593.84   21.60
  -1   6  -2  606.64   21.10
  -1   6  -2  613.64   21.30
  -1   6  -2  582.14   21.40
  -1   6  -2  611.84   20.50
   1  -6   2  629.14   21.60
   1  -6   2  649.34   21.50
   1  -6   2  592.24   20.40
   1  -6   2  588.54   20.20
   1  -6   2  586.04   21.00
   1  -6   2  603.54   19.90
   1  -6   2  582.84   21.30
   1  -6   2  596.44   20.40
  -2   6  -2   20.10    2.50
  -2   6  -2   27.20    2.50
  -2   6  -2   21.60    2.60
  -2   6  -2   23.30    3.00
  -2   6  -2   25.10    2.60
  -2   6  -2   25.30    2.40
  -2   6  -2   26.10    3.20
  -2   6  -2   31.00    3.10
   2  -6   2   22.50    1.70
   2  -6   2   25.70    2.10
   2  -6   2   27.70    3.00
   2  -6   2   27.00    3.20
   2  -6   2   32.60    2.70
   2  -6   2   27.70    3.10
   2  -6   2   23.70    2.90
   2  -6   2   24.60    2.30
  -3   6  -2  328.47   12.50
  -3   6  -2  340.87   12.60
  -3   6  -2  338.07   11.80
  -3   6  -2  335.77   11.90
  -3   6  -2  350.56   13.00
  -3   6  -2  312.87   12.70
  -3   6  -2  323.27   12.40
   3  -6   2  321.17   11.00
   3  -6   2  301.07   12.60
   3  -6   2  312.37   12.70
   3  -6   2  315.77   11.30
   3  -6   2  320.07   12.70
   3  -6   2  310.17   11.60
   3  -6   2  316.37   12.80
  -4   6  -2    6.30    2.00
  -4   6  -2    7.20    1.80
  -4   6  -2    8.70    1.80
  -4   6  -2    7.60    1.90
  -4   6  -2    6.30    2.20
  -4   6  -2    8.20    2.30
   4  -6   2    8.00    1.70
   4  -6   2    7.10    2.30
   4  -6   2    9.00    2.30
   4  -6   2    6.90    1.20
   4  -6   2    7.10    1.10
   4  -6   2    6.00    1.90
  -5   6  -2    1.00    1.20
  -5   6  -2   -0.80    1.80
  -5   6  -2    1.50    2.00
  -5   6  -2    1.10    1.70
  -5   6  -2   -0.50    1.60
   5  -6   2    1.10    0.80
   5  -6   2    1.30    1.90
   5  -6   2    1.10    0.90
   5  -6   2   -1.20    1.20
  -6   6  -2    2.50    2.10
  -6   6  -2    6.70    2.60
  -6   6  -2    5.60    2.00
  -6   6  -2    6.20    2.90
  -6   6  -2    5.20    1.70
   6  -6   2    5.80    1.10
   6  -6   2    5.10    2.60
   6  -6   2    5.70    1.10
  -7   6  -2   22.70    3.80
  -7   6  -2   28.30    3.30
  -7   6  -2   28.70    4.70
  -7   6  -2   23.60    2.90
  -7   6  -2   27.90    5.70
   7  -6   2   27.20    4.50
  -8   6  -2    6.90    2.60
  -8   6  -2   10.30    3.70
   8  -6   2    9.00    3.70
  -9   6  -2    7.70    3.90
  -9   6  -2    6.70    2.90
   9  -6   2   12.20    4.20
   9   5  -2    4.90    3.90
  -9  -5   2   -1.80    3.00
  -9  -5   2   -1.80    2.00
  -9  -5   2   -0.10    3.40
   8   5  -2    4.60    3.40
  -8  -5   2    0.30    2.80
  -8  -5   2    2.60    2.00
  -8  -5   2    2.50    2.90
  -8  -5   2    1.30    3.00
   7   5  -2   24.10    2.30
   7   5  -2   26.80    4.60
  -7  -5   2   21.10    3.70
  -7  -5   2   20.50    3.80
  -7  -5   2   22.20    2.80
  -7  -5   2   32.20    3.90
   6   5  -2    1.40    1.80
   6   5  -2   -0.50    2.50
   6   5  -2    1.10    1.30
  -6  -5   2    0.20    1.80
  -6  -5   2    2.00    1.40
  -6  -5   2    1.70    2.10
  -6  -5   2    2.50    1.90
  -6  -5   2    1.80    2.10
   5   5  -2   32.60    2.90
   5   5  -2   34.30    3.70
   5   5  -2   25.90    3.40
   5   5  -2   34.10    4.10
   5   5  -2   31.40    3.00
  -5  -5   2   25.50    3.20
  -5  -5   2   23.00    3.00
  -5  -5   2   31.80    3.60
  -5  -5   2   42.30    4.10
  -5  -5   2   34.60    2.90
   4   5  -2  150.28    7.40
   4   5  -2  163.88    7.50
   4   5  -2  154.38    7.50
   4   5  -2  152.58    6.40
   4   5  -2  167.08    7.30
   4   5  -2  150.68    6.60
   4   5  -2  140.19    6.00
  -4  -5   2  154.88    7.20
  -4  -5   2  155.28    8.20
  -4  -5   2  160.48    6.40
  -4  -5   2  163.18    6.40
  -4  -5   2  167.98    7.20
  -4  -5   2  167.08    7.00
  -4  -5   2  156.48    7.20
  -4  -5   2  157.48    7.30
   3   5  -2    3.20    1.20
   3   5  -2    5.50    1.70
   3   5  -2    3.20    1.30
   3   5  -2    4.00    0.90
   3   5  -2    3.10    1.70
   3   5  -2    3.50    1.40
   3   5  -2    3.50    0.50
   3   5  -2    4.20    1.50
  -3  -5   2    3.90    1.60
  -3  -5   2    3.60    1.40
  -3  -5   2    1.80    1.40
  -3  -5   2    3.10    1.50
  -3  -5   2    2.40    1.30
  -3  -5   2    3.90    1.60
  -3  -5   2    1.40    1.00
  -3  -5   2    3.60    1.00
  -3  -5   2    1.50    1.40
   2   5  -2  356.66   12.70
   2   5  -2  363.26   13.60
   2   5  -2  375.36   13.90
   2   5  -2  374.66   13.00
   2   5  -2  382.26   14.00
   2   5  -2  370.66   13.00
   2   5  -2  388.96   13.90
  -2  -5   2  378.56   12.90
  -2  -5   2  359.16   13.90
  -2  -5   2  377.96   14.00
  -2  -5   2  387.96   13.70
  -2  -5   2  375.06   12.80
  -2  -5   2  371.76   13.20
  -2  -5   2  373.86   13.80
  -2  -5   2  363.96   13.40
   1   5  -2  425.16   15.00
   1   5  -2  420.86   15.60
   1   5  -2  449.56   16.00
   1   5  -2  451.25   15.00
   1   5  -2  426.46   15.80
   1   5  -2  441.06   15.90
   1   5  -2  432.66   14.80
   1   5  -2  440.96   15.90
  -1  -5   2  441.26   15.40
  -1  -5   2  435.16   15.00
  -1  -5   2  446.66   15.80
  -1  -5   2  431.36   15.20
  -1  -5   2  447.86   15.90
  -1  -5   2  459.95   15.60
  -1  -5   2  433.66   14.80
  -1  -5   2  458.55   14.70
  -1  -5   2  426.76   15.90
   0   5  -2   72.49    3.70
   0   5  -2   80.29    4.20
   0   5  -2   79.69    4.40
   0   5  -2   78.39    4.30
   0   5  -2   71.29    4.20
   0   5  -2   82.29    4.40
   0  -5   2   79.49    3.80
   0  -5   2   82.59    3.30
   0  -5   2   83.49    4.10
   0  -5   2   81.89    4.30
   0  -5   2   78.29    4.40
   0  -5   2   84.19    3.70
   0  -5   2   77.79    4.20
   0  -5   2   82.89    3.50
   0  -5   2   87.99    4.30
  -1   5  -2  811.32   27.00
  -1   5  -2  788.72   27.30
  -1   5  -2  793.42   27.20
  -1   5  -2  786.02   26.90
  -1   5  -2  817.72   26.50
  -1   5  -2  819.82   27.10
  -1   5  -2  819.82   27.20
  -1   5  -2  769.22   26.80
  -1   5  -2  814.62   27.40
   1  -5   2  771.12   27.10
   1  -5   2  815.62   27.30
   1  -5   2  808.42   26.30
   1  -5   2  780.02   26.40
   1  -5   2  810.22   27.40
   1  -5   2  797.52   27.10
   1  -5   2  781.22   26.90
   1  -5   2  819.32   26.80
   1  -5   2  832.42   26.40
   1  -5   2  803.82   26.00
  -2   5  -2  134.49    5.90
  -2   5  -2  138.39    6.20
  -2   5  -2  135.49    5.50
  -2   5  -2  134.49    6.30
  -2   5  -2  129.49    5.40
  -2   5  -2  135.29    6.10
  -2   5  -2  133.79    5.90
  -2   5  -2  131.39    5.40
  -2   5  -2  120.79    5.80
  -2   5  -2  127.99    5.90
   2  -5   2  129.49    6.00
   2  -5   2  128.89    5.30
   2  -5   2  127.59    5.10
   2  -5   2  132.29    4.90
   2  -5   2  133.69    6.10
   2  -5   2  122.39    5.20
   2  -5   2  132.29    6.10
   2  -5   2  131.59    6.10
  -3   5  -2  113.79    5.00
  -3   5  -2  107.69    5.40
  -3   5  -2  117.29    5.30
  -3   5  -2  108.69    4.90
  -3   5  -2  122.39    5.90
  -3   5  -2  113.69    5.60
  -3   5  -2  113.49    5.00
  -3   5  -2  115.79    5.50
   3  -5   2  112.49    4.50
   3  -5   2  106.69    5.50
   3  -5   2  113.69    4.80
   3  -5   2  114.69    5.60
   3  -5   2  114.09    4.30
   3  -5   2  107.89    5.60
   3  -5   2  109.09    5.50
  -4   5  -2  518.65   18.50
  -4   5  -2  519.05   17.70
  -4   5  -2  538.05   18.80
  -4   5  -2  514.55   18.20
  -4   5  -2  529.45   17.90
  -4   5  -2  516.65   18.60
  -4   5  -2  516.15   18.50
   4  -5   2  502.25   17.10
   4  -5   2  529.75   17.00
   4  -5   2  515.85   17.60
   4  -5   2  505.35   18.70
   4  -5   2  512.15   18.60
   4  -5   2  511.05   18.10
   4  -5   2  504.55   18.60
   4  -5   2  501.85   18.80
  -5   5  -2   10.80    2.60
  -5   5  -2   10.50    2.10
  -5   5  -2   11.50    2.00
  -5   5  -2    8.20    1.70
  -5   5  -2   11.10    2.40
   5  -5   2   10.00    2.10
   5  -5   2   13.00    2.20
   5  -5   2   14.80    2.90
   5  -5   2    9.50    1.10
   5  -5   2    8.20    2.20
   5  -5   2    7.60    2.40
   5  -5   2   10.20    1.20
   5  -5   2   10.30    1.70
  -6   5  -2  113.99    6.70
  -6   5  -2  117.29    6.60
  -6   5  -2  116.79    5.60
  -6   5  -2  115.39    5.70
  -6   5  -2  121.39    6.20
   6  -5   2  120.29    4.30
   6  -5   2  113.79    6.80
   6  -5   2  115.69    5.70
   6  -5   2  118.59    4.30
  -7   5  -2   49.30    5.00
  -7   5  -2   47.10    4.90
  -7   5  -2   39.00    3.90
  -7   5  -2   48.10    4.30
  -7   5  -2   50.79    4.00
   7  -5   2   43.90    4.90
  -8   5  -2   -1.10    2.00
  -8   5  -2   -3.00    2.60
   8  -5   2   -3.10    2.20
  -9   5  -2   13.80    4.40
  -9   5  -2    9.40    3.00
   9  -5   2   11.00    3.90
   9   4  -2   -1.20    3.40
  -9  -4   2   -2.20    3.10
  -9  -4   2   -2.30    1.80
  -9  -4   2    3.20    3.10
   8   4  -2   14.00    1.90
   8   4  -2   15.20    3.80
  -8  -4   2   17.70    3.70
  -8  -4   2   12.70    2.50
  -8  -4   2   14.00    3.20
  -8  -4   2   22.30    4.00
   7   4  -2   24.50    4.10
   7   4  -2   37.30    4.20
   7   4  -2   24.60    2.40
  -7  -4   2   26.50    2.90
  -7  -4   2   25.10    3.50
  -7  -4   2   26.00    3.50
  -7  -4   2   27.20    3.50
  -7  -4   2   33.00    4.00
   6   4  -2   -1.80    1.50
   6   4  -2   -1.70    2.10
   6   4  -2    0.20    1.10
  -6  -4   2    0.60    1.20
  -6  -4   2    0.50    1.80
  -6  -4   2   -1.90    1.70
  -6  -4   2   -0.70    1.70
  -6  -4   2   -0.90    1.70
  -6  -4   2    1.30    1.80
   5   4  -2  158.98    6.30
   5   4  -2  146.69    6.50
   5   4  -2  145.89    7.50
   5   4  -2  139.29    7.00
   5   4  -2  143.29    7.10
   5   4  -2  140.19    8.30
   5   4  -2  143.59    5.80
  -5  -4   2  159.28    7.20
  -5  -4   2  157.58    6.30
  -5  -4   2  146.39    6.20
  -5  -4   2  155.38    6.70
  -5  -4   2  154.98    6.90
  -5  -4   2  151.68    7.10
  -5  -4   2  140.99    6.80
   4   4  -2   79.99    4.90
   4   4  -2   77.99    4.00
   4   4  -2   77.19    4.40
   4   4  -2   75.89    3.80
   4   4  -2   91.19    4.90
   4   4  -2   89.29    4.80
   4   4  -2   71.49    3.50
   4   4  -2   88.09    3.80
  -4  -4   2   77.29    4.60
  -4  -4   2   80.19    4.50
  -4  -4   2   75.59    4.20
  -4  -4   2   78.69    4.50
  -4  -4   2   77.59    3.80
  -4  -4   2   82.99    4.40
  -4  -4   2   79.29    4.30
   3   4  -2   13.90    2.50
   3   4  -2   14.90    2.00
   3   4  -2   15.90    1.60
   3   4  -2   16.10    2.10
   3   4  -2   18.00    1.60
   3   4  -2   22.00    2.00
   3   4  -2    8.20    1.90
   3   4  -2   18.50    1.80
   3   4  -2   13.50    1.90
  -3  -4   2   16.00    2.10
  -3  -4   2   17.80    2.10
  -3  -4   2   11.80    1.40
  -3  -4   2   12.70    2.00
  -3  -4   2   16.70    2.00
  -3  -4   2   10.40    1.80
  -3  -4   2   14.80    1.50
  -3  -4   2   17.70    2.20
  -3  -4   2   16.40    2.10
   2   4  -2  285.57    9.70
   2   4  -2  265.97    9.60
   2   4  -2  282.97   10.50
   2   4  -2  286.97   10.50
   2   4  -2  287.57   10.30
   2   4  -2  283.67    9.80
   2   4  -2  278.97    9.80
   2   4  -2  249.97   10.30
  -2  -4   2  277.27   10.10
  -2  -4   2  274.17   10.20
  -2  -4   2  280.57    9.70
  -2  -4   2  285.17   10.50
  -2  -4   2  262.47   10.40
  -2  -4   2  268.37   10.00
  -2  -4   2  287.77    9.60
  -2  -4   2  278.27   10.30
   1   4  -2  136.19    5.20
   1   4  -2  127.59    5.70
   1   4  -2  123.79    4.90
   1   4  -2  126.19    5.60
   1   4  -2  140.89    6.00
   1   4  -2  135.29    5.10
   1   4  -2  141.49    5.90
  -1  -4   2  136.69    5.70
  -1  -4   2  134.79    5.10
  -1  -4   2  124.39    5.80
  -1  -4   2  133.09    5.40
  -1  -4   2  135.99    5.70
  -1  -4   2  137.09    5.00
  -1  -4   2  143.29    5.00
  -1  -4   2  145.09    5.60
  -1  -4   2  132.19    5.90
   0   4  -2   43.40    2.70
   0   4  -2   41.90    2.30
   0   4  -2   45.80    2.40
   0   4  -2   41.70    2.70
   0   4  -2   40.60    2.90
   0   4  -2   41.20    2.80
   0   4  -2   39.40    2.90
   0  -4   2   44.60    2.90
   0  -4   2   42.60    2.70
   0  -4   2   43.00    2.60
   0  -4   2   41.80    2.40
   0  -4   2   46.00    2.30
   0  -4   2   44.40    2.00
   0  -4   2   41.30    2.80
   0  -4   2   43.60    2.80
   0  -4   2   40.90    2.10
  -1   4  -2  155.88    6.40
  -1   4  -2  160.88    6.60
  -1   4  -2  154.88    6.00
  -1   4  -2  165.58    6.10
  -1   4  -2  158.58    6.50
  -1   4  -2  164.38    6.50
  -1   4  -2  165.58    6.80
  -1   4  -2  150.48    6.50
  -1   4  -2  164.58    6.40
  -1   4  -2  173.18    6.10
   1  -4   2  167.38    6.70
   1  -4   2  151.28    5.60
   1  -4   2  167.18    6.30
   1  -4   2  168.88    6.00
   1  -4   2  164.08    5.80
   1  -4   2  148.29    6.30
   1  -4   2  150.78    6.50
   1  -4   2  157.08    6.60
   1  -4   2  157.88    6.00
   1  -4   2  170.28    7.20
   1  -4   2  158.98    6.50
  -2   4  -2  188.88    7.00
  -2   4  -2  177.38    6.90
  -2   4  -2  186.78    7.40
  -2   4  -2  186.18    7.40
  -2   4  -2  190.98    7.40
  -2   4  -2  206.78    7.00
  -2   4  -2  178.78    7.20
  -2   4  -2  196.08    7.40
  -2   4  -2  190.78    7.50
   2  -4   2  177.48    7.40
   2  -4   2  187.58    7.60
   2  -4   2  182.98    7.40
   2  -4   2  180.78    6.80
   2  -4   2  183.08    6.60
   2  -4   2  188.38    7.10
   2  -4   2  188.18    6.40
   2  -4   2  186.88    7.50
  -3   4  -2   57.19    3.40
  -3   4  -2   53.79    3.30
  -3   4  -2   54.49    2.90
  -3   4  -2   52.39    3.40
  -3   4  -2   56.09    3.20
  -3   4  -2   55.89    2.80
  -3   4  -2   54.99    3.40
  -3   4  -2   56.89    2.90
   3  -4   2   61.79    3.20
   3  -4   2   58.29    3.60
   3  -4   2   53.29    3.50
   3  -4   2   53.19    2.80
   3  -4   2   53.69    3.40
   3  -4   2   57.79    3.40
   3  -4   2   53.99    2.50
   3  -4   2   56.29    2.30
  -4   4  -2  136.69    5.60
  -4   4  -2  127.99    6.30
  -4   4  -2  146.89    6.40
  -4   4  -2  133.09    5.50
  -4   4  -2  133.19    6.10
  -4   4  -2  137.19    6.20
  -4   4  -2  125.89    5.90
  -4   4  -2  136.49    5.60
   4  -4   2  134.99    5.00
   4  -4   2  138.59    6.30
   4  -4   2  129.79    5.50
   4  -4   2  141.99    6.60
   4  -4   2  145.49    4.90
   4  -4   2  136.59    5.90
   4  -4   2  141.59    6.40
  -5   4  -2    9.30    2.30
  -5   4  -2   11.20    1.80
  -5   4  -2   12.80    2.00
  -5   4  -2   16.00    1.80
  -5   4  -2    9.90    2.10
  -5   4  -2   15.80    2.50
   5  -4   2   13.00    1.10
   5  -4   2   12.70    2.30
   5  -4   2   13.30    1.70
   5  -4   2   12.40    1.00
   5  -4   2   11.60    2.40
   5  -4   2   11.00    1.90
   5  -4   2    8.70    2.00
   5  -4   2    9.10    1.90
  -6   4  -2   31.00    3.60
  -6   4  -2   27.40    2.90
  -6   4  -2   28.20    2.70
  -6   4  -2   22.10    3.20
  -6   4  -2   29.70    3.10
   6  -4   2   23.00    3.10
   6  -4   2   25.80    3.50
   6  -4   2   24.40    3.50
   6  -4   2   25.30    2.40
  -7   4  -2   16.40    2.50
  -7   4  -2   10.60    2.90
  -7   4  -2   17.50    2.90
  -7   4  -2   19.30    2.60
  -7   4  -2   21.20    3.60
   7  -4   2   15.00    3.30
  -8   4  -2    1.60    2.20
  -8   4  -2    3.60    2.70
  -8   4  -2   -0.20    1.90
   8  -4   2   -1.30    2.50
  -9   4  -2    0.70    2.50
  -9   4  -2   -4.20    2.30
   9  -4   2   -0.90    3.10
 -10   4  -2    4.20    2.90
  10  -4   2    1.50    3.60
  10   3  -2   14.10    4.80
 -10  -3   2    1.40    2.40
 -10  -3   2   -0.50    3.10
 -10  -3   2   -2.90    3.30
   9   3  -2   -0.60    2.80
  -9  -3   2    1.10    2.00
  -9  -3   2    3.20    2.80
  -9  -3   2    4.10    2.90
  -9  -3   2    2.60    2.80
   8   3  -2   11.90    3.60
   8   3  -2   10.70    1.80
  -8  -3   2   13.90    2.40
  -8  -3   2   10.00    3.00
  -8  -3   2   15.00    3.20
  -8  -3   2   16.10    3.20
   7   3  -2   23.40    2.90
   7   3  -2   20.20    2.30
   7   3  -2   23.50    4.00
  -7  -3   2   17.50    2.90
  -7  -3   2   20.00    3.30
  -7  -3   2   20.40    3.20
  -7  -3   2   19.40    2.60
  -7  -3   2   22.50    3.20
   6   3  -2    3.20    1.00
   6   3  -2    3.20    1.30
   6   3  -2    0.90    2.30
   6   3  -2    7.30    1.80
   6   3  -2    4.70    1.80
  -6  -3   2    1.90    1.70
  -6  -3   2    1.90    1.90
  -6  -3   2    6.60    2.20
  -6  -3   2    3.70    1.30
  -6  -3   2    4.00    2.10
   5   3  -2   50.59    4.00
   5   3  -2   46.30    3.10
   5   3  -2   38.70    3.80
   5   3  -2   41.30    2.50
   5   3  -2   38.20    2.30
   5   3  -2   44.80    2.80
   5   3  -2   44.00    3.60
   5   3  -2   45.50    3.50
  -5  -3   2   43.80    3.40
  -5  -3   2   50.09    3.90
  -5  -3   2   38.50    3.50
  -5  -3   2   42.10    3.50
  -5  -3   2   41.10    3.20
  -5  -3   2   47.00    3.50
  -5  -3   2   45.10    2.80
  -5  -3   2   43.00    3.40
   4   3  -2  223.18    8.10
   4   3  -2  222.88    9.20
   4   3  -2  218.68    7.90
   4   3  -2  211.98    8.70
   4   3  -2  199.98    8.20
   4   3  -2  234.18    8.00
   4   3  -2  221.58    8.80
   4   3  -2  219.78    8.90
  -4  -3   2  212.28    8.90
  -4  -3   2  233.58    8.80
  -4  -3   2  227.28    8.70
  -4  -3   2  210.98    8.40
  -4  -3   2  221.68    8.90
  -4  -3   2  225.18    8.80
  -4  -3   2  219.88    8.60
  -4  -3   2  224.58    8.10
  -4  -3   2  209.78    8.70
   3   3  -2   78.09    3.30
   3   3  -2   79.19    3.90
   3   3  -2   80.29    4.30
   3   3  -2   71.19    3.50
   3   3  -2   75.49    3.20
   3   3  -2   75.49    4.00
   3   3  -2   78.09    3.40
   3   3  -2   74.19    3.90
  -3  -3   2   75.59    3.20
  -3  -3   2   76.29    4.00
  -3  -3   2   72.09    3.70
  -3  -3   2   75.09    3.30
  -3  -3   2   75.79    3.90
  -3  -3   2   77.39    3.80
  -3  -3   2   68.59    3.60
  -3  -3   2   70.09    3.60
  -3  -3   2   80.29    3.90
   2   3  -2 1068.59   36.10
   2   3  -2 1142.99   36.90
   2   3  -2 1166.18   36.30
   2   3  -2 1104.69   35.80
   2   3  -2 1194.58   36.90
   2   3  -2 1076.29   36.80
   2   3  -2 1131.29   36.20
   2   3  -2 1114.69   37.10
   2   3  -2 1146.89   36.30
   2   3  -2 1154.48   36.70
  -2  -3   2 1184.18   36.60
  -2  -3   2 1144.99   36.20
  -2  -3   2 1131.89   36.70
  -2  -3   2 1174.68   36.20
  -2  -3   2 1121.09   36.90
  -2  -3   2 1047.50   36.40
  -2  -3   2 1087.29   36.70
  -2  -3   2 1085.19   36.60
   1   3  -2   30.00    2.00
   1   3  -2   29.00    1.60
   1   3  -2   25.10    1.50
   1   3  -2   27.60    2.00
   1   3  -2   24.90    1.70
   1   3  -2   29.40    1.70
   1   3  -2   30.40    2.40
   1   3  -2   25.50    1.40
   1   3  -2   28.60    2.00
  -1  -3   2   26.10    1.80
  -1  -3   2   26.00    2.00
  -1  -3   2   26.90    1.60
  -1  -3   2   27.30    2.40
  -1  -3   2   27.50    1.50
  -1  -3   2   28.00    2.10
  -1  -3   2   21.40    1.70
  -1  -3   2   30.70    1.50
  -1  -3   2   31.60    2.10
  -1  -3   2   33.80    2.10
   0   3  -2  437.26   14.80
   0   3  -2  449.56   15.30
   0   3  -2  428.36   15.10
   0   3  -2  451.55   15.20
   0   3  -2  452.25   14.80
   0   3  -2  456.25   15.20
   0   3  -2  436.46   15.20
   0   3  -2  426.26   14.70
   0  -3   2  458.55   15.30
   0  -3   2  430.06   15.30
   0  -3   2  470.05   14.50
   0  -3   2  450.75   15.20
   0  -3   2  448.66   14.80
   0  -3   2  457.45   14.70
   0  -3   2  448.16   15.30
   0  -3   2  462.55   15.10
   0  -3   2  435.16   15.10
   0  -3   2  441.26   14.70
  -1   3  -2   44.70    2.40
  -1   3  -2   45.00    2.40
  -1   3  -2   45.70    2.40
  -1   3  -2   41.90    2.40
  -1   3  -2   44.40    2.50
  -1   3  -2   44.10    2.20
  -1   3  -2   43.00    2.10
  -1   3  -2   43.90    2.20
  -1   3  -2   42.20    2.60
   1  -3   2   47.40    2.20
   1  -3   2   43.30    2.60
   1  -3   2   44.40    2.40
   1  -3   2   43.60    2.10
   1  -3   2   42.20    2.50
   1  -3   2   46.10    1.80
   1  -3   2   41.30    2.40
   1  -3   2   44.50    1.90
   1  -3   2   46.80    2.30
   1  -3   2   40.20    2.30
  -2   3  -2  101.09    4.50
  -2   3  -2  109.79    4.20
  -2   3  -2  107.09    4.40
  -2   3  -2  107.19    4.50
  -2   3  -2  108.79    4.20
  -2   3  -2  104.69    4.10
  -2   3  -2  108.19    4.60
  -2   3  -2  105.49    4.70
  -2   3  -2  107.79    4.50
   2  -3   2  108.89    4.60
   2  -3   2  109.89    4.70
   2  -3   2  111.69    4.40
   2  -3   2  115.79    3.80
   2  -3   2  107.49    4.80
   2  -3   2  105.79    4.70
   2  -3   2  104.39    3.90
   2  -3   2  108.39    4.10
   2  -3   2  113.19    4.70
  -3   3  -2   25.50    1.70
  -3   3  -2   26.50    2.20
  -3   3  -2   25.90    1.90
  -3   3  -2   24.30    2.20
  -3   3  -2   26.50    2.30
  -3   3  -2   29.60    2.50
  -3   3  -2   27.30    2.20
  -3   3  -2   24.10    1.70
   3  -3   2   22.60    2.10
   3  -3   2   28.10    2.20
   3  -3   2   23.90    1.30
   3  -3   2   29.40    2.50
   3  -3   2   27.50    2.40
   3  -3   2   25.80    2.20
   3  -3   2   28.20    1.30
   3  -3   2   27.40    1.70
   3  -3   2   20.50    2.20
   3  -3   2   24.00    1.90
   3  -3   2   25.00    2.40
  -4   3  -2  690.73   22.60
  -4   3  -2  686.13   22.60
  -4   3  -2  686.73   23.30
  -4   3  -2  672.83   22.60
  -4   3  -2  661.93   23.00
  -4   3  -2  691.03   23.50
  -4   3  -2  691.63   23.30
   4  -3   2  695.13   23.60
   4  -3   2  689.33   23.00
   4  -3   2  690.23   21.90
   4  -3   2  685.33   23.30
   4  -3   2  675.93   23.70
   4  -3   2  651.43   23.80
   4  -3   2  683.53   22.50
   4  -3   2  716.33   21.90
  -5   3  -2   87.19    4.80
  -5   3  -2   86.29    4.00
  -5   3  -2   88.29    5.00
  -5   3  -2   88.99    4.80
  -5   3  -2   86.19    4.10
  -5   3  -2   87.09    4.00
  -5   3  -2   83.59    4.40
   5  -3   2   86.39    3.90
   5  -3   2   91.09    4.90
   5  -3   2   81.09    4.30
   5  -3   2   88.69    5.00
  -6   3  -2  151.28    6.60
  -6   3  -2  142.69    6.10
  -6   3  -2  139.89    6.00
  -6   3  -2  128.99    6.80
  -6   3  -2  143.09    6.80
   6  -3   2  139.09    7.20
   6  -3   2  130.09    6.70
   6  -3   2  141.09    5.70
  -7   3  -2   73.39    4.40
  -7   3  -2   75.39    4.90
  -7   3  -2   72.19    5.40
  -7   3  -2   77.19    5.20
   7  -3   2   73.49    5.50
  -8   3  -2    4.10    2.00
  -8   3  -2    0.10    1.80
  -8   3  -2   -0.20    2.50
   8  -3   2   -0.80    2.30
  -9   3  -2   18.90    3.20
  -9   3  -2   25.90    4.40
   9  -3   2   23.70    4.60
 -10   3  -2   -1.00    2.70
  10  -3   2    4.30    3.80
  10   2  -2    2.30    3.50
 -10  -2   2    1.60    3.40
 -10  -2   2    0.50    3.00
 -10  -2   2    1.20    2.50
   9   2  -2   -2.10    2.90
   9   2  -2    1.80    1.40
  -9  -2   2    4.10    2.90
  -9  -2   2    2.90    2.80
  -9  -2   2   -0.80    1.80
  -9  -2   2    6.90    2.70
   8   2  -2   30.30    4.50
   8   2  -2   32.30    2.70
  -8  -2   2   31.10    4.10
  -8  -2   2   36.80    3.80
  -8  -2   2   27.40    4.00
  -8  -2   2   25.70    2.90
   7   2  -2    4.50    1.50
   7   2  -2   12.60    3.10
   7   2  -2    6.90    1.90
  -7  -2   2    8.80    2.40
  -7  -2   2    5.80    2.50
  -7  -2   2    3.90    2.00
  -7  -2   2    9.50    2.50
  -7  -2   2    6.20    1.70
   6   2  -2   37.40    3.40
   6   2  -2   34.20    3.80
   6   2  -2   38.10    2.70
   6   2  -2   42.50    3.80
   6   2  -2   34.80    3.00
   6   2  -2   33.90    2.30
  -6  -2   2   35.60    2.80
  -6  -2   2   37.70    3.70
  -6  -2   2   28.00    3.10
  -6  -2   2   39.10    3.30
  -6  -2   2   35.60    3.60
  -6  -2   2   33.20    3.10
   5   2  -2   69.69    3.80
   5   2  -2   74.69    3.40
   5   2  -2   72.99    3.60
   5   2  -2   73.89    4.20
   5   2  -2   77.09    4.40
   5   2  -2   73.99    4.60
   5   2  -2   68.79    3.30
   5   2  -2   77.79    4.40
  -5  -2   2   70.29    3.60
  -5  -2   2   78.99    4.10
  -5  -2   2   76.19    4.40
  -5  -2   2   76.49    4.20
  -5  -2   2   76.09    4.30
  -5  -2   2   69.49    4.20
  -5  -2   2   76.19    4.20
   4   2  -2    4.30    1.30
   4   2  -2    4.10    1.30
   4   2  -2    4.00    1.40
   4   2  -2    5.30    0.90
   4   2  -2    4.70    1.40
   4   2  -2    2.10    0.70
   4   2  -2    4.60    1.20
   4   2  -2    4.00    1.00
   4   2  -2    5.60    1.30
  -4  -2   2    4.90    1.30
  -4  -2   2    3.70    1.30
  -4  -2   2    3.90    1.20
  -4  -2   2    5.90    1.00
  -4  -2   2    4.00    1.00
  -4  -2   2    3.00    1.10
  -4  -2   2    4.70    1.30
  -4  -2   2    5.10    1.30
  -4  -2   2    5.80    1.40
  -4  -2   2    4.90    1.40
   3   2  -2    3.50    0.70
   3   2  -2    2.40    0.70
   3   2  -2    4.80    1.10
   3   2  -2    3.20    1.00
   3   2  -2    3.90    1.20
   3   2  -2    2.20    1.00
   3   2  -2    2.40    1.00
   3   2  -2    5.40    0.90
  -3  -2   2    3.40    1.20
  -3  -2   2    2.60    0.90
  -3  -2   2    3.10    0.30
  -3  -2   2    3.40    0.90
  -3  -2   2    3.70    0.70
  -3  -2   2    2.30    0.70
  -3  -2   2    4.70    1.20
  -3  -2   2    2.90    1.00
  -3  -2   2    3.00    1.00
  -3  -2   2    4.10    1.10
  -3  -2   2    2.40    0.90
   2   2  -2  159.68    5.50
   2   2  -2  160.08    6.00
   2   2  -2  160.88    5.20
   2   2  -2  155.68    5.70
   2   2  -2  160.18    6.10
   2   2  -2  156.08    6.20
   2   2  -2  155.38    5.60
   2   2  -2  162.88    6.00
   2   2  -2  147.79    5.90
  -2  -2   2  140.79    5.70
  -2  -2   2  164.88    6.00
  -2  -2   2  162.58    6.00
  -2  -2   2  167.88    5.60
  -2  -2   2  150.48    5.50
  -2  -2   2  158.18    5.90
  -2  -2   2  153.78    5.60
  -2  -2   2  159.28    6.20
  -2  -2   2  150.88    5.90
  -2  -2   2  153.78    6.10
  -2  -2   2  161.88    6.00
   1   2  -2  437.06   14.70
   1   2  -2  453.05   14.30
   1   2  -2  429.76   14.70
   1   2  -2  435.96   14.60
   1   2  -2  438.76   14.90
   1   2  -2  438.46   14.60
   1   2  -2  429.96   14.20
   1   2  -2  458.15   14.70
   1   2  -2  423.26   14.50
   1   2  -2  446.56   14.60
   1   2  -2  435.56   14.40
   1   2  -2  461.55   14.30
   1   2  -2  439.26   14.40
  -1  -2   2  448.26   14.90
  -1  -2   2  439.36   14.70
  -1  -2   2  439.36   14.30
  -1  -2   2  435.86   14.60
  -1  -2   2  418.96   14.20
  -1  -2   2  474.05   14.60
  -1  -2   2  442.66   14.80
  -1  -2   2  440.56   14.30
  -1  -2   2  412.36   14.40
   0   2  -2  712.13   22.80
   0   2  -2  715.33   22.60
   0   2  -2  729.43   22.60
   0   2  -2  704.43   22.60
   0   2  -2  666.63   22.90
   0   2  -2  677.93   22.90
   0   2  -2  709.43   22.50
   0   2  -2  707.13   22.50
   0   2  -2  729.93   22.80
   0   2  -2  699.03   22.90
   0   2  -2  708.13   22.90
   0  -2   2  736.83   22.40
   0  -2   2  716.13   23.00
   0  -2   2  692.73   22.80
   0  -2   2  688.43   22.50
   0  -2   2  694.53   22.60
   0  -2   2  682.63   23.00
   0  -2   2  700.13   22.90
   0  -2   2  718.83   22.80
   0  -2   2  663.03   22.40
  -1   2  -2  272.87    9.70
  -1   2  -2  288.67    9.80
  -1   2  -2  287.67    9.70
  -1   2  -2  284.47    9.90
  -1   2  -2  297.67    9.80
  -1   2  -2  292.47    9.50
  -1   2  -2  291.37    9.50
  -1   2  -2  278.37    9.80
  -1   2  -2  288.27    9.80
  -1   2  -2  294.27    9.80
  -1   2  -2  295.67    9.60
  -1   2  -2  298.87    9.60
  -1   2  -2  287.47   10.10
   1  -2   2  287.47   10.10
   1  -2   2  290.07    9.90
   1  -2   2  285.17    9.80
   1  -2   2  288.47    9.50
   1  -2   2  302.87    9.70
   1  -2   2  278.27    9.90
  -2   2  -2   49.20    2.40
  -2   2  -2   48.60    2.50
  -2   2  -2   49.50    2.40
  -2   2  -2   50.19    2.00
  -2   2  -2   48.20    3.10
  -2   2  -2   46.10    2.10
  -2   2  -2   45.80    2.10
  -2   2  -2   47.80    2.30
  -2   2  -2   50.19    2.50
  -2   2  -2   51.59    2.40
  -2   2  -2   48.60    2.20
   2  -2   2   49.10    2.50
   2  -2   2   50.69    2.10
   2  -2   2   47.90    2.40
   2  -2   2   51.29    2.50
   2  -2   2   49.00    2.50
   2  -2   2   49.90    2.70
   2  -2   2   49.00    2.30
   2  -2   2   48.00    2.30
  -3   2  -2  204.78    7.60
  -3   2  -2  201.28    7.20
  -3   2  -2  203.58    7.70
  -3   2  -2  210.48    7.70
  -3   2  -2  198.18    7.20
  -3   2  -2  203.98    7.10
  -3   2  -2  200.68    7.80
  -3   2  -2  198.88    7.50
   3  -2   2  198.68    8.00
   3  -2   2  203.08    7.70
   3  -2   2  213.18    7.80
   3  -2   2  204.48    7.70
   3  -2   2  217.68    7.10
   3  -2   2  196.38    7.70
   3  -2   2  210.58    7.60
   3  -2   2  219.58    7.50
   3  -2   2  203.48    7.40
  -4   2  -2   11.70    1.30
  -4   2  -2   11.10    1.80
  -4   2  -2   18.10    1.70
  -4   2  -2   12.50    1.80
  -4   2  -2   15.10    1.40
  -4   2  -2   11.20    1.60
  -4   2  -2   14.60    1.70
   4  -2   2   14.80    1.60
   4  -2   2   14.10    1.90
   4  -2   2    9.60    1.70
   4  -2   2   12.20    1.70
   4  -2   2   15.60    2.00
   4  -2   2   13.70    1.30
   4  -2   2   14.80    2.10
  -5   2  -2    0.80    1.10
  -5   2  -2    3.30    1.00
  -5   2  -2    2.80    1.30
  -5   2  -2    5.00    1.10
  -5   2  -2    3.00    1.70
  -5   2  -2    3.00    1.40
  -5   2  -2    3.90    1.20
   5  -2   2    2.10    1.20
   5  -2   2    4.00    1.40
   5  -2   2    4.30    1.60
   5  -2   2    0.90    1.20
   5  -2   2    4.80    1.10
  -6   2  -2   26.60    2.90
  -6   2  -2   21.80    2.50
  -6   2  -2   25.50    2.30
  -6   2  -2   25.80    3.20
  -6   2  -2   26.90    3.00
  -6   2  -2   27.80    2.50
   6  -2   2   24.10    3.20
   6  -2   2   24.10    2.10
   6  -2   2   19.20    2.50
   6  -2   2   23.80    2.50
   6  -2   2   26.80    3.10
  -7   2  -2   25.50    3.00
  -7   2  -2   22.90    3.40
  -7   2  -2   22.50    3.00
  -7   2  -2   29.50    3.10
   7  -2   2   25.20    3.60
   7  -2   2   25.30    3.20
  -8   2  -2   -0.50    1.80
  -8   2  -2   -0.20    1.80
  -8   2  -2   -0.70    2.10
   8  -2   2   -0.60    2.10
  -9   2  -2    1.60    2.40
  -9   2  -2    3.00    2.90
  -9   2  -2    0.70    2.30
   9  -2   2   -1.50    3.00
 -10   2  -2    5.90    3.00
  10  -2   2    9.70    4.10
  10   1  -2   17.60    4.90
 -10  -1   2   12.30    3.40
 -10  -1   2   11.50    4.10
 -10  -1   2    6.30    2.50
   9   1  -2    0.40    1.40
   9   1  -2    5.00    3.10
  -9  -1   2    1.50    2.90
  -9  -1   2    3.00    2.20
  -9  -1   2    3.10    2.90
  -9  -1   2    1.10    2.40
   8   1  -2   39.90    3.00
   8   1  -2   38.60    3.70
   8   1  -2   50.59    5.30
  -8  -1   2   43.80    4.40
  -8  -1   2   47.70    5.00
  -8  -1   2   36.80    3.50
  -8  -1   2   48.00    4.20
   7   1  -2    4.50    1.40
   7   1  -2    3.90    2.30
   7   1  -2    3.90    1.80
  -7  -1   2    5.70    1.60
  -7  -1   2    4.20    1.80
  -7  -1   2    7.10    2.40
  -7  -1   2    4.80    1.90
  -7  -1   2    5.20    2.30
   6   1  -2    0.90    1.10
   6   1  -2   -0.50    0.70
   6   1  -2    1.10    1.50
   6   1  -2   -0.70    1.90
   6   1  -2    1.10    1.30
   6   1  -2   -1.70    1.20
   6   1  -2   -0.70    1.30
  -6  -1   2    1.60    1.50
  -6  -1   2    1.80    1.40
  -6  -1   2    3.00    1.50
  -6  -1   2   -0.30    1.60
  -6  -1   2    0.70    1.00
  -6  -1   2    1.50    1.70
  -6  -1   2    1.90    1.50
  -6  -1   2   -0.40    1.10
   5   1  -2    8.20    1.60
   5   1  -2    3.60    0.90
   5   1  -2    5.00    1.00
   5   1  -2    4.90    1.50
   5   1  -2    5.50    1.40
   5   1  -2    6.10    1.30
   5   1  -2    4.50    1.40
   5   1  -2    7.30    1.80
   5   1  -2    4.60    1.40
  -5  -1   2    5.10    1.20
  -5  -1   2    7.10    1.30
  -5  -1   2    7.50    1.60
  -5  -1   2    5.40    1.40
  -5  -1   2    7.80    1.80
  -5  -1   2    4.60    1.30
  -5  -1   2    5.50    1.40
  -5  -1   2    7.90    1.70
  -5  -1   2    8.20    1.70
   4   1  -2 1597.14   51.69
   4   1  -2 1541.95   51.89
   4   1  -2 1558.24   51.19
   4   1  -2 1618.84   51.49
   4   1  -2 1601.24   51.09
   4   1  -2 1592.94   51.59
   4   1  -2 1587.34   51.79
  -4  -1   2 1775.82   51.19
  -4  -1   2 1493.05   51.59
  -4  -1   2 1563.84   50.99
  -4  -1   2 1664.73   51.19
  -4  -1   2 1595.34   51.49
  -4  -1   2 1522.35   51.49
  -4  -1   2 1582.34   51.79
  -4  -1   2 1560.34   51.49
  -4  -1   2 1613.54   51.59
   3   1  -2  143.89    5.30
   3   1  -2  142.79    5.70
   3   1  -2  154.78    6.00
   3   1  -2  145.29    5.40
   3   1  -2  153.68    5.70
   3   1  -2  141.69    5.20
   3   1  -2  151.38    6.00
   3   1  -2  141.39    5.50
   3   1  -2  149.39    5.80
  -3  -1   2  135.19    5.60
  -3  -1   2  139.99    5.30
  -3  -1   2  143.49    5.40
  -3  -1   2  146.09    5.30
  -3  -1   2  143.19    5.70
  -3  -1   2  144.69    5.70
  -3  -1   2  141.99    5.60
  -3  -1   2  148.69    6.20
  -3  -1   2  146.29    5.90
  -3  -1   2  151.28    5.90
   2   1  -2 8266.77  259.47
   2   1  -2 8319.27  259.07
   2   1  -2 8364.66  258.87
   2   1  -2 8013.30  258.67
   2   1  -2 8334.47  260.17
   2   1  -2 8122.39  258.87
   2   1  -2 8361.86  258.77
   2   1  -2 7912.41  259.47
   2   1  -2 7930.61  258.07
   2   1  -2 8283.47  258.97
   2   1  -2 8168.58  257.97
  -2  -1   2 8450.15  258.97
  -2  -1   2 8169.58  259.97
  -2  -1   2 8305.37  259.17
  -2  -1   2 8399.36  257.77
  -2  -1   2 7890.01  259.27
  -2  -1   2 8335.47  260.37
  -2  -1   2 7647.83  258.27
  -2  -1   2 8089.69  260.17
  -2  -1   2 7773.12  258.57
  -2  -1   2 7801.02  257.97
  -2  -1   2 8070.99  258.87
   1   1  -2 2010.40   63.09
   1   1  -2 1937.01   63.69
   1   1  -2 2004.40   63.09
   1   1  -2 1866.51   63.19
   1   1  -2 1993.40   62.99
   1   1  -2 2141.09   63.49
   1   1  -2 1989.30   63.09
   1   1  -2 2236.18   63.59
   1   1  -2 1900.81   63.69
   1   1  -2 2041.60   62.99
   1   1  -2 1911.91   63.09
   1   1  -2 2009.70   63.69
   1   1  -2 2026.90   63.19
  -1  -1   2 1914.11   62.89
  -1  -1   2 1967.40   62.89
  -1  -1   2 2054.59   63.29
  -1  -1   2 1921.51   63.09
  -1  -1   2 2024.60   63.09
  -1  -1   2 1994.60   63.89
  -1  -1   2 1945.81   63.09
  -1  -1   2 2004.10   63.09
  -1  -1   2 2008.80   63.09
  -1  -1   2 1961.70   63.19
  -1  -1   2 1919.71   63.19
  -1  -1   2 2007.80   63.29
   0   1  -2 3040.40  102.59
   0   1  -2 3257.27  102.59
   0   1  -2 3183.58  102.99
   0   1  -2 3232.08  103.09
   0   1  -2 3322.77  103.19
   0   1  -2 3482.25  102.79
   0   1  -2 3255.57  102.19
   0   1  -2 3259.47  102.69
   0   1  -2 3124.89  102.69
   0   1  -2 3270.07  103.59
   0   1  -2 3237.88  102.49
   0  -1   2 3184.78  103.09
   0  -1   2 3259.77  102.89
   0  -1   2 3211.78  103.59
   0  -1   2 3271.17  103.69
   0  -1   2 3171.98  103.39
   0  -1   2 3251.57  103.79
  -1   1  -2 3655.53  114.09
  -1   1  -2 3461.15  114.19
  -1   1  -2 3696.43  113.89
  -1   1  -2 3622.84  113.69
  -1   1  -2 3521.25  113.89
  -1   1  -2 3660.83  113.99
  -1   1  -2 3675.93  114.09
  -1   1  -2 3643.04  114.49
  -1   1  -2 3588.44  114.69
  -1   1  -2 3597.64  113.69
  -1   1  -2 3660.53  113.99
   1  -1   2 3558.74  114.59
   1  -1   2 3614.34  113.69
   1  -1   2 3421.96  113.89
   1  -1   2 3418.66  113.79
   1  -1   2 3571.74  113.99
   1  -1   2 3576.64  114.69
  -2   1  -2   30.90    1.50
  -2   1  -2   29.20    1.60
  -2   1  -2   31.20    1.20
  -2   1  -2   33.50    1.60
  -2   1  -2   32.20    1.50
  -2   1  -2   30.00    1.70
  -2   1  -2   30.80    1.70
  -2   1  -2   31.30    1.50
  -2   1  -2   33.80    1.80
  -2   1  -2   29.00    1.70
  -2   1  -2   29.80    1.40
   2  -1   2   28.90    1.50
   2  -1   2   29.50    1.70
   2  -1   2   32.20    1.30
   2  -1   2   33.40    2.00
   2  -1   2   31.60    1.80
   2  -1   2   32.50    1.50
   2  -1   2   31.10    1.70
   2  -1   2   33.90    1.70
   2  -1   2   30.70    1.70
  -3   1  -2  480.45   16.20
  -3   1  -2  488.55   16.20
  -3   1  -2  477.55   15.80
  -3   1  -2  480.05   15.60
  -3   1  -2  478.25   15.70
  -3   1  -2  473.55   15.80
  -3   1  -2  478.85   16.10
  -3   1  -2  468.45   16.00
  -3   1  -2  484.85   16.10
   3  -1   2  476.65   16.30
   3  -1   2  480.65   15.90
   3  -1   2  480.65   15.50
   3  -1   2  498.05   15.90
   3  -1   2  482.25   16.30
   3  -1   2  475.15   16.10
   3  -1   2  465.45   16.10
   3  -1   2  479.75   16.10
  -4   1  -2  585.14   19.70
  -4   1  -2  585.04   19.20
  -4   1  -2  568.74   19.60
  -4   1  -2  569.64   19.50
  -4   1  -2  591.44   19.10
  -4   1  -2  563.04   19.70
  -4   1  -2  588.64   19.00
   4  -1   2  553.14   19.50
   4  -1   2  567.84   19.70
   4  -1   2  599.34   18.90
   4  -1   2  582.34   19.40
   4  -1   2  590.64   19.90
   4  -1   2  605.04   19.70
   4  -1   2  567.14   19.90
  -5   1  -2    9.10    1.30
  -5   1  -2    8.30    1.30
  -5   1  -2    5.10    1.50
  -5   1  -2    8.90    1.20
  -5   1  -2    6.10    1.40
  -5   1  -2    6.90    1.80
  -5   1  -2   10.30    1.80
   5  -1   2    3.60    1.60
   5  -1   2   10.20    1.60
   5  -1   2    9.70    1.80
   5  -1   2   10.70    1.80
   5  -1   2   10.30    1.20
  -6   1  -2   86.19    4.10
  -6   1  -2   89.19    5.00
  -6   1  -2   79.19    4.50
  -6   1  -2   93.29    5.20
  -6   1  -2   81.19    4.30
  -6   1  -2   78.19    4.60
  -6   1  -2   82.09    4.80
   6  -1   2   89.99    4.50
   6  -1   2   85.49    4.90
   6  -1   2   89.59    3.80
   6  -1   2   87.99    5.20
   6  -1   2   90.69    5.20
  -7   1  -2   20.20    3.20
  -7   1  -2   12.40    2.50
  -7   1  -2   15.30    2.50
  -7   1  -2   12.60    2.10
   7  -1   2   16.00    2.80
   7  -1   2   11.00    2.80
  -8   1  -2    3.60    2.20
  -8   1  -2    7.00    2.30
  -8   1  -2    4.50    2.20
   8  -1   2    4.50    2.60
  -9   1  -2   12.40    3.00
  -9   1  -2   13.00    3.30
  -9   1  -2    9.70    2.90
   9  -1   2   10.60    3.70
 -10   1  -2    8.40    3.00
  10  -1   2    9.40    3.90
  10   0  -2    4.60    1.40
  10   0  -2    5.30    3.50
 -10   0   2    0.00    3.10
 -10   0   2    3.50    2.50
 -10   0   2    9.90    3.70
 -10   0   2    6.30    3.10
   9   0  -2    4.00    1.50
   9   0  -2    4.20    3.40
  -9   0   2    3.00    2.50
  -9   0   2    1.90    2.70
  -9   0   2    2.10    2.00
  -9   0   2    8.20    3.10
   8   0  -2   36.00    4.80
   8   0  -2   37.00    3.70
   8   0  -2   34.30    2.90
  -8   0   2   31.30    3.40
  -8   0   2   36.80    3.70
  -8   0   2   46.40    4.90
  -8   0   2   38.70    4.30
   7   0  -2   53.29    4.00
   7   0  -2   47.10    4.20
   7   0  -2   46.10    3.20
   7   0  -2   48.00    4.80
  -7   0   2   51.99    3.60
  -7   0   2   54.49    3.80
  -7   0   2   63.49    5.00
  -7   0   2   50.29    3.90
  -7   0   2   55.79    4.80
   6   0  -2   22.20    2.80
   6   0  -2   20.20    2.50
   6   0  -2   19.70    2.00
   6   0  -2   22.50    2.80
   6   0  -2   22.60    2.50
   6   0  -2   22.40    3.10
   6   0  -2   25.40    3.00
   6   0  -2   23.20    2.00
  -6   0   2   18.80    2.20
  -6   0   2   30.20    3.20
  -6   0   2   24.40    2.20
  -6   0   2   22.30    2.60
  -6   0   2   16.40    2.60
  -6   0   2   18.40    2.70
  -6   0   2   21.90    2.50
  -6   0   2   20.70    2.50
   5   0  -2  176.88    7.60
   5   0  -2  166.88    7.10
   5   0  -2  167.48    7.30
   5   0  -2  177.38    7.00
   5   0  -2  173.38    6.80
   5   0  -2  167.78    6.40
   5   0  -2  169.28    6.30
   5   0  -2  165.48    7.20
   5   0  -2  170.88    6.60
  -5   0   2  175.48    6.70
  -5   0   2  162.68    7.30
  -5   0   2  158.78    7.00
  -5   0   2  167.48    7.30
  -5   0   2  169.28    6.50
  -5   0   2  179.18    7.30
  -5   0   2  170.78    7.00
  -5   0   2  180.98    7.10
  -5   0   2  168.98    6.70
   4   0  -2   15.90    1.70
   4   0  -2   18.80    1.80
   4   0  -2   17.80    1.80
   4   0  -2   14.60    1.40
   4   0  -2   20.80    1.60
   4   0  -2   19.00    1.40
   4   0  -2   17.90    2.10
   4   0  -2   17.50    2.10
   4   0  -2   18.40    2.00
  -4   0   2   13.80    1.70
  -4   0   2   15.10    1.40
  -4   0   2   13.40    1.60
  -4   0   2   12.30    1.50
  -4   0   2   15.00    1.80
  -4   0   2   18.10    1.70
  -4   0   2   20.80    2.20
  -4   0   2   14.10    1.60
  -4   0   2   14.50    1.50
   3   0  -2    6.50    0.80
   3   0  -2    8.50    1.20
   3   0  -2    5.00    1.00
   3   0  -2    7.20    1.10
   3   0  -2    8.20    0.90
   3   0  -2    6.50    1.10
   3   0  -2    5.50    0.80
   3   0  -2    5.10    1.10
   3   0  -2    7.50    1.20
   3   0  -2    7.10    1.30
  -3   0   2    5.60    0.80
  -3   0   2    6.50    1.00
  -3   0   2    6.80    1.30
  -3   0   2    7.30    0.90
  -3   0   2    7.10    0.80
  -3   0   2    6.70    1.10
  -3   0   2    6.70    1.10
  -3   0   2    8.90    1.30
  -3   0   2    6.60    1.10
  -3   0   2    9.50    1.50
   2   0  -2  323.77   10.50
   2   0  -2  330.27   11.00
   2   0  -2  326.27   10.90
   2   0  -2  309.67   10.60
   2   0  -2  319.27   10.50
   2   0  -2  330.27   11.00
   2   0  -2  331.37   10.90
   2   0  -2  317.47   10.70
   2   0  -2  310.57   10.50
   2   0  -2  298.87   10.80
   2   0  -2  309.17   10.80
   2   0  -2  326.47   10.80
   2   0  -2  327.97   10.60
  -2   0   2  323.77   10.50
  -2   0   2  326.97   10.80
  -2   0   2  323.27   10.70
  -2   0   2  337.17   10.80
  -2   0   2  309.67   10.40
  -2   0   2  313.17   10.90
  -2   0   2  313.97   10.90
  -2   0   2  345.87   10.80
  -2   0   2  300.27   10.50
   1   0  -2  852.71   27.50
   1   0  -2  850.81   27.50
   1   0  -2  892.61   27.70
   1   0  -2  874.71   27.70
   1   0  -2  861.51   27.70
   1   0  -2  866.81   27.80
   1   0  -2  871.11   27.60
   1   0  -2  875.21   27.50
   1   0  -2  848.92   27.70
   1   0  -2  865.71   27.70
  -1   0   2  863.21   27.40
  -1   0   2  839.82   27.80
  -1   0   2  854.71   27.80
  -1   0   2  863.81   27.60
  -1   0   2  861.31   27.70
  -1   0   2  898.21   27.70
  -1   0   2  854.41   27.40
  -1   0   2  929.11   27.70
   0   0  -2  727.93   22.60
   0   0  -2  738.03   22.60
   0   0   2  680.43   22.90
  -1   0  -2  877.51   27.50
  -1   0  -2  894.11   27.50
  -1   0  -2  849.12   27.50
  -1   0  -2  836.92   27.30
   1   0   2  840.62   27.70
   1   0   2  866.11   27.50
   1   0   2  875.61   27.40
   1   0   2  869.11   27.50
   1   0   2  878.11   27.50
   1   0   2  876.81   27.60
   1   0   2  849.81   27.40
  -2   0  -2  118.89    4.50
  -2   0  -2  117.89    4.40
  -2   0  -2  125.99    4.30
  -2   0  -2  124.69    4.20
  -2   0  -2  128.99    4.40
  -2   0  -2  124.29    4.60
  -2   0  -2  122.79    4.50
  -2   0  -2  129.99    4.10
  -2   0  -2  119.19    4.40
  -2   0  -2  127.49    4.30
   2   0   2  115.59    4.50
   2   0   2  119.49    4.40
   2   0   2  127.19    4.60
   2   0   2  121.39    4.40
   2   0   2  113.89    4.50
   2   0   2  115.59    4.20
  -3   0  -2  744.43   23.80
  -3   0  -2  738.53   23.50
  -3   0  -2  681.13   23.70
  -3   0  -2  730.03   23.60
  -3   0  -2  765.62   24.00
  -3   0  -2  721.13   23.30
  -3   0  -2  709.53   23.90
  -3   0  -2  746.83   23.40
   3   0   2  724.03   23.80
   3   0   2  708.83   23.20
   3   0   2  729.13   23.60
   3   0   2  718.63   24.00
   3   0   2  714.83   23.90
   3   0   2  709.33   24.00
   3   0   2  721.93   23.80
   3   0   2  767.62   23.70
  -4   0  -2  317.67   11.70
  -4   0  -2  322.97   11.50
  -4   0  -2  336.67   11.00
  -4   0  -2  318.07   11.00
  -4   0  -2  328.27   11.60
  -4   0  -2  329.37   11.70
  -4   0  -2  333.87   11.20
   4   0   2  333.37   11.30
   4   0   2  316.77   11.80
   4   0   2  326.27   11.90
   4   0   2  331.17   11.70
   4   0   2  321.37   10.80
   4   0   2  326.37   11.60
  -5   0  -2   22.40    2.20
  -5   0  -2   15.30    2.00
  -5   0  -2   23.30    1.80
  -5   0  -2   26.00    2.20
  -5   0  -2   19.90    2.40
  -5   0  -2   25.90    1.80
  -5   0  -2   25.00    2.50
   5   0   2   21.70    2.60
   5   0   2   24.50    1.60
   5   0   2   28.80    2.40
   5   0   2   25.10    2.40
   5   0   2   24.40    2.50
   5   0   2   22.80    2.50
  -6   0  -2  101.19    5.30
  -6   0  -2  111.89    5.00
  -6   0  -2  115.69    5.80
  -6   0  -2  116.69    5.60
  -6   0  -2  106.39    4.60
  -6   0  -2  100.79    4.60
  -6   0  -2  105.09    5.50
   6   0   2  106.09    5.80
   6   0   2  100.09    4.90
   6   0   2   95.29    4.80
   6   0   2   99.89    5.70
   6   0   2  100.39    5.50
  -7   0  -2   14.80    2.60
  -7   0  -2   17.40    2.40
  -7   0  -2   17.00    3.00
  -7   0  -2   12.30    2.60
   7   0   2   14.70    2.80
   7   0   2   19.80    3.30
  -8   0  -2    3.60    2.00
  -8   0  -2    3.60    2.60
  -8   0  -2    3.10    2.10
   8   0   2    5.10    2.90
  -9   0  -2    6.30    2.60
  -9   0  -2    5.30    3.20
  -9   0  -2    3.70    2.40
   9   0   2    5.30    3.10
 -10   0  -2    5.30    3.00
  10   0   2    1.90    3.50
  10  -1  -2   12.00    1.80
  10  -1  -2    6.70    3.80
 -10   1   2   13.90    4.40
 -10   1   2   14.00    3.70
 -10   1   2    7.90    2.80
 -10   1   2   10.00    2.90
   9  -1  -2   -2.10    1.30
   9  -1  -2    3.30    3.20
  -9   1   2   -0.30    1.50
  -9   1   2   -0.90    2.40
  -9   1   2   -0.70    2.80
  -9   1   2    2.70    2.30
   8  -1  -2   56.09    3.60
   8  -1  -2   59.29    4.50
   8  -1  -2   58.09    5.80
  -8   1   2   59.49    4.10
  -8   1   2   61.89    4.60
  -8   1   2   61.39    5.60
  -8   1   2   56.19    5.10
   7  -1  -2   85.69    4.30
   7  -1  -2   84.89    4.90
   7  -1  -2   84.69    5.80
   7  -1  -2   91.59    5.40
  -7   1   2   87.29    5.50
  -7   1   2   79.39    4.90
  -7   1   2   84.99    4.60
  -7   1   2   88.39    4.60
  -7   1   2   80.69    5.20
   6  -1  -2   70.49    3.50
   6  -1  -2   72.79    3.50
   6  -1  -2   77.09    3.70
   6  -1  -2   79.09    5.10
   6  -1  -2   75.09    4.50
   6  -1  -2   70.29    4.10
   6  -1  -2   71.69    4.60
   6  -1  -2   61.89    4.20
  -6   1   2   59.79    4.10
  -6   1   2   66.49    3.60
  -6   1   2   70.69    4.10
  -6   1   2   74.59    3.80
  -6   1   2   73.49    3.90
  -6   1   2   70.79    4.20
  -6   1   2   74.99    4.50
  -6   1   2   70.39    4.70
  -6   1   2   72.09    4.50
   5  -1  -2  447.16   15.10
   5  -1  -2  411.36   14.40
   5  -1  -2  424.46   15.30
   5  -1  -2  447.76   14.70
   5  -1  -2  402.26   14.80
   5  -1  -2  434.36   14.60
   5  -1  -2  428.16   15.70
   5  -1  -2  437.36   15.50
   5  -1  -2  405.66   15.10
  -5   1   2  421.26   14.60
  -5   1   2  432.46   14.60
  -5   1   2  441.46   15.30
  -5   1   2  432.76   15.20
  -5   1   2  429.66   15.50
  -5   1   2  428.26   15.30
  -5   1   2  421.26   14.70
  -5   1   2  431.96   15.50
  -5   1   2  400.96   14.90
   4  -1  -2   78.79    4.10
   4  -1  -2   76.49    3.90
   4  -1  -2   72.09    3.60
   4  -1  -2   75.09    3.30
   4  -1  -2   78.19    3.70
   4  -1  -2   87.99    3.80
   4  -1  -2   77.29    3.80
  -4   1   2   75.69    3.80
  -4   1   2   81.89    3.50
  -4   1   2   75.89    3.40
  -4   1   2   76.99    4.00
  -4   1   2   79.99    3.40
  -4   1   2   78.09    3.70
  -4   1   2   79.39    4.00
  -4   1   2   82.29    4.00
  -4   1   2   79.09    3.80
   3  -1  -2  460.05   16.10
   3  -1  -2  463.65   15.90
   3  -1  -2  458.25   15.70
   3  -1  -2  478.35   15.50
   3  -1  -2  488.35   16.00
   3  -1  -2  468.25   15.40
   3  -1  -2  461.85   15.60
   3  -1  -2  476.05   15.80
  -3   1   2  476.25   15.90
  -3   1   2  443.26   16.00
  -3   1   2  480.65   15.40
  -3   1   2  451.75   15.90
  -3   1   2  481.95   16.00
  -3   1   2  459.85   15.40
  -3   1   2  476.25   15.50
  -3   1   2  445.96   15.80
  -3   1   2  467.85   15.70
  -3   1   2  488.45   15.90
   2  -1  -2  682.63   23.50
   2  -1  -2  745.03   23.60
   2  -1  -2  723.83   23.30
   2  -1  -2  749.62   23.70
   2  -1  -2  756.32   23.30
   2  -1  -2  690.13   23.50
   2  -1  -2  715.73   23.50
   2  -1  -2  720.23   23.30
   2  -1  -2  729.63   23.60
   2  -1  -2  755.52   23.50
   2  -1  -2  685.73   23.20
  -2   1   2  725.03   23.60
  -2   1   2  727.13   23.70
  -2   1   2  697.33   23.10
  -2   1   2  721.53   23.40
  -2   1   2  722.23   23.50
  -2   1   2  741.93   23.20
  -2   1   2  724.33   23.50
  -2   1   2  729.63   23.60
  -2   1   2  734.23   23.20
   1  -1  -2   44.30    1.80
   1  -1  -2   43.40    1.80
   1  -1  -2   46.00    1.90
   1  -1  -2   42.30    1.80
   1  -1  -2   40.10    1.80
   1  -1  -2   45.90    1.70
   1  -1  -2   42.20    1.90
   1  -1  -2   41.10    1.80
   1  -1  -2   44.60    1.70
   1  -1  -2   44.50    1.70
  -1   1   2   36.70    1.80
  -1   1   2   43.40    1.90
  -1   1   2   46.30    1.50
  -1   1   2   43.50    1.80
  -1   1   2   45.40    1.90
  -1   1   2   43.70    1.80
  -1   1   2   41.90    1.70
  -1   1   2   45.70    1.50
   0  -1  -2   11.20    0.50
   0  -1  -2   11.40    0.60
   0  -1  -2   12.20    0.70
   0  -1  -2   10.90    0.70
   0  -1  -2   11.80    0.50
   0   1   2   12.00    0.60
   0   1   2   12.00    0.70
   0   1   2   11.50    0.60
   0   1   2   11.70    0.70
   0   1   2   11.90    0.70
   0   1   2   10.90    0.60
  -1  -1  -2 1622.44   48.50
  -1  -1  -2 1542.45   48.40
  -1  -1  -2 1592.74   48.70
  -1  -1  -2 1513.55   48.80
  -1  -1  -2 1482.05   48.50
  -1  -1  -2 1485.65   48.50
   1   1   2 1568.04   48.70
   1   1   2 1433.96   48.60
   1   1   2 1602.64   48.60
   1   1   2 1486.55   48.50
   1   1   2 1523.15   48.60
  -2  -1  -2   89.99    3.30
  -2  -1  -2   89.79    3.60
  -2  -1  -2   83.89    3.40
  -2  -1  -2   87.09    3.30
  -2  -1  -2   81.69    3.40
  -2  -1  -2   91.49    3.40
  -2  -1  -2   89.49    3.10
  -2  -1  -2   89.09    3.20
   2   1   2   88.69    3.60
   2   1   2   84.49    3.40
   2   1   2   88.79    3.50
   2   1   2   84.69    3.40
   2   1   2   84.19    3.40
   2   1   2   87.49    3.40
   2   1   2   85.79    3.20
  -3  -1  -2  574.04   18.40
  -3  -1  -2  580.64   18.50
  -3  -1  -2  555.14   18.80
  -3  -1  -2  564.84   18.80
  -3  -1  -2  571.74   18.70
  -3  -1  -2  582.84   18.30
  -3  -1  -2  567.44   18.70
  -3  -1  -2  559.04   18.10
   3   1   2  582.14   18.50
   3   1   2  555.44   18.90
   3   1   2  559.44   18.00
   3   1   2  538.85   19.00
   3   1   2  565.54   18.80
   3   1   2  549.25   18.70
   3   1   2  544.55   18.70
  -4  -1  -2  386.46   12.90
  -4  -1  -2  389.56   13.60
  -4  -1  -2  400.86   13.60
  -4  -1  -2  382.56   12.90
  -4  -1  -2  374.56   13.40
  -4  -1  -2  397.46   13.20
  -4  -1  -2  384.56   13.40
   4   1   2  375.86   13.50
   4   1   2  382.46   12.60
   4   1   2  388.56   13.80
   4   1   2  366.96   13.70
   4   1   2  386.46   13.20
   4   1   2  381.06   13.40
  -5  -1  -2   50.19    3.30
  -5  -1  -2   52.19    2.70
  -5  -1  -2   51.99    2.70
  -5  -1  -2   47.60    3.30
  -5  -1  -2   55.69    3.20
  -5  -1  -2   55.69    3.60
  -5  -1  -2   49.10    3.30
   5   1   2   49.20    3.00
   5   1   2   50.09    3.60
   5   1   2   50.59    3.60
   5   1   2   52.19    3.40
   5   1   2   56.29    2.40
   5   1   2   52.99    3.30
  -6  -1  -2  188.38    7.90
  -6  -1  -2  177.08    7.60
  -6  -1  -2  154.58    8.20
  -6  -1  -2  163.78    7.40
  -6  -1  -2  171.88    7.20
   6   1   2  166.38    8.10
   6   1   2  188.08    8.40
   6   1   2  176.98    7.80
   6   1   2  184.68    8.20
  -7  -1  -2    2.00    1.90
  -7  -1  -2    2.20    2.20
  -7  -1  -2    1.30    1.80
  -7  -1  -2   -1.30    1.60
   7   1   2   -0.10    1.60
   7   1   2    2.20    2.20
  -8  -1  -2   16.40    2.90
  -8  -1  -2   19.00    3.50
  -8  -1  -2   11.60    2.60
   8   1   2   15.10    3.50
  -9  -1  -2    4.90    2.70
  -9  -1  -2    6.10    2.60
   9   1   2    4.60    3.30
 -10  -1  -2   -1.40    2.90
  10   1   2    5.40    3.80
  10  -2  -2    1.50    3.50
  10  -2  -2   -0.40    1.50
 -10   2   2    0.80    2.60
 -10   2   2   -2.10    3.20
 -10   2   2    1.50    3.10
 -10   2   2    1.50    2.20
   9  -2  -2    6.90    3.70
   9  -2  -2    3.80    1.70
  -9   2   2    9.10    3.20
  -9   2   2    7.90    3.00
  -9   2   2    4.20    2.20
  -9   2   2    2.60    2.30
   8  -2  -2   36.20    4.80
   8  -2  -2   38.60    3.10
   8  -2  -2   46.00    4.10
  -8   2   2   32.30    4.00
  -8   2   2   41.30    4.60
  -8   2   2   26.30    3.00
  -8   2   2   31.60    3.20
   7  -2  -2    2.40    2.40
   7  -2  -2    2.10    1.60
   7  -2  -2    2.30    1.80
   7  -2  -2    1.60    1.30
  -7   2   2    4.80    2.30
  -7   2   2    0.50    1.30
  -7   2   2   -2.40    2.10
  -7   2   2    0.20    1.20
  -7   2   2    1.40    1.50
   6  -2  -2   49.70    4.20
   6  -2  -2   42.80    3.70
   6  -2  -2   40.40    3.30
   6  -2  -2   39.00    2.60
   6  -2  -2   39.30    3.50
   6  -2  -2   44.10    3.50
   6  -2  -2   46.10    4.40
   6  -2  -2   39.40    2.80
  -6   2   2   43.90    3.00
  -6   2   2   50.99    4.20
  -6   2   2   36.00    2.60
  -6   2   2   43.10    3.60
  -6   2   2   47.00    4.30
  -6   2   2   40.20    3.30
  -6   2   2   43.40    3.00
  -6   2   2   34.60    3.60
   5  -2  -2  176.28    7.40
   5  -2  -2  175.88    6.80
   5  -2  -2  180.18    7.50
   5  -2  -2  181.18    7.20
   5  -2  -2  165.48    7.00
   5  -2  -2  181.68    6.80
   5  -2  -2  184.88    7.70
   5  -2  -2  185.48    7.80
   5  -2  -2  175.48    6.70
  -5   2   2  169.78    6.80
  -5   2   2  179.58    7.20
  -5   2   2  175.18    7.70
  -5   2   2  176.18    7.50
  -5   2   2  174.08    7.30
  -5   2   2  173.68    6.90
  -5   2   2  176.98    6.70
  -5   2   2  181.08    7.50
  -5   2   2  171.88    7.60
   4  -2  -2   18.10    1.90
   4  -2  -2   19.90    2.00
   4  -2  -2   24.20    2.60
   4  -2  -2   19.10    2.00
   4  -2  -2   25.20    2.00
   4  -2  -2   16.50    2.00
   4  -2  -2   22.80    1.70
   4  -2  -2   21.90    2.20
  -4   2   2   22.30    2.50
  -4   2   2   22.90    1.80
  -4   2   2   20.50    1.70
  -4   2   2   23.10    2.20
  -4   2   2   20.30    2.10
  -4   2   2   20.30    2.20
  -4   2   2   24.20    2.10
  -4   2   2   26.10    2.50
  -4   2   2   21.50    1.60
   3  -2  -2  561.94   18.50
   3  -2  -2  551.24   18.80
   3  -2  -2  547.85   18.60
   3  -2  -2  547.05   18.80
   3  -2  -2  575.14   18.40
   3  -2  -2  558.04   18.50
   3  -2  -2  546.85   19.00
   3  -2  -2  571.04   19.00
  -3   2   2  548.25   18.30
  -3   2   2  564.74   18.90
  -3   2   2  545.55   19.00
  -3   2   2  555.54   18.30
  -3   2   2  570.44   18.90
  -3   2   2  562.24   18.40
  -3   2   2  581.74   19.00
  -3   2   2  574.74   18.80
  -3   2   2  559.14   18.90
  -3   2   2  554.54   18.60
   2  -2  -2 1126.29   35.10
   2  -2  -2 1090.79   35.30
   2  -2  -2 1050.69   35.20
   2  -2  -2 1086.89   34.90
   2  -2  -2 1122.09   35.00
   2  -2  -2 1120.29   34.90
   2  -2  -2 1075.69   35.30
   2  -2  -2 1099.79   35.30
   2  -2  -2 1079.79   35.00
  -2   2   2 1087.99   35.40
  -2   2   2 1115.59   35.30
  -2   2   2 1093.39   35.30
  -2   2   2 1077.39   35.10
  -2   2   2 1048.80   34.90
  -2   2   2 1114.29   35.30
  -2   2   2 1100.19   35.20
  -2   2   2 1053.49   34.70
   1  -2  -2  203.38    7.40
   1  -2  -2  222.88    7.40
   1  -2  -2  212.08    7.40
   1  -2  -2  212.18    7.40
   1  -2  -2  221.78    7.40
   1  -2  -2  202.28    7.50
   1  -2  -2  218.68    7.20
   1  -2  -2  216.08    7.40
   1  -2  -2  207.38    7.20
   1  -2  -2  214.78    7.00
   1  -2  -2  208.58    7.20
  -1   2   2  221.28    7.60
  -1   2   2  196.48    7.30
  -1   2   2  218.88    7.00
  -1   2   2  217.28    7.50
  -1   2   2  218.78    7.40
  -1   2   2  214.88    7.50
  -1   2   2  217.98    7.30
  -1   2   2  214.98    7.30
   0  -2  -2 2217.08   67.29
   0  -2  -2 2168.78   67.29
   0  -2  -2 2078.89   67.39
   0  -2  -2 2113.59   67.99
   0  -2  -2 2221.48   67.29
   0  -2  -2 2067.19   67.29
   0  -2  -2 2104.09   67.39
   0  -2  -2 2196.38   67.49
   0  -2  -2 2100.79   66.99
   0  -2  -2 2100.29   67.99
   0  -2  -2 2170.18   67.09
   0   2   2 2086.69   67.39
   0   2   2 2030.70   68.19
   0   2   2 2073.59   67.09
   0   2   2 2104.59   68.59
   0   2   2 2017.90   67.39
   0   2   2 2244.68   67.49
  -1  -2  -2   26.60    1.30
  -1  -2  -2   22.90    1.10
  -1  -2  -2   25.30    1.60
  -1  -2  -2   24.50    1.20
  -1  -2  -2   22.60    1.30
  -1  -2  -2   25.00    1.50
  -1  -2  -2   24.00    1.40
  -1  -2  -2   22.10    1.30
   1   2   2   24.50    1.40
   1   2   2   24.40    1.40
   1   2   2   24.30    1.20
   1   2   2   25.10    1.40
   1   2   2   24.50    1.50
   1   2   2   24.80    1.50
  -2  -2  -2    2.90    0.80
  -2  -2  -2    2.20    0.70
  -2  -2  -2    2.40    0.50
  -2  -2  -2    2.20    0.70
  -2  -2  -2    2.00    0.70
  -2  -2  -2    3.10    0.60
   2   2   2    4.50    1.20
   2   2   2    2.60    0.80
   2   2   2    1.30    0.80
   2   2   2    2.00    0.80
   2   2   2    2.60    0.70
   2   2   2    1.50    0.60
   2   2   2    2.10    0.70
  -3  -2  -2  197.88    7.30
  -3  -2  -2  186.08    7.20
  -3  -2  -2  194.18    7.20
  -3  -2  -2  194.38    6.90
  -3  -2  -2  197.58    6.60
  -3  -2  -2  193.08    7.30
  -3  -2  -2  188.48    7.10
  -3  -2  -2  185.78    6.70
   3   2   2  199.68    6.40
   3   2   2  188.58    7.20
   3   2   2  202.28    7.60
   3   2   2  184.48    6.90
   3   2   2  204.18    7.70
   3   2   2  202.38    7.30
  -4  -2  -2  305.17   10.40
  -4  -2  -2  300.07   11.20
  -4  -2  -2  289.57   11.00
  -4  -2  -2  322.07   11.00
  -4  -2  -2  309.47   11.20
  -4  -2  -2  321.27   11.20
  -4  -2  -2  323.37   10.50
   4   2   2  288.97   11.10
   4   2   2  300.97   11.50
   4   2   2  301.77   11.20
   4   2   2  301.27   11.10
   4   2   2  310.47   10.20
   4   2   2  314.67   10.80
   4   2   2  304.07   11.50
  -5  -2  -2   20.20    1.80
  -5  -2  -2   20.40    1.80
  -5  -2  -2   20.90    2.30
  -5  -2  -2   29.90    2.90
  -5  -2  -2   25.40    2.50
  -5  -2  -2   24.30    2.60
  -5  -2  -2   17.50    2.00
   5   2   2   22.50    2.20
   5   2   2   21.70    2.80
   5   2   2   27.90    2.70
   5   2   2   25.30    1.60
   5   2   2   23.40    2.90
   5   2   2   21.50    2.50
  -6  -2  -2   96.29    5.20
  -6  -2  -2   91.49    5.00
  -6  -2  -2   77.19    4.60
  -6  -2  -2   94.09    5.30
   6   2   2   91.29    5.20
   6   2   2   84.09    5.40
   6   2   2   95.69    5.60
  -7  -2  -2    5.50    2.10
  -7  -2  -2    3.90    2.10
  -7  -2  -2    1.30    1.90
   7   2   2    2.40    2.30
   7   2   2    7.00    2.20
  -8  -2  -2    0.00    2.50
  -8  -2  -2    3.10    2.30
  -8  -2  -2   -1.10    2.00
   8   2   2    6.00    3.10
  -9  -2  -2    1.80    2.70
  -9  -2  -2    2.70    2.50
   9   2   2    5.40    3.30
 -10  -2  -2    3.10    3.20
  10   2   2    7.20    4.30
  10  -3  -2    7.50    4.10
  10  -3  -2   14.30    2.10
 -10   3   2   17.20    4.40
 -10   3   2   14.10    3.10
 -10   3   2    9.10    3.60
 -10   3   2   17.90    3.20
   9  -3  -2   19.30    2.40
   9  -3  -2   13.20    3.80
  -9   3   2   20.70    3.10
  -9   3   2   14.60    3.80
  -9   3   2   19.60    3.80
  -9   3   2   18.10    3.00
   8  -3  -2   42.10    3.50
   8  -3  -2   38.10    4.90
   8  -3  -2   38.20    3.80
  -8   3   2   33.70    4.20
  -8   3   2   45.60    3.80
  -8   3   2   44.90    4.90
  -8   3   2   28.70    3.30
   7  -3  -2   21.90    2.40
   7  -3  -2   18.00    2.80
   7  -3  -2   22.10    3.00
   7  -3  -2   18.70    3.40
  -7   3   2   22.00    3.30
  -7   3   2   20.50    3.60
  -7   3   2   18.90    2.40
  -7   3   2   22.10    2.90
  -7   3   2   17.00    2.30
   6  -3  -2   23.60    2.40
   6  -3  -2   19.30    2.70
   6  -3  -2   18.00    3.00
   6  -3  -2   15.80    2.40
  -6   3   2   19.00    2.70
  -6   3   2   17.60    2.80
  -6   3   2   17.60    2.20
  -6   3   2   14.40    2.20
  -6   3   2   13.70    2.60
  -6   3   2   17.40    2.40
   5  -3  -2  268.17   10.80
   5  -3  -2  298.27   11.00
   5  -3  -2  285.77   10.20
   5  -3  -2  274.17   10.40
   5  -3  -2  289.27   10.10
   5  -3  -2  269.67   11.10
   5  -3  -2  284.87   11.10
   5  -3  -2  286.07   10.70
  -5   3   2  292.37   10.60
  -5   3   2  279.97   10.10
  -5   3   2  274.87   11.10
  -5   3   2  274.67   10.70
  -5   3   2  284.27   11.10
  -5   3   2  278.87   10.30
  -5   3   2  283.17   11.00
  -5   3   2  265.87   10.00
   4  -3  -2  237.08    9.20
   4  -3  -2  218.98    8.90
   4  -3  -2  231.18    8.80
   4  -3  -2  244.98    8.70
   4  -3  -2  234.48    9.00
   4  -3  -2  240.38    8.40
   4  -3  -2  236.18    8.40
  -4   3   2  228.68    9.00
  -4   3   2  219.18    8.40
  -4   3   2  230.38    8.90
  -4   3   2  235.78    9.20
  -4   3   2  216.58    9.10
  -4   3   2  231.08    9.00
  -4   3   2  228.88    8.70
  -4   3   2  228.08    8.20
  -4   3   2  230.98    8.30
   3  -3  -2  358.06   12.60
   3  -3  -2  345.97   12.00
   3  -3  -2  364.76   12.30
   3  -3  -2  336.27   12.20
   3  -3  -2  357.66   12.10
   3  -3  -2  358.96   12.60
   3  -3  -2  345.97   12.60
   3  -3  -2  349.17   12.60
  -3   3   2  367.66   12.50
  -3   3   2  341.47   12.70
  -3   3   2  355.86   12.30
  -3   3   2  378.06   12.70
  -3   3   2  345.37   11.90
  -3   3   2  357.46   12.70
  -3   3   2  336.37   11.80
  -3   3   2  358.76   12.10
  -3   3   2  361.06   12.60
   2  -3  -2 1079.59   33.90
   2  -3  -2 1020.50   33.70
   2  -3  -2 1044.20   33.50
   2  -3  -2 1057.79   34.00
   2  -3  -2 1050.79   34.00
   2  -3  -2 1052.59   34.00
   2  -3  -2 1044.20   33.70
   2  -3  -2 1059.99   34.10
  -2   3   2 1010.10   33.50
  -2   3   2 1040.10   33.90
  -2   3   2 1086.39   33.90
  -2   3   2  983.20   33.70
  -2   3   2 1012.10   34.10
  -2   3   2 1050.09   34.00
  -2   3   2 1061.29   34.10
  -2   3   2 1050.09   33.90
  -2   3   2 1029.30   33.30
   1  -3  -2   36.80    2.10
   1  -3  -2   38.10    2.00
   1  -3  -2   37.40    2.10
   1  -3  -2   37.00    1.70
   1  -3  -2   37.10    2.30
   1  -3  -2   36.80    1.90
   1  -3  -2   41.20    2.00
   1  -3  -2   40.50    2.20
   1  -3  -2   40.90    2.10
   1  -3  -2   38.10    2.20
  -1   3   2   34.50    1.70
  -1   3   2   40.70    2.20
  -1   3   2   36.80    2.10
  -1   3   2   35.80    2.10
  -1   3   2   36.30    2.20
  -1   3   2   35.70    2.10
  -1   3   2   41.60    2.40
   0  -3  -2  506.15   16.60
   0  -3  -2  491.55   16.60
   0  -3  -2  500.55   16.10
   0  -3  -2  512.25   16.40
   0  -3  -2  499.65   16.40
   0  -3  -2  512.55   16.70
   0  -3  -2  511.75   16.80
   0  -3  -2  504.95   16.30
   0  -3  -2  497.05   16.60
   0  -3  -2  504.55   16.30
   0   3   2  496.45   16.40
   0   3   2  493.75   16.70
   0   3   2  478.25   16.70
   0   3   2  504.55   17.00
   0   3   2  491.15   16.80
   0   3   2  518.85   16.50
   0   3   2  490.35   16.10
  -1  -3  -2  897.71   29.60
  -1  -3  -2  905.91   29.30
  -1  -3  -2  961.10   30.10
  -1  -3  -2  914.31   29.90
  -1  -3  -2  919.71   29.50
  -1  -3  -2  919.21   29.80
   1   3   2  913.41   29.50
   1   3   2  928.91   29.20
   1   3   2  954.10   29.70
   1   3   2  918.21   29.60
   1   3   2  898.91   30.10
   1   3   2  932.61   30.10
   1   3   2  904.21   29.80
   1   3   2  919.71   29.90
  -2  -3  -2  117.59    4.60
  -2  -3  -2  108.59    4.70
  -2  -3  -2  119.29    4.70
  -2  -3  -2  120.29    4.40
  -2  -3  -2  115.89    4.30
  -2  -3  -2  114.59    4.80
  -2  -3  -2  120.79    4.10
   2   3   2  115.89    4.50
   2   3   2  109.49    4.60
   2   3   2  121.69    5.10
   2   3   2  121.19    4.40
   2   3   2  112.59    4.70
   2   3   2  115.79    4.00
   2   3   2  113.19    4.90
  -3  -3  -2  264.47    9.40
  -3  -3  -2  286.37   10.00
  -3  -3  -2  273.57   10.00
  -3  -3  -2  282.47    9.90
  -3  -3  -2  266.67    9.80
  -3  -3  -2  270.67    9.20
   3   3   2  268.37    9.10
   3   3   2  275.97   10.20
   3   3   2  265.17   10.20
   3   3   2  279.97    9.70
   3   3   2  286.87   10.30
   3   3   2  269.17    9.30
   3   3   2  277.47   10.50
   3   3   2  276.07   10.00
   3   3   2  279.47    9.90
  -4  -3  -2    8.40    1.20
  -4  -3  -2    6.40    1.40
  -4  -3  -2   10.70    1.80
  -4  -3  -2   12.10    1.90
  -4  -3  -2    9.40    1.70
  -4  -3  -2    8.60    1.60
  -4  -3  -2    9.50    1.20
   4   3   2    6.60    1.60
   4   3   2    9.20    1.60
   4   3   2    7.30    1.60
   4   3   2   11.10    1.00
   4   3   2    9.90    2.00
   4   3   2    8.90    1.40
   4   3   2    7.20    1.60
  -5  -3  -2   -0.10    1.30
  -5  -3  -2    0.60    1.30
  -5  -3  -2    0.30    1.20
  -5  -3  -2    0.60    0.90
  -5  -3  -2    1.10    1.40
  -5  -3  -2   -0.10    0.90
  -5  -3  -2    1.30    1.60
   5   3   2   -0.20    1.30
   5   3   2    1.30    1.40
   5   3   2    1.90    1.80
  -6  -3  -2   30.90    3.10
  -6  -3  -2   20.80    2.90
  -6  -3  -2   22.20    2.70
  -6  -3  -2   21.20    2.80
   6   3   2   21.40    2.90
   6   3   2   18.90    3.20
   6   3   2   27.80    3.40
  -7  -3  -2   17.40    2.70
  -7  -3  -2   15.50    2.60
  -7  -3  -2   10.50    2.50
  -7  -3  -2   15.50    3.20
   7   3   2   20.60    3.70
  -8  -3  -2   -0.10    2.20
  -8  -3  -2    1.60    2.50
   8   3   2    2.00    2.90
  -9  -3  -2    7.90    3.30
   9   3   2    6.30    3.60
  10  -4  -2    3.20    1.70
  10  -4  -2    4.00    4.10
 -10   4   2    0.90    2.20
 -10   4   2    5.00    4.10
 -10   4   2    7.50    3.60
   9  -4  -2    1.40    3.20
   9  -4  -2    0.20    1.60
  -9   4   2   -0.20    2.70
  -9   4   2    0.30    1.90
  -9   4   2    4.00    3.10
  -9   4   2   -0.20    2.00
   8  -4  -2   79.39    4.40
   8  -4  -2   88.29    5.30
   8  -4  -2   86.49    6.50
  -8   4   2   78.69    4.90
  -8   4   2   90.69    7.30
  -8   4   2   73.19    4.90
  -8   4   2   77.09    6.40
   7  -4  -2    9.50    2.40
   7  -4  -2   10.20    1.90
   7  -4  -2   15.10    3.40
  -7   4   2   11.50    3.00
  -7   4   2   14.80    2.40
  -7   4   2   15.20    2.60
  -7   4   2   14.20    3.10
   6  -4  -2  144.79    6.70
   6  -4  -2  155.48    6.40
   6  -4  -2  139.99    7.50
   6  -4  -2  153.38    7.20
  -6   4   2  156.08    6.50
  -6   4   2  145.09    7.30
  -6   4   2  160.88    7.70
  -6   4   2  146.99    6.60
  -6   4   2  149.19    6.90
   5  -4  -2   91.19    5.30
   5  -4  -2   90.89    5.00
   5  -4  -2   84.99    4.10
   5  -4  -2   86.39    4.20
   5  -4  -2   79.49    4.80
   5  -4  -2   94.09    4.80
   5  -4  -2   92.59    4.60
  -5   4   2   84.09    5.10
  -5   4   2   83.79    4.20
  -5   4   2   80.69    3.90
  -5   4   2   89.99    4.30
  -5   4   2   85.89    4.60
  -5   4   2   76.59    4.90
  -5   4   2   86.99    5.00
  -5   4   2   88.59    4.80
   4  -4  -2    6.80    1.60
   4  -4  -2    7.10    1.60
   4  -4  -2    9.10    1.80
   4  -4  -2    8.30    1.70
   4  -4  -2   10.80    1.50
   4  -4  -2   11.10    1.60
   4  -4  -2    8.40    2.00
   4  -4  -2    7.60    1.50
  -4   4   2    6.90    1.50
  -4   4   2    9.10    1.20
  -4   4   2    7.50    1.80
  -4   4   2    9.40    1.50
  -4   4   2    9.70    2.00
  -4   4   2    7.60    1.20
  -4   4   2    8.50    1.70
  -4   4   2   10.60    1.70
   3  -4  -2    2.50    1.00
   3  -4  -2    1.20    1.00
   3  -4  -2    3.10    1.10
   3  -4  -2    3.90    1.00
   3  -4  -2    1.60    1.00
   3  -4  -2    3.80    0.90
   3  -4  -2    3.10    1.20
   3  -4  -2    3.70    1.40
  -3   4   2    3.30    0.80
  -3   4   2    2.20    1.10
  -3   4   2    4.10    1.50
  -3   4   2    2.60    1.20
  -3   4   2    2.40    1.10
  -3   4   2    2.70    1.30
  -3   4   2    3.80    1.10
   2  -4  -2  603.24   21.40
   2  -4  -2  635.64   21.00
   2  -4  -2  611.14   20.60
   2  -4  -2  657.33   21.10
   2  -4  -2  588.44   20.50
   2  -4  -2  630.74   21.20
   2  -4  -2  610.54   20.80
   2  -4  -2  612.24   20.30
   2  -4  -2  631.44   20.80
  -2   4   2  606.54   20.90
  -2   4   2  590.24   20.30
  -2   4   2  599.34   20.70
  -2   4   2  624.34   21.10
  -2   4   2  653.23   20.80
  -2   4   2  624.34   20.90
  -2   4   2  616.34   20.00
  -2   4   2  628.74   21.10
   1  -4  -2  650.73   21.50
   1  -4  -2  646.34   21.50
   1  -4  -2  655.53   21.00
   1  -4  -2  629.44   21.40
   1  -4  -2  610.14   21.20
   1  -4  -2  623.24   21.70
   1  -4  -2  657.23   21.30
   1  -4  -2  645.34   21.60
   1  -4  -2  667.03   21.70
  -1   4   2  648.94   21.70
  -1   4   2  655.83   21.80
  -1   4   2  659.33   21.00
  -1   4   2  599.94   21.60
  -1   4   2  644.14   21.70
  -1   4   2  690.63   21.50
  -1   4   2  652.63   21.60
  -1   4   2  646.74   22.00
  -1   4   2  642.04   21.50
   0  -4  -2 1600.54   51.29
   0  -4  -2 1572.24   51.19
   0  -4  -2 1613.74   50.99
   0  -4  -2 1568.54   50.69
   0  -4  -2 1582.24   51.39
   0   4   2 1675.33   51.59
   0   4   2 1499.35   51.39
   0   4   2 1521.45   51.39
   0   4   2 1550.24   51.29
   0   4   2 1576.84   50.59
   0   4   2 1635.24   51.79
   0   4   2 1656.53   51.09
   0   4   2 1647.34   51.49
  -1  -4  -2 1095.09   35.30
  -1  -4  -2 1088.69   34.40
  -1  -4  -2 1096.89   35.20
  -1  -4  -2 1057.59   34.70
  -1  -4  -2 1106.39   35.00
  -1  -4  -2 1070.29   34.60
   1   4   2 1059.99   34.30
   1   4   2 1018.70   35.30
   1   4   2 1049.09   34.80
   1   4   2 1042.70   35.30
   1   4   2 1096.99   35.10
   1   4   2 1096.79   34.70
   1   4   2 1096.29   35.10
  -2  -4  -2  311.87   11.10
  -2  -4  -2  312.97   11.40
  -2  -4  -2  300.37   10.70
  -2  -4  -2  313.87   10.60
  -2  -4  -2  317.87   10.40
  -2  -4  -2  315.47   11.20
  -2  -4  -2  325.07   11.00
   2   4   2  302.67   11.10
   2   4   2  303.77   10.30
   2   4   2  303.97   10.60
   2   4   2  312.77   11.10
   2   4   2  309.67   11.40
   2   4   2  316.67   10.90
  -3  -4  -2  526.25   17.80
  -3  -4  -2  502.45   17.80
  -3  -4  -2  537.75   17.70
  -3  -4  -2  502.65   16.90
  -3  -4  -2  532.55   17.80
  -3  -4  -2  516.95   17.20
   3   4   2  506.65   17.40
   3   4   2  497.45   17.80
   3   4   2  501.65   18.10
   3   4   2  511.35   16.70
   3   4   2  505.65   17.70
   3   4   2  533.45   17.00
   3   4   2  524.75   18.20
  -4  -4  -2   -0.10    1.30
  -4  -4  -2    1.20    0.70
  -4  -4  -2    1.00    1.50
  -4  -4  -2    1.50    1.30
  -4  -4  -2    1.40    1.20
  -4  -4  -2    1.60    0.90
  -4  -4  -2    2.80    1.40
   4   4   2    0.60    1.30
   4   4   2    0.70    1.60
   4   4   2    0.00    1.20
   4   4   2    1.10    0.70
   4   4   2    0.70    1.30
  -5  -4  -2   71.69    4.50
  -5  -4  -2   80.89    4.60
  -5  -4  -2   77.59    4.80
  -5  -4  -2   80.39    4.90
   5   4   2   75.69    4.90
   5   4   2   83.19    5.20
   5   4   2   76.49    4.90
   5   4   2   85.29    5.50
  -6  -4  -2    3.40    1.90
  -6  -4  -2    4.10    2.00
  -6  -4  -2    7.50    2.40
   6   4   2    9.60    2.90
   6   4   2    4.40    2.10
  -7  -4  -2    1.10    2.10
  -7  -4  -2    1.70    2.20
  -7  -4  -2   -0.90    2.10
   7   4   2   -0.40    2.50
  -8  -4  -2    0.80    2.70
  -8  -4  -2    2.30    2.40
   8   4   2   -1.10    2.90
  -9  -4  -2   -1.70    3.00
   9   4   2    1.50    3.30
  10  -5  -2    0.20    1.70
  10  -5  -2    2.80    3.70
 -10   5   2   -0.70    2.20
 -10   5   2    3.70    3.50
 -10   5   2   -3.80    2.90
   9  -5  -2    4.00    3.30
   9  -5  -2   -2.60    1.50
  -9   5   2    4.00    2.10
  -9   5   2    1.00    2.20
  -9   5   2    1.40    3.10
  -9   5   2   -1.90    3.20
   8  -5  -2    8.90    2.60
   8  -5  -2    7.90    2.00
   8  -5  -2    7.00    3.20
  -8   5   2    6.80    2.90
  -8   5   2    6.40    2.20
  -8   5   2    7.40    3.20
  -8   5   2    6.30    2.40
   7  -5  -2   39.10    3.30
   7  -5  -2   32.80    3.40
   7  -5  -2   34.80    4.40
  -7   5   2   38.00    3.50
  -7   5   2   32.10    4.20
  -7   5   2   44.80    4.70
  -7   5   2   33.10    3.30
   6  -5  -2   55.99    4.30
   6  -5  -2   50.69    4.10
   6  -5  -2   61.19    5.20
   6  -5  -2   57.49    3.40
  -6   5   2   43.90    3.40
  -6   5   2   55.79    3.70
  -6   5   2   50.29    4.80
  -6   5   2   59.49    6.60
  -6   5   2   57.29    5.00
   5  -5  -2  286.57   10.80
   5  -5  -2  290.07   11.00
   5  -5  -2  289.87   11.80
   5  -5  -2  296.97   11.50
   5  -5  -2  289.47   10.60
  -5   5   2  309.57   10.90
  -5   5   2  284.17   11.30
  -5   5   2  284.57   11.70
  -5   5   2  285.87   10.40
  -5   5   2  282.27   10.60
  -5   5   2  280.67   11.70
  -5   5   2  299.37   12.00
   4  -5  -2   13.90    2.10
   4  -5  -2   15.70    1.90
   4  -5  -2   14.30    2.50
   4  -5  -2   15.40    2.30
   4  -5  -2   14.20    1.70
   4  -5  -2   15.20    2.20
   4  -5  -2   20.70    2.40
  -4   5   2   15.00    2.30
  -4   5   2   14.90    2.40
  -4   5   2   15.10    1.70
  -4   5   2   16.50    2.00
  -4   5   2   17.20    2.20
  -4   5   2   13.10    2.40
  -4   5   2   18.20    2.50
   3  -5  -2  412.06   14.80
   3  -5  -2  435.06   14.50
   3  -5  -2  435.76   15.10
   3  -5  -2  413.16   15.30
   3  -5  -2  415.86   15.30
   3  -5  -2  417.56   15.20
   3  -5  -2  405.76   14.70
   3  -5  -2  422.76   15.50
  -3   5   2  413.86   14.20
  -3   5   2  447.56   15.30
  -3   5   2  445.26   15.50
  -3   5   2  440.06   15.40
  -3   5   2  406.36   14.50
  -3   5   2  416.46   15.40
   2  -5  -2   31.50    2.70
   2  -5  -2   28.90    2.40
   2  -5  -2   35.60    3.00
   2  -5  -2   35.60    3.20
   2  -5  -2   30.80    2.50
   2  -5  -2   24.90    2.60
   2  -5  -2   31.30    2.50
   2  -5  -2   31.10    1.90
  -2   5   2   27.10    2.60
  -2   5   2   29.30    1.60
  -2   5   2   30.70    2.10
  -2   5   2   42.60    3.30
  -2   5   2   33.20    2.60
  -2   5   2   30.10    2.80
  -2   5   2   27.40    1.60
   1  -5  -2   43.70    2.80
   1  -5  -2   40.00    2.50
   1  -5  -2   39.20    2.80
   1  -5  -2   37.30    2.10
   1  -5  -2   38.40    2.70
   1  -5  -2   38.30    3.10
   1  -5  -2   41.70    2.60
  -1   5   2   35.50    2.60
  -1   5   2   39.80    2.60
  -1   5   2   42.20    3.20
  -1   5   2   39.70    2.20
  -1   5   2   41.90    3.30
  -1   5   2   39.30    2.90
  -1   5   2   38.80    2.80
   0  -5  -2   89.09    4.50
   0  -5  -2   88.09    3.90
   0  -5  -2   92.99    4.40
   0  -5  -2   87.59    4.00
   0  -5  -2   90.39    3.60
   0  -5  -2   86.49    4.30
   0   5   2   90.89    4.80
   0   5   2   90.49    4.50
   0   5   2   91.69    4.10
   0   5   2   98.09    4.60
   0   5   2   83.69    3.50
   0   5   2   92.09    4.40
   0   5   2   81.09    4.40
  -1  -5  -2  239.28    9.20
  -1  -5  -2  235.28    8.30
  -1  -5  -2  240.48    8.70
  -1  -5  -2  229.78    8.50
  -1  -5  -2  234.38    9.00
  -1  -5  -2  241.28    9.30
   1   5   2  234.38    8.70
   1   5   2  242.58    8.20
   1   5   2  250.47    9.50
   1   5   2  237.48    9.10
   1   5   2  236.58    8.70
  -2  -5  -2   28.70    2.50
  -2  -5  -2   28.40    2.80
  -2  -5  -2   24.20    1.60
  -2  -5  -2   30.00    2.50
  -2  -5  -2   21.10    1.90
  -2  -5  -2   25.00    2.70
  -2  -5  -2   28.40    1.90
   2   5   2   22.30    2.10
   2   5   2   26.80    1.90
   2   5   2   28.00    2.60
   2   5   2   26.10    2.90
   2   5   2   24.60    1.60
   2   5   2   26.00    2.10
   2   5   2   22.00    2.40
  -3  -5  -2  252.07    9.20
  -3  -5  -2  256.37    9.70
  -3  -5  -2  257.77    9.80
  -3  -5  -2  254.67    9.10
  -3  -5  -2  250.77    9.70
  -3  -5  -2  239.98    8.80
  -3  -5  -2  263.57   10.10
   3   5   2  248.38   10.30
   3   5   2  209.18   10.90
   3   5   2  271.07   10.30
   3   5   2  265.37    8.90
   3   5   2  234.78   10.80
   3   5   2  239.28    9.30
   3   5   2  243.98    8.50
  -4  -5  -2   21.50    2.60
  -4  -5  -2   23.00    2.90
  -4  -5  -2   20.20    2.50
   4   5   2   28.20    3.20
   4   5   2   24.90    1.70
   4   5   2   30.40    3.40
   4   5   2   24.00    3.00
  -5  -5  -2   29.50    3.70
  -5  -5  -2   24.20    3.10
  -5  -5  -2   24.40    3.20
  -5  -5  -2   28.40    3.10
   5   5   2   26.30    3.40
   5   5   2   29.40    3.70
  -6  -5  -2   54.29    4.50
  -6  -5  -2   52.59    4.80
  -6  -5  -2   52.59    4.70
   6   5   2   46.30    4.80
  -7  -5  -2   -2.10    2.20
  -7  -5  -2    1.00    2.10
   7   5   2    2.40    2.60
  -8  -5  -2    1.80    2.60
  -8  -5  -2    7.90    3.10
  -8  -5  -2    4.30    3.10
   8   5   2    1.30    3.00
   9  -6  -2    2.90    1.90
   9  -6  -2    0.50    3.00
  -9   6   2   -1.20    3.20
  -9   6   2   -0.20    1.90
  -9   6   2    5.50    3.50
   8  -6  -2   36.80    5.60
   8  -6  -2   33.20    3.20
   8  -6  -2   38.30    4.00
  -8   6   2   30.20    4.70
  -8   6   2   34.60    4.80
  -8   6   2   35.20    4.00
  -8   6   2   35.00    3.80
   7  -6  -2   17.70    2.80
   7  -6  -2   19.20    4.00
   7  -6  -2   17.60    2.30
  -7   6   2   25.80    4.40
  -7   6   2   25.40    3.10
  -7   6   2   23.00    3.90
  -7   6   2   15.90    2.40
   6  -6  -2  110.79    6.10
   6  -6  -2  123.69    7.20
   6  -6  -2  118.69    5.50
   6  -6  -2  118.49    6.50
  -6   6   2  113.19    7.20
  -6   6   2  118.69    5.60
  -6   6   2  125.19    6.00
  -6   6   2  117.19    6.90
   5  -6  -2  305.87   12.60
   5  -6  -2  318.77   12.80
   5  -6  -2  288.77   11.60
   5  -6  -2  299.87   11.10
   5  -6  -2  317.17   12.30
  -5   6   2  311.77   11.50
  -5   6   2  297.57   12.60
  -5   6   2  292.77   12.40
   4  -6  -2   97.39    5.10
   4  -6  -2   76.49    4.50
   4  -6  -2   83.09    4.70
   4  -6  -2   81.49    4.20
   4  -6  -2   98.99    5.50
   4  -6  -2   95.59    5.30
   4  -6  -2   83.09    5.20
  -4   6   2   85.99    5.30
  -4   6   2   94.19    5.40
  -4   6   2   89.99    4.00
  -4   6   2   91.49    4.60
  -4   6   2   91.89    5.10
  -4   6   2   94.19    5.50
   3  -6  -2  485.05   17.40
   3  -6  -2  508.05   18.10
   3  -6  -2  511.15   18.00
   3  -6  -2  496.25   17.10
   3  -6  -2  508.05   17.90
   3  -6  -2  484.05   18.10
   3  -6  -2  500.55   17.50
  -3   6   2  490.45   16.70
  -3   6   2  520.15   18.40
  -3   6   2  495.75   18.30
  -3   6   2  505.25   18.00
  -3   6   2  503.45   18.20
  -3   6   2  474.65   17.10
  -3   6   2  541.45   18.50
   2  -6  -2    2.00    0.90
   2  -6  -2    3.20    1.40
   2  -6  -2    2.40    1.40
   2  -6  -2    2.10    1.20
   2  -6  -2   -0.30    1.50
   2  -6  -2    3.00    1.50
  -2   6   2    1.90    1.60
  -2   6   2    4.60    1.70
  -2   6   2    2.10    1.20
  -2   6   2    1.70    1.40
  -2   6   2    1.40    1.10
  -2   6   2    2.80    0.80
  -2   6   2    2.70    0.80
   1  -6  -2   49.99    3.30
   1  -6  -2   59.29    3.90
   1  -6  -2   57.99    3.40
   1  -6  -2   61.79    3.80
   1  -6  -2   54.09    2.80
   1  -6  -2   58.29    3.40
   1  -6  -2   54.19    3.60
  -1   6   2   62.19    3.00
  -1   6   2   56.79    4.00
  -1   6   2   58.19    4.10
  -1   6   2   54.69    3.50
  -1   6   2   53.99    3.80
   0  -6  -2   71.69    4.30
   0  -6  -2   62.89    3.60
   0  -6  -2   66.59    3.90
   0  -6  -2   60.69    3.40
   0  -6  -2   63.69    3.00
   0  -6  -2   56.89    3.70
   0   6   2   65.49    4.40
   0   6   2   64.79    3.70
   0   6   2   68.39    4.30
   0   6   2   68.09    3.10
   0   6   2   67.89    4.30
  -1  -6  -2   68.19    3.60
  -1  -6  -2   71.89    4.20
  -1  -6  -2   71.59    4.10
  -1  -6  -2   66.29    4.30
  -1  -6  -2   62.79    3.70
  -1  -6  -2   71.49    3.20
   1   6   2   65.39    3.70
   1   6   2   69.49    4.60
   1   6   2   71.79    4.50
   1   6   2   69.59    3.70
   1   6   2   72.09    3.20
   1   6   2   69.19    4.50
  -2  -6  -2    5.20    1.90
  -2  -6  -2    5.10    1.50
  -2  -6  -2    2.90    0.90
  -2  -6  -2    2.20    1.20
  -2  -6  -2    3.70    1.10
  -2  -6  -2    5.10    1.90
  -2  -6  -2    1.70    1.40
   2   6   2    1.00    1.70
   2   6   2    1.00    1.00
   2   6   2    2.70    0.90
   2   6   2    6.50    2.00
   2   6   2    2.80    1.20
   2   6   2    1.50    1.40
  -3  -6  -2  157.38    7.20
  -3  -6  -2  149.59    7.00
  -3  -6  -2  140.99    6.80
  -3  -6  -2  154.08    6.30
   3   6   2  149.59    7.50
   3   6   2  150.58    7.40
   3   6   2  149.09    5.90
   3   6   2  154.98    7.60
   3   6   2  147.09    6.40
  -4  -6  -2   21.50    2.60
  -4  -6  -2   16.90    2.80
  -4  -6  -2   16.90    2.60
  -4  -6  -2   18.10    2.90
   4   6   2   23.00    3.40
   4   6   2   17.10    3.00
  -5  -6  -2   36.40    3.20
  -5  -6  -2   28.40    3.70
  -5  -6  -2   34.20    4.10
  -5  -6  -2   21.40    3.10
   5   6   2   36.20    4.20
   5   6   2   29.50    4.00
  -6  -6  -2    9.70    2.70
  -6  -6  -2   22.90    3.60
  -6  -6  -2   18.30    3.40
   6   6   2   16.60    3.60
  -7  -6  -2    2.40    2.60
  -7  -6  -2   -0.10    2.30
   7   6   2    3.90    3.10
  -8  -6  -2   12.40    3.40
   8   6   2   10.40    3.90
   9  -7  -2   10.50    2.40
   9  -7  -2    6.20    4.00
  -9   7   2    7.50    3.60
  -9   7   2   10.10    4.20
  -9   7   2    9.70    2.60
   8  -7  -2    7.80    2.20
   8  -7  -2    2.60    2.50
   8  -7  -2    2.10    3.70
  -8   7   2    4.70    3.60
  -8   7   2    6.40    3.30
  -8   7   2    7.50    2.20
   7  -7  -2   -1.80    1.40
   7  -7  -2    1.40    2.80
   7  -7  -2    2.50    2.20
  -7   7   2    0.80    2.70
  -7   7   2   -0.40    2.70
   6  -7  -2   36.50    4.60
   6  -7  -2   35.40    3.80
   6  -7  -2   42.70    3.50
  -6   7   2   41.50    3.80
  -6   7   2   37.70    4.50
  -6   7   2   39.20    4.80
   5  -7  -2   16.30    2.90
   5  -7  -2   17.70    2.80
   5  -7  -2   20.30    3.60
   5  -7  -2   19.90    2.30
  -5   7   2   22.50    3.50
  -5   7   2   19.10    2.50
  -5   7   2   19.00    3.60
   4  -7  -2    2.30    1.20
   4  -7  -2    2.20    1.60
   4  -7  -2    2.40    2.20
   4  -7  -2   -0.10    1.50
   4  -7  -2    0.90    1.70
  -4   7   2    0.30    2.10
  -4   7   2    1.60    1.00
  -4   7   2    1.20    1.40
  -4   7   2    1.10    2.10
   3  -7  -2   31.70    3.20
   3  -7  -2   39.20    4.10
   3  -7  -2   31.50    2.50
   3  -7  -2   33.10    3.40
   3  -7  -2   37.30    3.50
  -3   7   2   34.70    3.00
  -3   7   2   36.40    2.20
  -3   7   2   39.10    4.10
  -3   7   2   34.80    2.20
  -3   7   2   34.00    3.70
  -3   7   2   43.20    4.10
   2  -7  -2  163.38    7.60
   2  -7  -2  154.18    6.30
   2  -7  -2  159.08    6.90
   2  -7  -2  159.08    7.00
   2  -7  -2  158.88    7.20
  -2   7   2  152.98    6.40
  -2   7   2  162.78    8.00
  -2   7   2  141.59    7.10
  -2   7   2  168.58    7.80
  -2   7   2  171.98    5.70
  -2   7   2  162.08    7.80
  -2   7   2  166.38    7.90
   1  -7  -2    1.10    1.60
   1  -7  -2    4.40    1.90
   1  -7  -2    3.10    1.60
   1  -7  -2    2.20    1.00
   1  -7  -2    2.30    1.40
   1  -7  -2    4.40    1.70
  -1   7   2    2.00    1.70
  -1   7   2    2.10    1.90
  -1   7   2    1.80    2.00
  -1   7   2    1.20    1.50
  -1   7   2    2.90    1.20
  -1   7   2    5.40    1.70
   0  -7  -2  238.98    9.40
   0  -7  -2  222.48    8.80
   0  -7  -2  221.38    9.40
   0  -7  -2  224.98    8.70
   0  -7  -2  231.18    8.20
   0   7   2  176.18    9.20
   0   7   2  239.18   10.10
   0   7   2  230.88    9.70
   0   7   2  214.08    8.10
   0   7   2  215.28    9.70
   0   7   2  217.58    8.90
  -1  -7  -2   18.30    2.40
  -1  -7  -2   21.20    1.90
  -1  -7  -2   29.80    2.70
  -1  -7  -2   21.50    2.90
  -1  -7  -2   42.70    4.00
   1   7   2   32.20    3.70
   1   7   2   19.20    2.80
   1   7   2   23.20    2.50
   1   7   2   24.60    3.30
  -2  -7  -2   38.30    3.90
  -2  -7  -2   30.30    2.70
  -2  -7  -2   43.70    3.90
  -2  -7  -2   34.30    3.20
   2   7   2   26.80    3.40
   2   7   2   41.70    4.30
   2   7   2   32.70    2.90
   2   7   2   33.80    4.00
  -3  -7  -2    5.50    2.40
  -3  -7  -2    2.40    1.70
  -3  -7  -2    6.90    2.30
  -3  -7  -2    5.00    2.40
   3   7   2    7.60    2.50
   3   7   2    4.20    2.30
   3   7   2    7.50    1.60
   3   7   2    5.60    2.20
  -4  -7  -2   11.50    2.90
  -4  -7  -2   10.70    2.10
  -4  -7  -2   12.70    2.70
   4   7   2   11.10    3.00
  -5  -7  -2    9.80    3.00
  -5  -7  -2    7.40    2.60
  -5  -7  -2    2.50    2.40
   5   7   2    5.00    3.00
  -6  -7  -2   22.60    3.80
  -6  -7  -2   25.50    4.00
   6   7   2   24.70    4.40
  -7  -7  -2   -0.70    2.80
   7   7   2   -2.40    3.00
   8  -8  -2   11.80    2.40
   8  -8  -2    6.80    4.30
  -8   8   2   15.90    4.30
  -8   8   2   17.40    4.60
   7  -8  -2   -2.30    2.30
   7  -8  -2   -0.60    1.70
   7  -8  -2   -2.20    3.30
  -7   8   2    1.60    2.90
  -7   8   2   -0.30    3.40
   6  -8  -2   22.40    2.70
   6  -8  -2   21.10    3.50
   6  -8  -2   23.50    4.50
  -6   8   2   23.50    4.50
  -6   8   2   18.50    3.80
   5  -8  -2   38.70    3.90
   5  -8  -2   38.50    4.80
   5  -8  -2   42.50    3.40
  -5   8   2   43.40    4.90
  -5   8   2   42.80    5.10
   4  -8  -2    1.10    2.00
   4  -8  -2    4.40    2.00
   4  -8  -2    3.50    1.50
   4  -8  -2    1.10    2.60
  -4   8   2    5.50    2.60
  -4   8   2    5.50    1.40
  -4   8   2    2.60    2.50
  -4   8   2    3.10    1.20
   3  -8  -2  120.39    6.10
   3  -8  -2  111.69    5.10
   3  -8  -2  104.49    6.10
   3  -8  -2  108.59    6.50
  -3   8   2  118.89    4.50
  -3   8   2  104.49    4.30
  -3   8   2  107.79    6.70
  -3   8   2   93.99    6.30
   2  -8  -2   17.60    2.10
   2  -8  -2   15.90    2.60
   2  -8  -2   23.60    3.60
   2  -8  -2   22.20    3.00
   2  -8  -2   18.60    2.70
  -2   8   2   22.90    3.60
  -2   8   2   24.70    3.70
   1  -8  -2   15.70    2.50
   1  -8  -2   17.80    3.00
   1  -8  -2   19.60    3.30
   1  -8  -2   17.10    2.00
   1  -8  -2   16.90    2.70
  -1   8   2   12.30    2.90
  -1   8   2   15.00    3.00
   0  -8  -2   91.69    5.20
   0  -8  -2   96.09    5.70
   0  -8  -2   89.19    5.60
   0  -8  -2   91.69    5.00
   0   8   2   91.29    6.10
   0   8   2   93.49    6.00
   0   8   2   94.59    6.00
  -1  -8  -2   12.40    3.00
  -1  -8  -2   13.80    2.10
  -1  -8  -2   16.50    2.90
  -1  -8  -2   10.70    2.30
   1   8   2   13.20    3.10
   1   8   2   10.30    2.90
   1   8   2   17.40    3.30
  -2  -8  -2   49.10    4.80
  -2  -8  -2   49.00    3.80
   2   8   2   45.50    4.70
  -3  -8  -2   38.00    4.00
  -3  -8  -2   45.80    4.70
  -3  -8  -2   40.60    4.00
   3   8   2   48.70    4.90
  -4  -8  -2    9.90    2.80
  -4  -8  -2    7.40    2.80
   4   8   2   10.10    3.30
  -5  -8  -2   12.50    3.20
  -5  -8  -2   10.10    3.00
   5   8   2   10.10    3.40
  -6  -8  -2   -1.60    2.60
   6   8   2    4.10    3.40
   7  -9  -2    2.70    2.00
   7  -9  -2   -1.20    3.30
   7  -9  -2    1.90    2.70
  -7   9   2    4.10    3.30
  -7   9   2    6.60    4.10
   6  -9  -2   36.20    5.40
   6  -9  -2   35.20    3.40
   6  -9  -2   31.80    4.20
  -6   9   2   38.60    3.10
  -6   9   2   36.60    5.50
  -6   9   2   38.90    5.30
   5  -9  -2   36.00    4.30
   5  -9  -2   32.40    3.10
   5  -9  -2   30.30    5.00
  -5   9   2   28.40    2.60
  -5   9   2   29.20    4.90
  -5   9   2   26.60    4.30
   4  -9  -2   10.90    2.90
   4  -9  -2   10.90    3.40
   4  -9  -2   11.10    2.10
  -4   9   2   13.40    1.40
  -4   9   2   15.40    1.70
  -4   9   2   13.70    3.80
  -4   9   2   10.70    3.50
   3  -9  -2   28.10    2.80
   3  -9  -2   32.10    3.80
   3  -9  -2   19.80    3.80
  -3   9   2   20.90    3.80
  -3   9   2   29.10    4.50
   2  -9  -2   26.70    2.60
   2  -9  -2   26.00    3.40
   2  -9  -2   29.80    4.20
  -2   9   2   26.00    4.00
  -2   9   2   29.80    4.20
   1  -9  -2   -2.50    2.00
   1  -9  -2    2.50    2.10
   1  -9  -2    1.60    2.50
  -1   9   2    1.10    2.50
  -1   9   2   -1.50    2.20
   0  -9  -2   64.09    5.00
   0  -9  -2   74.69    6.10
   0   9   2   63.19    6.00
   0   9   2   59.49    5.50
  -1  -9  -2   27.40    4.10
  -1  -9  -2   21.70    3.20
   1   9   2   24.20    3.80
   1   9   2   29.00    4.50
  -2  -9  -2   16.90    3.60
  -2  -9  -2   20.60    3.10
   2   9   2   20.30    3.80
  -3  -9  -2   29.30    3.90
  -3  -9  -2   40.00    4.90
   3   9   2   30.80    4.60
  -4  -9  -2   -0.80    2.20
   4   9   2    2.10    3.00
  -5  -9  -2    2.10    2.70
   5   9   2    2.50    3.40
   6 -10  -2   21.00    3.00
   6 -10  -2   18.80    3.80
   6 -10  -2    7.70    3.80
  -6  10   2   22.10    5.10
  -6  10   2   20.50    4.70
   5 -10  -2   14.30    2.70
   5 -10  -2   16.00    4.60
   5 -10  -2   25.70    4.00
  -5  10   2    9.20    4.20
  -5  10   2   12.30    4.00
   4 -10  -2    6.40    3.00
   4 -10  -2    3.30    3.20
   4 -10  -2   12.70    2.40
  -4  10   2    8.80    3.80
  -4  10   2    7.00    3.80
   3 -10  -2   63.59    6.40
   3 -10  -2   55.89    4.30
   3 -10  -2   58.09    5.10
  -3  10   2   64.59    6.50
  -3  10   2   52.69    6.00
   2 -10  -2    0.70    2.50
   2 -10  -2    4.60    3.20
  -2  10   2    7.90    3.60
  -2  10   2    6.30    3.40
   1 -10  -2   18.70    4.10
   1 -10  -2   27.90    3.90
  -1  10   2   22.20    4.40
  -1  10   2   17.60    4.10
   0 -10  -2   36.10    4.90
   0 -10  -2   29.40    4.10
   0  10   2   30.90    5.00
   0  10   2   26.10    4.30
  -1 -10  -2    5.40    2.80
  -1 -10  -2    1.50    2.50
   1  10   2   -1.50    2.90
   1  10   2    5.40    3.10
  -2 -10  -2    9.90    3.10
  -2 -10  -2    8.50    3.80
   2  10   2    6.30    3.60
   2  10   2    9.00    3.60
  -3 -10  -2   12.20    3.20
   3  10   2   12.20    3.90
  -4 -10  -2    1.60    2.80
   4  10   2    6.30    3.50
   5 -11  -2    8.00    4.30
   5 -11  -2   10.10    3.50
   5 -11  -2   13.00    2.70
  -5  11   2    5.20    4.80
  -5  11   2   16.00    4.80
   4 -11  -2    3.20    3.10
   4 -11  -2    0.30    1.80
   4 -11  -2    3.40    3.80
  -4  11   2   -2.00    3.30
  -4  11   2   -2.40    3.30
   3 -11  -2   30.10    5.10
   3 -11  -2   18.20    4.00
  -3  11   2   12.90    4.30
  -3  11   2   25.30    4.90
   2 -11  -2    6.40    3.40
   2 -11  -2    3.30    3.60
  -2  11   2    4.70    3.60
  -2  11   2    5.00    3.80
   1 -11  -2   18.60    3.80
   1 -11  -2    6.90    3.60
  -1  11   2   12.70    4.00
  -1  11   2   11.60    4.30
   0 -11  -2    9.00    3.60
   0 -11  -2    7.20    3.20
   0  11   2    9.70    3.80
   0  11   2    7.80    4.00
  -1 -11  -2   -0.20    2.70
   1  11   2    5.00    3.50
   1  11   2   -2.20    3.40
  -2 -11  -2    1.30    2.90
   2  11   2    0.30    3.40
   2  11   2    2.60    3.50
   0  12  -3    2.40    2.70
   0  12  -3    5.40    4.10
   0  12  -3    7.40    4.00
   0 -12   3    4.10    3.70
   0 -12   3    5.00    2.20
   0 -12   3    6.60    3.70
  -1  12  -3   -3.10    3.60
  -1  12  -3    6.80    2.80
  -1  12  -3    6.10    4.20
   1 -12   3    6.40    2.30
   1 -12   3    8.90    4.20
  -2  12  -3   -3.90    2.10
  -2  12  -3    1.40    3.50
  -2  12  -3    1.20    3.40
   2 -12   3    0.00    3.60
   2 -12   3    1.70    2.00
   3  11  -3   13.20    2.80
   3  11  -3   16.50    4.60
  -3 -11   3   13.40    2.80
  -3 -11   3   13.40    4.10
  -3 -11   3   13.00    4.00
   2  11  -3   15.60    3.10
   2  11  -3   21.30    4.90
  -2 -11   3   17.60    4.30
  -2 -11   3   16.00    2.90
  -2 -11   3   13.30    4.20
   1  11  -3   -0.30    2.80
   1  11  -3    0.80    2.40
   1  11  -3    3.80    3.40
  -1 -11   3   -2.10    2.70
  -1 -11   3    0.30    1.90
  -1 -11   3    1.00    2.90
   0  11  -3   23.20    3.50
   0  11  -3   14.10    4.10
   0  11  -3   22.10    4.60
   0 -11   3   22.50    4.50
   0 -11   3   21.20    4.60
   0 -11   3   25.10    3.00
  -1  11  -3    2.00    3.50
  -1  11  -3    0.60    2.30
  -1  11  -3   -3.60    3.10
   1 -11   3    5.40    1.90
   1 -11   3   -2.50    2.70
   1 -11   3    7.00    3.70
  -2  11  -3    0.80    3.40
  -2  11  -3   -0.30    3.30
  -2  11  -3   -1.30    2.10
   2 -11   3    0.50    1.70
   2 -11   3   -3.70    3.00
  -3  11  -3   10.50    2.90
  -3  11  -3   12.80    4.20
  -3  11  -3   13.60    2.90
  -3  11  -3    0.90    3.60
   3 -11   3   10.10    3.90
   3 -11   3    7.10    2.00
  -4  11  -3   10.10    4.20
  -4  11  -3    9.10    4.10
  -4  11  -3    3.70    3.20
   4 -11   3    5.70    4.10
   4 -11   3   10.60    2.00
  -5  11  -3    2.80    3.90
   5 -11   3    0.10    3.90
   5  10  -3   -1.00    1.70
   5  10  -3    2.60    3.60
  -5 -10   3    1.90    2.20
  -5 -10   3    2.40    3.00
  -5 -10   3    3.70    3.60
   4  10  -3    1.20    2.10
   4  10  -3   -2.10    3.30
  -4 -10   3   -0.60    3.40
  -4 -10   3    5.80    2.80
  -4 -10   3    1.00    2.00
  -4 -10   3    6.70    3.30
   3  10  -3    5.10    2.40
   3  10  -3    6.40    3.20
  -3 -10   3    2.60    2.90
  -3 -10   3    5.40    2.10
  -3 -10   3    4.60    3.40
  -3 -10   3    8.10    2.70
   2  10  -3   19.90    3.30
   2  10  -3   23.10    4.60
  -2 -10   3   22.40    4.10
  -2 -10   3   22.20    2.80
  -2 -10   3   18.10    3.60
  -2 -10   3   22.00    3.50
   1  10  -3   -1.80    2.80
   1  10  -3   -0.80    2.20
   1  10  -3   -1.50    2.00
  -1 -10   3    2.10    2.30
  -1 -10   3    3.40    3.10
  -1 -10   3    0.20    1.50
  -1 -10   3    2.00    2.90
   0  10  -3   33.40    3.60
   0  10  -3   22.10    4.30
   0  10  -3   28.00    3.70
   0  10  -3   21.60    4.20
   0 -10   3   18.50    3.20
   0 -10   3   20.00    4.00
   0 -10   3   29.30    4.60
   0 -10   3   25.00    2.70
  -1  10  -3   17.50    4.10
  -1  10  -3   18.40    4.10
  -1  10  -3   26.40    3.40
  -1  10  -3   31.90    3.70
   1 -10   3   24.80    4.30
   1 -10   3   23.30    2.60
   1 -10   3   28.20    4.20
   1 -10   3   25.50    3.50
  -2  10  -3    4.40    2.20
  -2  10  -3    2.10    3.10
  -2  10  -3    7.50    2.50
  -2  10  -3   -0.50    2.80
   2 -10   3    3.20    1.60
   2 -10   3    3.30    3.10
  -3  10  -3   40.70    5.80
  -3  10  -3   39.20    4.10
  -3  10  -3   33.00    5.00
   3 -10   3   37.20    2.90
   3 -10   3   35.60    5.40
  -4  10  -3   16.20    4.00
  -4  10  -3   10.80    4.00
  -4  10  -3    5.90    2.70
   4 -10   3    9.30    1.70
   4 -10   3    5.10    3.80
  -5  10  -3    7.40    3.00
  -5  10  -3    8.70    4.40
  -5  10  -3    5.80    3.80
   5 -10   3   10.30    1.60
   5 -10   3   13.20    4.30
  -6  10  -3   11.10    3.20
  -6  10  -3   10.70    4.90
   6 -10   3    8.90    4.40
   6   9  -3    2.00    3.60
  -6  -9   3   -1.10    2.50
  -6  -9   3    2.40    3.10
  -6  -9   3    0.50    2.20
   5   9  -3    5.00    2.40
   5   9  -3    6.10    3.90
  -5  -9   3    5.90    2.10
  -5  -9   3    6.40    3.70
  -5  -9   3    0.30    2.80
  -5  -9   3    4.90    2.80
   4   9  -3   12.00    2.70
   4   9  -3    7.30    3.20
  -4  -9   3   11.70    3.50
  -4  -9   3   10.40    3.60
  -4  -9   3   11.30    2.30
  -4  -9   3   12.00    3.00
   3   9  -3   17.20    2.80
   3   9  -3   11.50    2.70
   3   9  -3   10.00    3.30
  -3  -9   3   14.50    2.90
  -3  -9   3   17.50    3.50
  -3  -9   3   14.90    3.40
  -3  -9   3   14.70    2.30
   2   9  -3  121.19    7.50
   2   9  -3  102.49    6.20
   2   9  -3  112.79    6.10
  -2  -9   3  114.19    7.10
  -2  -9   3  114.19    6.20
  -2  -9   3  108.39    6.90
  -2  -9   3  105.69    5.40
   1   9  -3    1.50    1.90
   1   9  -3   -1.00    2.00
   1   9  -3    1.00    2.40
  -1  -9   3    0.70    2.20
  -1  -9   3    0.80    2.30
  -1  -9   3    5.40    2.20
  -1  -9   3    2.70    1.40
   0   9  -3  164.78    8.90
   0   9  -3  134.99    7.00
   0   9  -3  155.98    8.50
   0   9  -3  143.29    7.00
   0  -9   3  146.69    7.10
   0  -9   3  145.59    7.70
   0  -9   3  159.98    8.40
   0  -9   3  143.19    6.20
  -1   9  -3   29.30    3.40
  -1   9  -3   27.40    4.40
  -1   9  -3   25.60    4.00
  -1   9  -3   37.60    3.40
   1  -9   3   36.20    3.60
   1  -9   3   44.30    4.90
   1  -9   3   36.30    2.90
   1  -9   3   34.30    4.10
  -2   9  -3    5.60    3.10
  -2   9  -3    5.50    2.80
  -2   9  -3    3.90    2.30
   2  -9   3    5.40    2.10
   2  -9   3    4.20    2.90
   2  -9   3    4.10    1.40
  -3   9  -3   53.19    4.40
  -3   9  -3   37.10    5.10
  -3   9  -3   43.90    5.30
   3  -9   3   47.10    3.00
   3  -9   3   48.90    5.40
  -4   9  -3   21.70    4.00
  -4   9  -3   28.10    4.70
  -4   9  -3   28.60    3.60
   4  -9   3   24.30    2.20
   4  -9   3   26.40    4.60
  -5   9  -3    0.40    1.60
  -5   9  -3    7.60    3.30
  -5   9  -3    6.90    2.70
  -5   9  -3    1.90    3.30
   5  -9   3    1.30    3.20
   5  -9   3    1.50    1.20
  -6   9  -3   17.60    4.50
  -6   9  -3   10.20    2.50
  -6   9  -3   18.70    3.40
   6  -9   3   17.50    4.70
  -7   9  -3    4.70    3.10
  -7   9  -3    2.20    4.00
  -7   9  -3    6.30    2.40
   7  -9   3    0.50    3.40
   7   8  -3    1.40    3.60
  -7  -8   3    6.60    3.90
  -7  -8   3   -2.30    2.60
  -7  -8   3   -1.80    2.10
   6   8  -3    0.60    1.90
   6   8  -3    4.80    3.20
  -6  -8   3    4.00    2.00
  -6  -8   3    2.60    2.60
  -6  -8   3    4.80    3.50
  -6  -8   3    3.00    3.10
   5   8  -3   20.20    4.00
   5   8  -3   20.60    2.90
  -5  -8   3   23.60    4.10
  -5  -8   3   19.90    4.10
  -5  -8   3   18.70    2.60
  -5  -8   3    9.50    2.90
   4   8  -3   -0.50    2.00
   4   8  -3    3.70    2.80
   4   8  -3    2.70    1.90
  -4  -8   3   -0.30    2.60
  -4  -8   3   -0.50    2.00
  -4  -8   3    1.80    1.50
  -4  -8   3    2.10    2.70
   3   8  -3   37.00    3.70
   3   8  -3   41.40    3.70
   3   8  -3   41.60    5.20
  -3  -8   3   45.80    3.30
  -3  -8   3   44.40    4.90
  -3  -8   3   35.20    3.70
  -3  -8   3   40.20    4.30
   2   8  -3   25.80    2.80
   2   8  -3   21.00    3.30
   2   8  -3   22.90    3.00
   2   8  -3   26.90    3.80
  -2  -8   3   25.50    3.50
  -2  -8   3   23.90    3.00
  -2  -8   3   24.00    2.40
  -2  -8   3   25.60    3.50
   1   8  -3    0.00    2.10
   1   8  -3    0.00    1.40
   1   8  -3    2.60    1.90
   1   8  -3   -0.10    1.60
   1   8  -3    0.80    1.80
  -1  -8   3    1.10    1.20
  -1  -8   3    0.50    2.20
  -1  -8   3   -1.70    1.70
  -1  -8   3   -1.90    1.50
   0   8  -3   23.60    2.70
   0   8  -3   21.70    3.40
   0   8  -3   21.50    3.30
   0   8  -3   21.00    2.80
   0   8  -3   20.30    3.10
   0  -8   3   18.50    2.00
   0  -8   3   23.20    2.80
   0  -8   3   26.60    3.70
   0  -8   3   22.90    3.20
  -1   8  -3  122.89    6.60
  -1   8  -3  117.89    7.80
  -1   8  -3  119.79    7.00
  -1   8  -3  127.89    7.30
  -1   8  -3  119.99    5.90
   1  -8   3  110.89    5.00
   1  -8   3  121.69    5.90
   1  -8   3  112.29    6.80
   1  -8   3  122.29    6.70
  -2   8  -3    3.40    2.10
  -2   8  -3    1.60    2.20
  -2   8  -3    1.40    2.60
  -2   8  -3    1.70    1.80
   2  -8   3    1.40    2.10
   2  -8   3    3.40    1.20
   2  -8   3    1.60    1.60
  -3   8  -3  145.89    7.50
  -3   8  -3  133.49    8.10
  -3   8  -3  140.19    6.80
  -3   8  -3  152.48    8.20
   3  -8   3  151.98    6.70
   3  -8   3  128.49    7.70
   3  -8   3  146.59    5.70
  -4   8  -3   12.40    2.30
  -4   8  -3   13.60    2.80
  -4   8  -3   18.00    2.90
  -4   8  -3    9.50    3.10
  -4   8  -3   12.30    3.00
   4  -8   3   10.70    1.50
   4  -8   3   14.50    3.60
  -5   8  -3   14.30    2.90
  -5   8  -3   17.70    3.70
  -5   8  -3   19.90    2.70
  -5   8  -3   19.00    3.80
   5  -8   3   20.90    1.60
   5  -8   3   28.30    4.40
   5  -8   3   21.80    1.70
  -6   8  -3   15.30    3.90
  -6   8  -3   18.00    4.30
  -6   8  -3    7.10    2.70
  -6   8  -3   13.00    2.40
   6  -8   3   16.50    3.90
  -7   8  -3    2.50    2.60
  -7   8  -3    0.60    3.30
   7  -8   3    5.40    3.40
  -8   8  -3    2.60    2.80
  -8   8  -3    7.40    4.30
   8  -8   3    1.00    3.90
   8   7  -3   17.90    4.80
  -8  -7   3   11.40    2.70
  -8  -7   3   16.80    4.60
  -8  -7   3   28.60    4.40
   7   7  -3    6.20    3.50
   7   7  -3    2.20    1.90
  -7  -7   3    2.30    2.70
  -7  -7   3    2.50    2.10
  -7  -7   3    2.30    3.10
  -7  -7   3    3.00    3.30
  -7  -7   3   -1.40    2.60
   6   7  -3   27.40    3.10
   6   7  -3   35.10    5.10
  -6  -7   3   29.60    3.70
  -6  -7   3   33.20    3.30
  -6  -7   3   30.60    4.30
  -6  -7   3   32.60    4.70
   5   7  -3   15.40    3.60
   5   7  -3   13.30    2.30
   5   7  -3   15.40    2.80
  -5  -7   3    8.90    2.90
  -5  -7   3   14.40    3.30
  -5  -7   3   12.70    2.90
  -5  -7   3   10.50    2.00
   4   7  -3    6.00    2.50
   4   7  -3    1.00    1.90
   4   7  -3    2.50    1.80
  -4  -7   3    6.60    2.40
  -4  -7   3    3.80    2.00
  -4  -7   3    2.20    1.40
  -4  -7   3    3.70    2.40
   3   7  -3   36.90    3.40
   3   7  -3   33.40    3.80
   3   7  -3   33.10    4.10
   3   7  -3   38.50    3.40
  -3  -7   3   39.70    4.10
  -3  -7   3   35.70    3.30
  -3  -7   3   30.10    2.70
  -3  -7   3   34.60    3.60
  -3  -7   3   35.50    3.90
   2   7  -3   67.79    4.90
   2   7  -3   66.19    4.10
   2   7  -3   71.69    4.20
   2   7  -3   60.69    4.50
   2   7  -3   52.39    4.50
  -2  -7   3   65.69    3.50
  -2  -7   3   71.49    5.00
  -2  -7   3   71.59    4.20
  -2  -7   3   61.99    4.50
   1   7  -3    3.20    1.80
   1   7  -3    0.60    1.80
   1   7  -3    2.80    1.70
   1   7  -3    1.30    1.30
   1   7  -3    3.90    2.00
  -1  -7   3    1.20    2.30
  -1  -7   3    0.40    0.90
  -1  -7   3    1.20    1.40
  -1  -7   3    3.70    2.10
  -1  -7   3   -0.10    1.60
   0   7  -3  150.08    7.60
   0   7  -3  146.59    7.20
   0   7  -3  151.98    7.60
   0   7  -3  159.78    7.30
   0   7  -3  150.18    6.60
   0  -7   3  142.09    6.00
   0  -7   3  156.38    7.40
   0  -7   3  143.19    7.00
   0  -7   3  151.28    5.80
   0  -7   3  145.59    7.40
   0  -7   3  140.19    6.50
  -1   7  -3   17.30    2.50
  -1   7  -3   24.20    3.20
  -1   7  -3   17.40    2.90
  -1   7  -3   12.20    2.30
  -1   7  -3   16.60    2.30
  -1   7  -3   14.50    2.90
   1  -7   3   21.20    3.00
   1  -7   3   22.80    2.90
   1  -7   3   20.90    1.90
   1  -7   3   18.60    1.90
   1  -7   3   15.80    2.70
   1  -7   3   18.00    2.40
  -2   7  -3    2.50    2.00
  -2   7  -3    0.90    1.50
  -2   7  -3    1.60    1.80
  -2   7  -3    1.90    1.60
  -2   7  -3   -1.90    1.70
  -2   7  -3    0.90    1.40
   2  -7   3    0.20    0.80
   2  -7   3    0.10    0.90
   2  -7   3    2.20    1.50
   2  -7   3    2.80    2.00
   2  -7   3    3.50    2.00
  -3   7  -3   66.99    4.20
  -3   7  -3   69.79    5.20
  -3   7  -3   70.79    4.80
  -3   7  -3   74.49    4.10
  -3   7  -3   76.29    5.10
   3  -7   3   69.19    5.10
   3  -7   3   67.79    3.20
   3  -7   3   71.39    3.30
   3  -7   3   68.79    4.00
   3  -7   3   62.99    5.30
  -4   7  -3   61.79    4.50
  -4   7  -3   53.19    5.10
  -4   7  -3   50.89    4.10
  -4   7  -3   48.30    4.90
  -4   7  -3   55.49    3.70
   4  -7   3   61.39    5.40
   4  -7   3   50.79    2.60
   4  -7   3   56.89    3.60
   4  -7   3   55.69    2.70
  -5   7  -3   31.50    3.40
  -5   7  -3   37.40    4.60
  -5   7  -3   32.40    3.70
  -5   7  -3   42.80    4.80
  -5   7  -3   34.90    3.60
   5  -7   3   33.80    4.50
  -6   7  -3   30.70    3.50
  -6   7  -3   27.80    3.20
  -6   7  -3   39.00    4.20
  -6   7  -3   41.00    5.10
  -6   7  -3   31.80    4.50
   6  -7   3   37.40    4.70
  -7   7  -3    5.10    2.50
  -7   7  -3    0.00    3.20
   7  -7   3    0.20    3.10
  -8   7  -3    3.10    2.70
  -8   7  -3    6.50    3.90
   8  -7   3    8.70    4.10
   8   6  -3    8.00    1.90
   8   6  -3    3.70    3.90
   8   6  -3    9.80    3.60
  -8  -6   3    5.20    3.10
  -8  -6   3   10.40    4.00
  -8  -6   3    9.70    3.50
  -8  -6   3    3.70    2.40
   7   6  -3    1.50    1.80
   7   6  -3   -1.90    2.90
  -7  -6   3    3.90    2.70
  -7  -6   3    4.50    3.00
  -7  -6   3    2.90    1.90
  -7  -6   3   -3.50    2.30
   6   6  -3   48.20    5.30
   6   6  -3   45.90    3.80
   6   6  -3   32.40    3.70
  -6  -6   3   43.20    4.50
  -6  -6   3   52.49    4.50
  -6  -6   3   41.50    3.50
  -6  -6   3   42.10    4.90
   5   6  -3   83.39    6.70
   5   6  -3   69.99    4.70
   5   6  -3   75.39    4.50
  -5  -6   3   75.69    4.80
  -5  -6   3   75.19    5.30
  -5  -6   3   69.09    5.10
  -5  -6   3   79.59    4.20
  -5  -6   3   76.19    5.40
   4   6  -3   23.70    2.70
   4   6  -3   14.80    3.00
   4   6  -3   15.90    2.90
   4   6  -3   23.00    2.90
  -4  -6   3   15.20    2.60
  -4  -6   3   18.40    2.10
  -4  -6   3   13.30    2.70
  -4  -6   3   18.20    2.60
  -4  -6   3   16.60    2.80
   3   6  -3  299.87   11.90
   3   6  -3  298.57   11.20
   3   6  -3  291.57   12.20
   3   6  -3  296.57   11.10
  -3  -6   3  300.07   11.80
  -3  -6   3  301.07   10.70
  -3  -6   3  294.17   11.20
  -3  -6   3  283.27   11.70
  -3  -6   3  303.57   12.00
   2   6  -3   59.09    3.50
   2   6  -3   53.69    3.60
   2   6  -3   57.59    4.30
   2   6  -3   64.29    4.10
   2   6  -3   49.20    3.90
   2   6  -3   54.29    3.00
   2   6  -3   54.69    4.00
  -2  -6   3   66.59    3.80
  -2  -6   3   56.89    3.00
  -2  -6   3   63.49    3.10
  -2  -6   3   56.59    4.00
  -2  -6   3   62.49    4.20
  -2  -6   3   55.89    4.20
  -2  -6   3   61.49    3.30
  -2  -6   3   57.09    4.10
   1   6  -3  119.39    6.10
   1   6  -3  132.49    6.40
   1   6  -3  124.79    6.10
   1   6  -3  122.69    5.50
   1   6  -3  127.69    6.20
   1   6  -3  120.59    6.30
   1   6  -3  124.09    5.40
  -1  -6   3  129.19    5.30
  -1  -6   3  125.99    5.50
  -1  -6   3  123.89    5.00
  -1  -6   3  113.99    6.20
  -1  -6   3  128.49    6.30
  -1  -6   3  115.89    5.00
  -1  -6   3  130.59    6.10
  -1  -6   3  131.39    6.20
   0   6  -3  228.68   10.30
   0   6  -3  258.27   10.40
   0   6  -3  256.77    9.60
   0   6  -3  245.38   10.10
   0   6  -3  263.07   10.50
   0   6  -3  272.37   10.20
   0  -6   3  257.47    9.40
   0  -6   3  251.37    9.50
   0  -6   3  264.57   10.30
   0  -6   3  253.27    9.20
   0  -6   3  256.07   10.10
   0  -6   3  249.28    8.90
   0  -6   3  263.97   10.50
   0  -6   3  251.97   10.30
  -1   6  -3  131.19    6.60
  -1   6  -3  137.19    6.40
  -1   6  -3  149.19    5.90
  -1   6  -3  132.59    6.30
  -1   6  -3  135.49    6.60
  -1   6  -3  126.69    6.60
  -1   6  -3  144.39    6.40
   1  -6   3  132.59    5.30
   1  -6   3  135.49    5.70
   1  -6   3  121.39    6.30
   1  -6   3  142.79    6.80
   1  -6   3  129.39    5.10
   1  -6   3  138.19    6.60
   1  -6   3  134.99    6.30
  -2   6  -3  185.38    7.10
  -2   6  -3  171.08    7.90
  -2   6  -3  164.98    7.90
  -2   6  -3  177.68    7.70
  -2   6  -3  158.18    7.50
  -2   6  -3  177.38    7.10
  -2   6  -3  164.48    7.60
  -2   6  -3  191.88    8.50
  -2   6  -3  158.18    7.10
   2  -6   3  176.18    7.90
   2  -6   3  179.58    6.30
   2  -6   3  176.68    7.90
   2  -6   3  168.68    6.90
   2  -6   3  184.98    6.50
   2  -6   3  182.68    8.10
   2  -6   3  170.38    8.00
  -3   6  -3  385.16   14.30
  -3   6  -3  367.26   14.70
  -3   6  -3  363.16   14.50
  -3   6  -3  372.36   13.70
  -3   6  -3  400.16   14.50
  -3   6  -3  377.66   13.70
   3  -6   3  395.36   14.80
   3  -6   3  380.56   13.40
   3  -6   3  371.96   14.80
   3  -6   3  393.36   14.70
   3  -6   3  382.56   12.70
   3  -6   3  382.66   12.80
   3  -6   3  390.26   14.70
  -4   6  -3    0.80    1.50
  -4   6  -3    0.50    1.10
  -4   6  -3    0.30    1.80
  -4   6  -3    1.30    1.90
  -4   6  -3   -0.90    1.30
   4  -6   3    2.50    1.30
   4  -6   3    0.60    1.50
   4  -6   3    1.60    1.80
   4  -6   3   -0.90    1.60
   4  -6   3    2.40    0.70
   4  -6   3    0.40    0.60
  -5   6  -3  134.19    6.00
  -5   6  -3  123.99    7.10
  -5   6  -3  115.59    6.50
  -5   6  -3  122.29    6.50
  -5   6  -3  112.89    5.70
   5  -6   3  121.39    7.00
  -6   6  -3   53.49    4.50
  -6   6  -3   51.09    4.00
  -6   6  -3   46.30    4.90
  -6   6  -3   39.90    4.60
   6  -6   3   45.20    5.00
  -7   6  -3   -1.20    2.00
  -7   6  -3    2.40    3.10
  -7   6  -3    4.40    2.20
   7  -6   3    2.90    3.10
  -8   6  -3   12.50    2.80
  -8   6  -3    8.40    3.70
   8  -6   3    9.00    3.70
  -9   6  -3    2.30    2.60
   9  -6   3    5.90    3.90
   9   5  -3   -2.00    3.20
  -9  -5   3   -0.40    3.10
  -9  -5   3    0.20    2.10
  -9  -5   3   -5.50    3.10
   8   5  -3   14.40    4.10
   8   5  -3   11.30    2.20
  -8  -5   3    6.20    3.30
  -8  -5   3    9.40    2.40
  -8  -5   3    8.40    3.60
  -8  -5   3    7.90    2.90
   7   5  -3    6.00    3.00
   7   5  -3    2.90    1.70
  -7  -5   3    3.40    2.50
  -7  -5   3    0.90    2.70
  -7  -5   3    4.90    1.80
  -7  -5   3    3.70    2.50
   6   5  -3   15.50    2.40
   6   5  -3   18.90    2.90
   6   5  -3    8.80    3.10
  -6  -5   3   14.70    3.10
  -6  -5   3   14.80    2.30
  -6  -5   3   16.60    4.50
  -6  -5   3   15.70    2.80
  -6  -5   3   13.30    3.00
  -6  -5   3   17.30    2.90
   5   5  -3   82.49    5.50
   5   5  -3   88.79    6.30
   5   5  -3   90.59    4.70
   5   5  -3   89.79    5.60
   5   5  -3   91.59    5.10
  -5  -5   3   84.99    5.40
  -5  -5   3   96.79    5.60
  -5  -5   3   95.89    4.60
  -5  -5   3   89.19    5.50
  -5  -5   3   90.99    5.10
   4   5  -3    1.60    1.30
   4   5  -3    0.60    1.50
   4   5  -3    1.30    1.40
   4   5  -3    2.80    2.00
   4   5  -3    1.30    1.50
  -4  -5   3    2.50    1.60
  -4  -5   3    1.60    1.70
  -4  -5   3    1.30    1.60
  -4  -5   3    2.90    1.70
  -4  -5   3    1.80    1.30
  -4  -5   3    1.80    1.10
   3   5  -3  145.59    7.10
   3   5  -3  145.89    5.90
   3   5  -3  149.99    7.00
   3   5  -3  154.68    7.00
   3   5  -3  154.18    6.00
   3   5  -3  150.78    6.40
   3   5  -3  150.38    6.30
   3   5  -3  148.39    6.90
  -3  -5   3  152.18    6.50
  -3  -5   3  153.48    7.10
  -3  -5   3  147.69    7.10
  -3  -5   3  151.68    6.90
  -3  -5   3  158.08    6.10
  -3  -5   3  161.18    6.00
  -3  -5   3  144.99    6.70
  -3  -5   3  148.09    6.90
   2   5  -3  137.49    5.40
   2   5  -3  125.39    6.00
   2   5  -3  136.89    5.60
   2   5  -3  129.39    6.10
   2   5  -3  124.89    6.00
   2   5  -3  119.69    6.10
  -2  -5   3  128.09    5.10
  -2  -5   3  139.69    5.20
  -2  -5   3  145.99    5.90
  -2  -5   3  135.99    6.10
  -2  -5   3  131.29    6.30
  -2  -5   3  127.19    5.30
  -2  -5   3  124.39    5.60
  -2  -5   3  126.19    6.00
  -2  -5   3  128.09    6.30
   1   5  -3   -0.70    1.00
   1   5  -3   -0.20    0.90
   1   5  -3    0.50    1.40
   1   5  -3   -0.20    0.80
   1   5  -3    0.90    1.20
   1   5  -3    0.30    1.00
   1   5  -3   -0.40    1.20
  -1  -5   3    1.50    1.00
  -1  -5   3    0.40    1.00
  -1  -5   3    1.10    0.70
  -1  -5   3   -0.50    1.20
  -1  -5   3    0.60    1.20
  -1  -5   3    1.00    0.70
  -1  -5   3    1.20    1.00
  -1  -5   3    3.90    1.00
  -1  -5   3    1.30    1.40
   0   5  -3  297.97   11.50
   0   5  -3  294.37   11.60
   0   5  -3  309.87   12.00
   0   5  -3  316.27   11.60
   0   5  -3  323.07   11.10
   0   5  -3  307.57   11.00
   0   5  -3  312.17   11.80
   0  -5   3  321.17   11.70
   0  -5   3  306.47   11.80
   0  -5   3  318.27   11.50
   0  -5   3  323.17   10.60
   0  -5   3  318.77   11.80
   0  -5   3  308.67   11.00
   0  -5   3  292.37   10.60
   0  -5   3  308.17   11.70
  -1   5  -3   96.89    4.80
  -1   5  -3   86.99    5.00
  -1   5  -3   97.89    4.40
  -1   5  -3   94.99    4.80
  -1   5  -3  102.79    4.30
  -1   5  -3   98.49    5.00
  -1   5  -3   89.29    4.90
  -1   5  -3   97.49    4.80
  -1   5  -3  104.99    4.40
   1  -5   3   91.09    4.80
   1  -5   3  108.89    5.30
   1  -5   3   99.09    5.00
   1  -5   3   93.89    3.90
   1  -5   3   92.59    3.70
   1  -5   3  104.89    4.90
   1  -5   3  105.19    4.30
  -2   5  -3    8.50    1.30
  -2   5  -3    7.30    1.40
  -2   5  -3    8.10    2.00
  -2   5  -3    6.30    1.40
  -2   5  -3    5.70    1.40
  -2   5  -3    7.20    1.30
  -2   5  -3   10.20    1.90
  -2   5  -3    4.50    1.40
   2  -5   3    7.50    1.00
   2  -5   3    7.00    0.80
   2  -5   3    6.90    1.50
   2  -5   3    5.90    1.60
   2  -5   3    6.70    1.60
   2  -5   3    6.10    1.20
  -3   5  -3  183.28    7.70
  -3   5  -3  182.68    7.10
  -3   5  -3  178.18    7.40
  -3   5  -3  178.58    7.00
  -3   5  -3  174.88    7.00
  -3   5  -3  177.38    7.70
  -3   5  -3  178.68    7.90
   3  -5   3  176.08    7.90
   3  -5   3  183.88    6.10
   3  -5   3  184.08    7.90
   3  -5   3  176.68    7.80
   3  -5   3  174.08    6.70
   3  -5   3  173.58    6.20
  -4   5  -3   70.29    4.40
  -4   5  -3   74.49    4.60
  -4   5  -3   72.59    4.70
  -4   5  -3   65.59    3.70
  -4   5  -3   65.59    3.60
  -4   5  -3   59.39    4.00
   4  -5   3   67.29    3.40
   4  -5   3   69.59    4.40
   4  -5   3   62.69    4.50
   4  -5   3   65.69    4.50
   4  -5   3   78.19    4.70
  -5   5  -3   35.90    3.30
  -5   5  -3   32.80    3.70
  -5   5  -3   36.10    3.10
  -5   5  -3   32.70    3.80
   5  -5   3   36.30    3.90
   5  -5   3   34.60    3.90
   5  -5   3   29.00    3.30
   5  -5   3   38.70    2.50
  -6   5  -3   52.39    3.90
  -6   5  -3   63.69    4.40
  -6   5  -3   62.89    5.20
  -6   5  -3   50.69    4.90
   6  -5   3   46.00    4.70
  -7   5  -3   10.40    2.30
  -7   5  -3    9.30    3.00
  -7   5  -3    3.60    2.00
   7  -5   3    6.70    3.10
  -8   5  -3   10.60    2.80
  -8   5  -3   19.50    3.10
  -8   5  -3   13.10    3.60
   8  -5   3    9.20    3.80
  -9   5  -3    7.00    2.80
   9  -5   3    8.90    4.10
   9   4  -3    4.20    1.80
   9   4  -3    5.60    3.40
  -9  -4   3    3.10    2.20
  -9  -4   3    6.20    3.20
  -9  -4   3    1.80    3.40
  -9  -4   3    6.20    3.40
   8   4  -3    6.70    1.90
   8   4  -3    1.30    3.20
  -8  -4   3    9.30    2.50
  -8  -4   3   10.90    3.50
  -8  -4   3    5.10    2.80
  -8  -4   3    6.50    2.80
   7   4  -3   -1.00    1.40
   7   4  -3   -3.30    1.60
   7   4  -3   -4.00    2.50
  -7  -4   3    1.50    2.40
  -7  -4   3    3.40    2.40
  -7  -4   3   -0.30    1.60
  -7  -4   3    1.80    2.10
   6   4  -3   58.29    3.70
   6   4  -3   52.09    5.10
   6   4  -3   63.29    4.20
  -6  -4   3   60.69    4.50
  -6  -4   3   59.89    4.60
  -6  -4   3   63.59    3.80
  -6  -4   3   65.69    4.70
  -6  -4   3   57.09    4.90
   5   4  -3   24.10    3.10
   5   4  -3   31.70    3.00
   5   4  -3   31.90    3.40
   5   4  -3   31.50    3.90
   5   4  -3   21.20    2.30
  -5  -4   3   29.10    2.60
  -5  -4   3   27.20    3.10
  -5  -4   3   28.40    3.20
  -5  -4   3   18.70    2.60
  -5  -4   3   28.20    3.30
   4   4  -3    1.40    1.60
   4   4  -3    2.10    1.60
   4   4  -3    3.70    1.50
   4   4  -3    4.30    1.40
   4   4  -3    7.00    1.80
   4   4  -3    5.00    1.00
   4   4  -3    4.60    1.10
   4   4  -3    2.30    1.30
  -4  -4   3    8.00    2.00
  -4  -4   3    5.00    1.50
  -4  -4   3    4.00    1.50
  -4  -4   3    1.20    1.50
  -4  -4   3    3.60    1.50
  -4  -4   3    0.70    1.40
  -4  -4   3    3.70    1.50
  -4  -4   3    3.60    1.10
  -4  -4   3    3.40    1.00
   3   4  -3   64.79    4.00
   3   4  -3   68.29    2.40
   3   4  -3   57.79    3.70
   3   4  -3   65.39    3.80
   3   4  -3   59.69    3.30
   3   4  -3   59.99    3.80
   3   4  -3   66.49    3.10
   3   4  -3   66.99    3.30
   3   4  -3   59.29    4.00
  -3  -4   3   60.29    3.90
  -3  -4   3   60.99    3.70
  -3  -4   3   66.89    3.50
  -3  -4   3   63.49    3.70
  -3  -4   3   55.39    3.70
  -3  -4   3   62.29    3.50
  -3  -4   3   66.19    3.80
  -3  -4   3   66.49    3.10
  -3  -4   3   66.19    3.10
   2   4  -3  653.63   20.70
   2   4  -3  623.44   20.70
   2   4  -3  633.34   21.40
   2   4  -3  619.64   21.40
   2   4  -3  630.64   21.30
   2   4  -3  623.14   20.80
   2   4  -3  576.24   21.40
  -2  -4   3  660.43   20.60
  -2  -4   3  624.14   21.60
  -2  -4   3  610.54   21.20
  -2  -4   3  655.33   21.10
  -2  -4   3  622.34   20.50
  -2  -4   3  631.74   20.90
  -2  -4   3  602.14   21.30
  -2  -4   3  606.84   21.20
  -2  -4   3  629.74   20.60
  -2  -4   3  617.84   21.60
   1   4  -3    3.60    1.10
   1   4  -3    4.10    1.20
   1   4  -3    4.60    1.10
   1   4  -3    4.10    0.80
   1   4  -3    3.50    1.50
   1   4  -3    5.30    1.00
   1   4  -3    3.80    1.10
  -1  -4   3    6.30    1.40
  -1  -4   3    3.60    0.70
  -1  -4   3    5.90    1.50
  -1  -4   3    3.80    0.90
  -1  -4   3    4.00    0.70
  -1  -4   3    2.30    1.10
  -1  -4   3    1.70    1.10
  -1  -4   3    2.50    0.90
  -1  -4   3    3.90    1.00
   0   4  -3 1655.63   53.69
   0   4  -3 1629.14   54.59
   0   4  -3 1737.33   53.79
   0   4  -3 1726.73   53.79
   0   4  -3 1651.43   54.29
   0   4  -3 1687.03   54.19
   0   4  -3 1703.43   54.39
   0   4  -3 1530.85   54.29
   0  -4   3 1688.23   54.19
   0  -4   3 1706.93   54.49
   0  -4   3 1780.72   54.09
   0  -4   3 1664.73   53.39
   0  -4   3 1692.13   54.29
   0  -4   3 1628.34   53.69
   0  -4   3 1606.94   54.29
   0  -4   3 1735.23   53.29
   0  -4   3 1686.63   54.29
  -1   4  -3  347.47   12.30
  -1   4  -3  338.27   12.30
  -1   4  -3  350.06   12.50
  -1   4  -3  339.17   12.30
  -1   4  -3  346.87   12.40
  -1   4  -3  340.97   11.80
  -1   4  -3  361.26   12.30
  -1   4  -3  352.36   11.90
  -1   4  -3  341.87   11.80
   1  -4   3  338.17   12.20
   1  -4   3  345.57   12.30
   1  -4   3  326.97   11.90
   1  -4   3  352.66   12.50
   1  -4   3  350.66   11.30
   1  -4   3  331.37   11.70
   1  -4   3  333.97   12.60
   1  -4   3  337.97   12.50
   1  -4   3  355.16   11.30
  -2   4  -3  961.10   30.90
  -2   4  -3  928.31   30.40
  -2   4  -3  929.61   30.90
  -2   4  -3  966.30   30.80
  -2   4  -3  930.21   30.40
  -2   4  -3  896.01   30.60
  -2   4  -3  925.21   31.40
  -2   4  -3  929.91   31.00
  -2   4  -3  921.21   30.30
   2  -4   3  983.90   30.90
   2  -4   3  900.21   31.20
   2  -4   3  907.01   31.00
   2  -4   3  948.71   31.10
   2  -4   3  906.41   30.20
   2  -4   3  973.20   29.70
   2  -4   3  930.81   29.70
   2  -4   3  915.81   31.00
  -3   4  -3  277.77   10.10
  -3   4  -3  253.67    9.80
  -3   4  -3  246.08    9.10
  -3   4  -3  260.07    9.80
  -3   4  -3  257.17    9.20
  -3   4  -3  267.17    9.30
  -3   4  -3  268.77    9.60
   3  -4   3  259.97   10.00
   3  -4   3  254.27    9.90
   3  -4   3  253.77    9.70
   3  -4   3  257.07   10.00
   3  -4   3  237.98    8.90
   3  -4   3  260.57   10.20
  -4   4  -3    7.50    1.40
  -4   4  -3    5.80    1.50
  -4   4  -3    6.60    1.80
  -4   4  -3    5.50    1.30
  -4   4  -3    5.30    1.20
  -4   4  -3    5.70    1.60
  -4   4  -3    6.10    1.80
   4  -4   3    7.80    1.80
   4  -4   3    6.80    1.90
   4  -4   3    5.80    1.60
   4  -4   3    4.90    1.70
   4  -4   3    7.60    1.10
  -5   4  -3   25.20    2.90
  -5   4  -3   30.30    3.40
  -5   4  -3   33.30    2.50
  -5   4  -3   41.20    3.40
  -5   4  -3   33.60    2.80
  -5   4  -3   42.50    3.60
   5  -4   3   33.90    3.60
   5  -4   3   32.10    2.80
   5  -4   3   31.10    3.20
   5  -4   3   37.70    3.90
   5  -4   3   26.60    3.10
   5  -4   3   33.10    2.20
  -6   4  -3   62.09    3.90
  -6   4  -3   63.89    4.60
  -6   4  -3   63.09    4.30
  -6   4  -3   61.29    5.10
   6  -4   3   67.79    5.10
   6  -4   3   70.79    4.80
  -7   4  -3    0.60    2.30
  -7   4  -3    0.90    2.10
  -7   4  -3    6.10    2.00
  -7   4  -3   -0.30    1.80
   7  -4   3    2.70    2.50
  -8   4  -3   13.40    2.70
  -8   4  -3   12.00    2.80
  -8   4  -3   19.00    3.90
   8  -4   3   13.00    3.70
  -9   4  -3    0.70    2.50
   9  -4   3    1.00    3.40
  10   3  -3    1.10    3.40
 -10  -3   3   -0.90    3.50
 -10  -3   3    1.40    2.40
 -10  -3   3    2.80    3.00
   9   3  -3    2.60    1.80
   9   3  -3    6.00    3.60
  -9  -3   3    0.00    2.50
  -9  -3   3    3.20    3.30
  -9  -3   3    0.20    2.60
  -9  -3   3    2.20    2.00
   8   3  -3    9.50    2.50
   8   3  -3   12.60    3.80
   8   3  -3   11.30    2.10
  -8  -3   3   13.30    3.40
  -8  -3   3    9.20    3.20
  -8  -3   3    6.40    2.60
  -8  -3   3   10.50    2.20
   7   3  -3    2.00    2.60
   7   3  -3    2.40    1.50
   7   3  -3    1.40    1.80
  -7  -3   3    1.30    1.50
  -7  -3   3    0.90    1.90
  -7  -3   3   -0.10    2.10
  -7  -3   3    0.00    2.10
  -7  -3   3   -1.10    2.20
   6   3  -3   42.10    3.50
   6   3  -3   29.40    2.70
   6   3  -3   31.50    4.10
   6   3  -3   31.30    3.30
  -6  -3   3   35.00    3.10
  -6  -3   3   49.40    4.10
  -6  -3   3   31.60    3.40
  -6  -3   3   34.90    3.30
  -6  -3   3   48.70    4.30
   5   3  -3   30.60    2.20
   5   3  -3   42.30    3.80
   5   3  -3   33.90    3.30
   5   3  -3   40.60    3.30
   5   3  -3   34.90    2.30
   5   3  -3   32.50    3.60
   5   3  -3   37.50    3.10
   5   3  -3   30.60    3.10
  -5  -3   3   36.10    3.30
  -5  -3   3   40.30    3.40
  -5  -3   3   34.90    3.10
  -5  -3   3   37.10    3.30
  -5  -3   3   35.10    3.40
  -5  -3   3   34.30    2.30
  -5  -3   3   38.30    3.10
  -5  -3   3   39.00    2.60
   4   3  -3    3.70    0.90
   4   3  -3    4.60    1.50
   4   3  -3    4.30    1.00
   4   3  -3    4.30    1.20
   4   3  -3    3.60    1.70
   4   3  -3    4.00    1.30
   4   3  -3    4.10    1.20
   4   3  -3    3.50    1.30
  -4  -3   3    3.50    1.40
  -4  -3   3    3.90    1.40
  -4  -3   3    3.70    1.30
  -4  -3   3    4.90    1.10
  -4  -3   3    4.20    1.40
  -4  -3   3    3.40    1.40
  -4  -3   3    5.60    1.40
  -4  -3   3    4.50    1.40
  -4  -3   3    3.20    0.80
  -4  -3   3    3.90    1.60
  -4  -3   3    2.00    0.80
  -4  -3   3    2.40    1.30
   3   3  -3  255.37    9.90
   3   3  -3  266.97   10.00
   3   3  -3  275.07   10.10
   3   3  -3  257.57    9.20
   3   3  -3  261.97   10.30
   3   3  -3  272.87    9.50
  -3  -3   3  276.57    9.60
  -3  -3   3  260.77   10.00
  -3  -3   3  273.37    9.30
  -3  -3   3  266.57    9.70
  -3  -3   3  275.07    9.90
  -3  -3   3  262.27    9.30
  -3  -3   3  268.57   10.00
  -3  -3   3  246.08    9.80
   2   3  -3   47.40    2.20
   2   3  -3   46.90    2.80
   2   3  -3   47.90    2.90
   2   3  -3   41.20    2.90
   2   3  -3   42.50    2.70
   2   3  -3   45.10    2.70
   2   3  -3   49.99    2.40
   2   3  -3   48.30    2.50
  -2  -3   3   48.00    2.80
  -2  -3   3   43.80    2.70
  -2  -3   3   46.20    2.20
  -2  -3   3   49.70    2.20
  -2  -3   3   44.90    2.90
  -2  -3   3   44.70    2.50
  -2  -3   3   45.40    2.70
  -2  -3   3   46.30    2.50
  -2  -3   3   48.40    2.80
   1   3  -3   60.89    3.20
   1   3  -3   54.19    2.60
   1   3  -3   56.29    2.50
   1   3  -3   52.29    2.90
   1   3  -3   60.39    3.10
   1   3  -3   49.90    2.90
   1   3  -3   55.69    2.60
  -1  -3   3   60.19    2.30
  -1  -3   3   54.39    2.40
  -1  -3   3   62.19    3.00
  -1  -3   3   55.59    3.10
  -1  -3   3   59.59    2.80
  -1  -3   3   65.09    3.20
  -1  -3   3   57.59    3.20
   0   3  -3  610.14   20.10
   0   3  -3  614.04   20.60
   0   3  -3  631.54   20.20
   0   3  -3  606.84   20.50
   0   3  -3  629.94   20.60
   0   3  -3  641.94   20.10
   0   3  -3  598.94   20.50
   0   3  -3  625.24   20.20
   0   3  -3  602.54   20.00
   0  -3   3  631.94   20.60
   0  -3   3  635.94   19.70
   0  -3   3  588.14   20.00
   0  -3   3  603.54   20.40
   0  -3   3  607.04   19.70
   0  -3   3  603.04   20.70
   0  -3   3  622.84   20.30
   0  -3   3  620.04   20.70
  -1   3  -3   33.40    2.10
  -1   3  -3   33.10    2.40
  -1   3  -3   31.90    2.30
  -1   3  -3   33.00    2.20
  -1   3  -3   29.50    2.00
  -1   3  -3   31.40    2.00
  -1   3  -3   34.40    1.80
  -1   3  -3   33.40    1.80
  -1   3  -3   34.50    1.70
  -1   3  -3   33.10    1.90
   1  -3   3   32.50    2.20
   1  -3   3   34.50    1.80
   1  -3   3   36.90    2.20
   1  -3   3   34.40    2.20
   1  -3   3   35.60    2.10
   1  -3   3   29.50    2.20
   1  -3   3   31.80    1.90
   1  -3   3   33.70    2.40
  -2   3  -3  152.48    5.80
  -2   3  -3  159.98    6.00
  -2   3  -3  143.99    6.40
  -2   3  -3  153.88    5.70
  -2   3  -3  151.98    5.90
  -2   3  -3  150.88    5.50
  -2   3  -3  152.18    5.50
  -2   3  -3  145.89    5.60
  -2   3  -3  155.58    6.10
  -2   3  -3  157.98    6.10
   2  -3   3  147.09    6.00
   2  -3   3  159.58    5.70
   2  -3   3  154.48    6.10
   2  -3   3  150.18    6.10
   2  -3   3  158.38    6.00
   2  -3   3  146.19    6.30
   2  -3   3  156.68    5.40
  -3   3  -3  393.36   13.80
  -3   3  -3  390.96   13.90
  -3   3  -3  387.56   13.60
  -3   3  -3  410.76   13.90
  -3   3  -3  394.96   13.20
  -3   3  -3  401.96   13.30
  -3   3  -3  397.56   13.30
   3  -3   3  391.26   13.90
   3  -3   3  391.46   14.00
   3  -3   3  410.76   13.80
   3  -3   3  387.76   14.20
   3  -3   3  402.06   13.80
   3  -3   3  388.46   13.90
   3  -3   3  379.86   13.00
  -4   3  -3    1.00    1.00
  -4   3  -3    2.00    0.90
  -4   3  -3    3.20    0.90
  -4   3  -3    1.50    1.40
  -4   3  -3    2.80    1.20
  -4   3  -3    1.90    1.00
  -4   3  -3    2.80    1.40
   4  -3   3    2.30    1.40
   4  -3   3    2.50    1.40
   4  -3   3    2.40    1.20
   4  -3   3    0.30    0.40
   4  -3   3    2.30    1.20
   4  -3   3    2.60    0.80
   4  -3   3    2.40    1.00
  -5   3  -3  155.98    6.70
  -5   3  -3  152.28    6.30
  -5   3  -3  160.88    7.20
  -5   3  -3  147.29    6.20
  -5   3  -3  165.68    6.30
  -5   3  -3  163.08    7.00
  -5   3  -3  148.89    6.90
   5  -3   3  160.38    7.30
   5  -3   3  154.48    6.40
   5  -3   3  157.58    7.40
   5  -3   3  160.68    7.10
   5  -3   3  154.78    5.80
   5  -3   3  152.28    7.20
  -6   3  -3   47.20    4.20
  -6   3  -3   34.90    2.90
  -6   3  -3   39.90    3.40
  -6   3  -3   45.10    4.00
   6  -3   3   50.49    4.00
   6  -3   3   42.60    4.10
   6  -3   3   44.20    4.30
  -7   3  -3    1.10    2.10
  -7   3  -3    1.50    1.70
  -7   3  -3    1.80    2.30
  -7   3  -3    1.00    1.70
   7  -3   3    0.00    1.70
   7  -3   3    0.20    2.20
  -8   3  -3   23.70    3.70
  -8   3  -3   20.40    3.00
  -8   3  -3   33.30    3.90
   8  -3   3   24.50    4.30
  -9   3  -3    6.50    2.80
  -9   3  -3   12.20    2.90
   9  -3   3    7.70    3.60
 -10   3  -3   -3.70    2.60
  10  -3   3   -2.50    3.50
  10   2  -3    1.60    3.60
  10   2  -3   -1.20    1.60
 -10  -2   3    1.00    2.90
 -10  -2   3   -1.00    2.00
 -10  -2   3    2.00    3.20
 -10  -2   3   -1.60    3.30
   9   2  -3    5.00    1.90
   9   2  -3    2.80    3.40
  -9  -2   3    6.90    3.10
  -9  -2   3    1.40    2.10
  -9  -2   3    3.20    3.00
  -9  -2   3    5.40    2.70
   8   2  -3  107.09    5.50
   8   2  -3   98.49    7.10
   8   2  -3  103.59    6.00
  -8  -2   3  116.89    6.30
  -8  -2   3  120.09    6.90
  -8  -2   3  110.39    5.80
  -8  -2   3  107.59    6.80
   7   2  -3    6.70    2.10
   7   2  -3    8.50    1.90
   7   2  -3   10.70    3.00
  -7  -2   3    8.70    2.30
  -7  -2   3    9.50    2.30
  -7  -2   3    7.90    2.60
  -7  -2   3    9.10    2.80
  -7  -2   3   10.10    1.80
   6   2  -3  997.10   33.60
   6   2  -3 1038.40   35.00
   6   2  -3  994.00   33.40
  -6  -2   3 1021.70   34.20
  -6  -2   3  957.50   33.30
  -6  -2   3 1061.99   33.70
  -6  -2   3 1024.10   34.40
  -6  -2   3  980.90   32.20
  -6  -2   3 1037.30   34.20
   5   2  -3  216.98    8.40
   5   2  -3  216.88    8.90
   5   2  -3  243.58    9.00
   5   2  -3  236.78    9.30
   5   2  -3  208.48    8.10
   5   2  -3  215.38    8.50
   5   2  -3  235.58    9.20
   5   2  -3  224.58    9.50
   5   2  -3  227.98    8.10
  -5  -2   3  213.28    8.80
  -5  -2   3  220.08    8.30
  -5  -2   3  212.88    8.00
  -5  -2   3  215.78    8.90
  -5  -2   3  235.18    9.00
  -5  -2   3  213.68    9.20
  -5  -2   3  229.98    8.60
  -5  -2   3  218.08    8.90
  -5  -2   3  213.18    7.40
  -5  -2   3  221.18    9.10
   4   2  -3 2024.80   65.89
   4   2  -3 2052.19   65.49
   4   2  -3 1976.30   66.09
   4   2  -3 2083.39   65.79
   4   2  -3 2049.09   66.49
   4   2  -3 2178.08   66.89
   4   2  -3 1999.70   66.19
   4   2  -3 2029.20   66.39
  -4  -2   3 1873.11   64.99
  -4  -2   3 2084.99   66.59
  -4  -2   3 2112.19   66.39
  -4  -2   3 2070.99   66.29
  -4  -2   3 2062.79   66.19
  -4  -2   3 2194.58   66.29
  -4  -2   3 1957.20   65.59
  -4  -2   3 2064.69   65.49
  -4  -2   3 2140.79   65.89
   3   2  -3  402.36   14.40
   3   2  -3  399.36   13.50
   3   2  -3  378.76   13.70
   3   2  -3  409.96   14.30
   3   2  -3  390.36   14.10
   3   2  -3  389.36   14.00
   3   2  -3  416.36   14.00
  -3  -2   3  404.86   14.10
  -3  -2   3  408.46   14.00
  -3  -2   3  422.76   14.10
  -3  -2   3  408.76   13.20
  -3  -2   3  397.46   13.60
  -3  -2   3  396.46   13.70
  -3  -2   3  408.86   14.10
  -3  -2   3  426.56   13.60
  -3  -2   3  431.96   14.20
   2   2  -3  133.09    5.40
   2   2  -3  133.29    5.20
   2   2  -3  129.99    4.70
   2   2  -3  124.29    5.10
   2   2  -3  126.29    4.80
   2   2  -3  135.29    4.80
   2   2  -3  130.39    5.10
   2   2  -3  134.79    4.70
   2   2  -3  126.59    5.10
  -2  -2   3  124.09    4.60
  -2  -2   3  125.09    5.30
  -2  -2   3  129.19    5.00
  -2  -2   3  138.59    4.90
  -2  -2   3  120.89    4.80
  -2  -2   3  132.59    4.70
  -2  -2   3  130.39    5.10
  -2  -2   3  131.69    4.60
  -2  -2   3  130.79    5.10
  -2  -2   3  122.19    5.30
  -2  -2   3  130.89    5.20
   1   2  -3  129.49    5.10
   1   2  -3  135.89    5.10
   1   2  -3  138.79    4.90
   1   2  -3  137.89    4.90
   1   2  -3  139.09    5.20
   1   2  -3  138.69    5.40
   1   2  -3  129.09    4.70
   1   2  -3  129.09    4.90
   1   2  -3  146.19    5.20
   1   2  -3  129.09    5.10
  -1  -2   3  141.09    5.00
  -1  -2   3  135.69    5.30
  -1  -2   3  129.09    5.00
  -1  -2   3  147.59    4.80
  -1  -2   3  136.29    5.20
  -1  -2   3  135.69    5.10
   0   2  -3  877.61   28.70
   0   2  -3  919.31   28.70
   0   2  -3  917.71   28.20
   0   2  -3  894.21   28.60
   0   2  -3  861.31   28.60
   0   2  -3  909.41   28.40
   0   2  -3  849.81   28.50
   0   2  -3  910.91   28.30
   0   2  -3  870.01   29.10
   0   2  -3  896.41   28.40
   0   2  -3  884.41   28.20
   0  -2   3  823.42   28.10
   0  -2   3  891.41   28.80
   0  -2   3  888.41   28.70
   0  -2   3  890.41   28.70
   0  -2   3  879.11   28.40
   0  -2   3  903.51   28.80
  -1   2  -3  349.27   11.70
  -1   2  -3  341.87   11.30
  -1   2  -3  356.06   11.60
  -1   2  -3  369.36   12.20
  -1   2  -3  348.17   11.60
  -1   2  -3  339.67   11.40
  -1   2  -3  348.27   11.70
  -1   2  -3  340.37   11.10
  -1   2  -3  348.77   11.30
  -1   2  -3  338.27   11.50
  -1   2  -3  340.97   11.50
   1  -2   3  350.16   11.70
   1  -2   3  339.07   11.70
   1  -2   3  358.56   11.70
   1  -2   3  322.47   11.00
   1  -2   3  337.67   12.00
   1  -2   3  362.96   11.00
   1  -2   3  335.17   11.60
  -2   2  -3 1202.98   38.00
  -2   2  -3 1168.28   38.30
  -2   2  -3 1208.58   37.90
  -2   2  -3 1200.28   38.10
  -2   2  -3 1195.58   37.70
  -2   2  -3 1161.78   38.20
  -2   2  -3 1177.28   38.30
  -2   2  -3 1239.28   37.90
   2  -2   3 1191.48   37.60
   2  -2   3 1167.58   38.60
   2  -2   3 1174.38   38.20
   2  -2   3 1161.08   38.30
   2  -2   3 1140.49   38.50
   2  -2   3 1227.08   38.40
   2  -2   3 1197.68   38.30
   2  -2   3 1182.08   38.30
  -3   2  -3  401.66   12.90
  -3   2  -3  392.76   13.10
  -3   2  -3  408.76   13.50
  -3   2  -3  386.76   13.30
  -3   2  -3  381.66   13.50
  -3   2  -3  376.56   13.60
  -3   2  -3  399.46   13.00
  -3   2  -3  384.36   13.10
   3  -2   3  394.66   13.10
   3  -2   3  392.96   12.70
   3  -2   3  375.46   13.90
   3  -2   3  396.76   13.70
   3  -2   3  405.26   13.50
   3  -2   3  399.76   13.70
   3  -2   3  377.16   13.50
  -4   2  -3   42.10    2.40
  -4   2  -3   44.10    3.00
  -4   2  -3   47.10    2.30
  -4   2  -3   42.90    2.90
  -4   2  -3   47.00    2.90
  -4   2  -3   45.10    2.70
  -4   2  -3   42.30    2.30
   4  -2   3   43.50    1.90
   4  -2   3   41.90    3.10
   4  -2   3   42.90    2.80
   4  -2   3   48.90    2.50
   4  -2   3   45.80    2.80
   4  -2   3   40.60    2.90
   4  -2   3   39.20    3.00
  -5   2  -3  133.29    6.20
  -5   2  -3  134.79    5.40
  -5   2  -3  134.59    6.00
  -5   2  -3  134.99    5.40
  -5   2  -3  137.09    6.20
  -5   2  -3  132.29    6.20
  -5   2  -3  137.89    5.60
   5  -2   3  130.39    5.60
   5  -2   3  136.59    6.50
   5  -2   3  130.49    6.30
   5  -2   3  137.49    4.90
   5  -2   3  141.39    6.10
   5  -2   3  144.89    6.40
  -6   2  -3   72.59    4.50
  -6   2  -3   74.49    3.90
  -6   2  -3   77.39    4.80
  -6   2  -3   68.39    4.20
   6  -2   3   67.29    4.70
   6  -2   3   67.69    4.80
   6  -2   3   66.69    4.50
  -7   2  -3   25.40    3.50
  -7   2  -3   25.80    3.00
  -7   2  -3   22.80    2.70
   7  -2   3   23.60    3.60
   7  -2   3   28.80    3.40
  -8   2  -3   26.60    3.90
  -8   2  -3   32.90    3.80
  -8   2  -3   28.40    3.30
   8  -2   3   35.60    4.60
  -9   2  -3   -1.50    2.20
  -9   2  -3    0.60    2.20
   9  -2   3    0.30    2.90
 -10   2  -3    2.20    2.90
  10  -2   3    1.90    3.70
  10   1  -3    1.50    1.70
  10   1  -3    2.40    3.70
 -10  -1   3   -2.50    2.30
 -10  -1   3    3.00    3.10
 -10  -1   3    2.60    3.50
 -10  -1   3   -1.10    2.00
   9   1  -3    4.20    3.50
   9   1  -3   10.10    2.10
  -9  -1   3    6.00    2.10
  -9  -1   3    6.20    3.00
  -9  -1   3   11.10    3.40
  -9  -1   3    7.00    2.60
   8   1  -3   23.20    4.20
   8   1  -3   17.90    3.00
   8   1  -3   15.20    2.30
  -8  -1   3   23.40    3.20
  -8  -1   3   18.00    2.80
  -8  -1   3   17.50    3.40
  -8  -1   3   19.20    3.40
   7   1  -3    2.10    1.40
   7   1  -3    4.40    2.00
   7   1  -3    8.10    2.30
   7   1  -3    3.60    2.50
  -7  -1   3    3.10    1.50
  -7  -1   3    5.20    2.00
  -7  -1   3    1.70    1.80
  -7  -1   3    6.30    2.10
  -7  -1   3    3.60    2.20
   6   1  -3   69.09    4.40
   6   1  -3   71.59    3.90
   6   1  -3   70.79    5.00
   6   1  -3   74.19    5.10
   6   1  -3   68.59    4.10
   6   1  -3   65.49    4.50
   6   1  -3   67.59    4.60
  -6  -1   3   77.19    4.80
  -6  -1   3   72.09    3.60
  -6  -1   3   70.69    3.80
  -6  -1   3   70.39    4.40
  -6  -1   3   82.99    5.00
  -6  -1   3   66.99    4.30
  -6  -1   3   76.39    4.60
  -6  -1   3   62.89    3.90
   5   1  -3  121.89    6.10
   5   1  -3  121.09    5.20
   5   1  -3  120.79    5.50
   5   1  -3  127.49    5.90
   5   1  -3  120.09    5.90
   5   1  -3  115.89    5.50
   5   1  -3  124.59    5.40
   5   1  -3  118.99    4.80
  -5  -1   3  129.79    5.60
  -5  -1   3  121.79    5.80
  -5  -1   3  115.19    5.20
  -5  -1   3  114.39    5.00
  -5  -1   3  128.49    5.70
  -5  -1   3  112.79    4.80
  -5  -1   3  123.39    5.60
  -5  -1   3  124.09    5.60
  -5  -1   3  120.29    5.80
   4   1  -3   14.40    1.80
   4   1  -3   18.60    2.00
   4   1  -3   19.90    1.70
   4   1  -3   20.60    2.30
   4   1  -3   18.30    2.30
   4   1  -3   18.10    1.80
   4   1  -3   18.40    1.90
  -4  -1   3   17.70    2.20
  -4  -1   3   17.60    2.20
  -4  -1   3   15.10    1.80
  -4  -1   3   19.70    2.10
  -4  -1   3   13.40    1.70
  -4  -1   3   16.10    1.50
  -4  -1   3   17.10    1.90
  -4  -1   3   17.50    1.70
  -4  -1   3   17.60    1.30
   3   1  -3 1399.96   46.20
   3   1  -3 1419.96   45.70
   3   1  -3 1459.25   46.40
   3   1  -3 1482.85   46.50
   3   1  -3 1404.86   46.00
   3   1  -3 1493.85   46.30
   3   1  -3 1413.76   46.60
   3   1  -3 1452.05   45.90
  -3  -1   3 1482.35   46.30
  -3  -1   3 1485.55   46.20
  -3  -1   3 1406.06   46.50
  -3  -1   3 1433.66   46.40
  -3  -1   3 1403.36   46.50
  -3  -1   3 1441.06   45.70
  -3  -1   3 1416.16   46.30
  -3  -1   3 1472.65   46.20
  -3  -1   3 1391.96   45.60
  -3  -1   3 1388.96   45.80
  -3  -1   3 1422.16   46.60
  -3  -1   3 1420.26   45.90
   2   1  -3   56.79    2.70
   2   1  -3   62.89    2.40
   2   1  -3   55.59    2.40
   2   1  -3   60.09    2.80
   2   1  -3   55.59    2.80
   2   1  -3   61.29    2.50
   2   1  -3   58.39    2.70
   2   1  -3   56.69    2.50
   2   1  -3   59.69    2.70
   2   1  -3   60.99    2.40
   2   1  -3   59.49    2.80
  -2  -1   3   65.49    2.70
  -2  -1   3   58.99    2.90
  -2  -1   3   58.39    2.40
  -2  -1   3   61.99    2.80
  -2  -1   3   63.19    2.60
  -2  -1   3   62.19    2.90
  -2  -1   3   56.99    2.40
  -2  -1   3   57.19    2.20
  -2  -1   3   57.69    2.70
   1   1  -3 1409.66   45.40
   1   1  -3 1493.05   45.20
   1   1  -3 1385.06   45.30
   1   1  -3 1456.35   45.30
   1   1  -3 1459.05   45.50
   1   1  -3 1459.35   45.50
   1   1  -3 1444.26   45.60
   1   1  -3 1376.66   45.20
   1   1  -3 1446.66   45.50
   1   1  -3 1421.86   45.40
   1   1  -3 1395.26   45.50
  -1  -1   3 1383.46   45.40
  -1  -1   3 1474.45   45.30
  -1  -1   3 1420.16   45.50
  -1  -1   3 1402.56   45.60
  -1  -1   3 1448.76   45.10
  -1  -1   3 1446.36   45.10
  -1  -1   3 1386.56   45.40
  -1  -1   3 1412.36   45.60
   0   1  -3  923.91   28.90
   0   1  -3  888.51   28.60
   0   1  -3  930.41   28.80
   0   1  -3  886.01   28.80
   0   1  -3  937.41   29.00
   0   1  -3  886.41   29.00
   0   1  -3  922.91   28.50
   0   1  -3  885.11   28.60
   0  -1   3  937.21   28.90
   0  -1   3  900.91   28.90
   0  -1   3  858.91   28.90
   0  -1   3  897.11   29.10
   0  -1   3  923.61   28.90
   0  -1   3  898.01   28.90
  -1   1  -3  157.18    5.00
  -1   1  -3  155.78    5.10
  -1   1  -3  148.59    5.40
  -1   1  -3  160.68    5.30
  -1   1  -3  150.28    5.30
  -1   1  -3  161.58    5.20
  -1   1  -3  159.48    5.80
  -1   1  -3  155.18    5.30
   1  -1   3  156.18    5.80
   1  -1   3  149.59    5.40
   1  -1   3  157.08    5.40
   1  -1   3  150.38    5.30
   1  -1   3  155.48    5.30
  -2   1  -3   52.39    2.40
  -2   1  -3   53.19    2.00
  -2   1  -3   54.99    2.10
  -2   1  -3   53.69    2.40
  -2   1  -3   52.59    2.30
  -2   1  -3   54.99    2.40
  -2   1  -3   53.29    2.50
  -2   1  -3   52.59    2.10
   2  -1   3   54.99    2.50
   2  -1   3   53.19    2.70
   2  -1   3   52.59    2.50
   2  -1   3   53.59    2.40
   2  -1   3   52.49    2.40
   2  -1   3   51.69    2.40
  -3   1  -3  256.27    9.30
  -3   1  -3  265.07    9.10
  -3   1  -3  259.87    9.20
  -3   1  -3  257.67    8.80
  -3   1  -3  265.27    8.90
  -3   1  -3  254.47    8.70
  -3   1  -3  260.77    9.20
   3  -1   3  256.47    8.80
   3  -1   3  261.07    9.20
   3  -1   3  251.87    9.50
   3  -1   3  268.87    9.40
   3  -1   3  264.17    9.40
   3  -1   3  263.77    9.20
  -4   1  -3  107.09    4.00
  -4   1  -3  102.29    4.60
  -4   1  -3  102.99    4.80
  -4   1  -3  104.19    4.60
  -4   1  -3  109.79    4.10
  -4   1  -3   99.19    4.70
  -4   1  -3  104.19    4.50
  -4   1  -3  101.19    4.20
   4  -1   3  104.29    4.60
   4  -1   3  106.19    4.20
   4  -1   3  101.99    4.90
   4  -1   3  104.69    4.60
   4  -1   3  107.19    4.90
   4  -1   3   99.59    4.70
  -5   1  -3  217.08    8.70
  -5   1  -3  207.38    8.00
  -5   1  -3  226.88    8.80
  -5   1  -3  221.78    8.50
  -5   1  -3  209.88    7.70
  -5   1  -3  213.48    8.50
  -5   1  -3  217.18    7.80
   5  -1   3  235.18    8.70
   5  -1   3  212.88    8.80
   5  -1   3  214.08    8.90
   5  -1   3  210.88    7.20
   5  -1   3  220.78    8.90
   5  -1   3  202.38    8.40
  -6   1  -3   86.69    5.10
  -6   1  -3   84.99    4.00
  -6   1  -3   87.79    4.80
  -6   1  -3   80.09    4.60
  -6   1  -3   86.89    4.30
  -6   1  -3   72.09    5.30
   6  -1   3   91.29    5.20
   6  -1   3   78.79    4.90
   6  -1   3   82.39    5.10
  -7   1  -3   23.20    3.00
  -7   1  -3   22.70    2.60
  -7   1  -3   17.20    3.10
   7  -1   3   24.90    3.30
   7  -1   3   21.20    3.40
  -8   1  -3   12.10    3.20
  -8   1  -3   19.70    2.90
  -8   1  -3   21.50    3.20
   8  -1   3   16.60    3.50
  -9   1  -3    6.80    2.60
  -9   1  -3    6.10    2.60
   9  -1   3    3.60    3.10
 -10   1  -3    1.10    2.80
  10  -1   3    0.90    3.20
  10   0  -3    1.80    1.80
  10   0  -3   10.20    4.20
 -10   0   3    9.50    3.60
 -10   0   3    7.90    2.90
 -10   0   3    6.60    2.50
 -10   0   3    9.30    3.70
   9   0  -3    8.80    2.10
   9   0  -3    8.00    3.50
  -9   0   3    9.50    2.70
  -9   0   3   10.90    3.40
  -9   0   3   10.40    2.60
  -9   0   3   13.80    3.90
   8   0  -3    2.40    2.10
   8   0  -3    1.70    1.50
   8   0  -3   -0.30    2.50
  -8   0   3    1.30    2.50
  -8   0   3    2.10    1.50
  -8   0   3    1.10    2.30
  -8   0   3    1.00    1.90
   7   0  -3    0.10    1.20
   7   0  -3    0.10    1.60
   7   0  -3    3.50    2.10
   7   0  -3   -2.40    2.00
  -7   0   3    3.10    2.20
  -7   0   3   -2.60    2.00
  -7   0   3    0.90    1.50
  -7   0   3    1.40    1.30
  -7   0   3    0.70    1.60
   6   0  -3   89.79    4.00
   6   0  -3   90.89    5.40
   6   0  -3   86.69    4.60
   6   0  -3   81.89    4.70
   6   0  -3   79.49    4.90
   6   0  -3   82.99    4.30
   6   0  -3   85.89    4.80
   6   0  -3   87.99    4.30
   6   0  -3   87.79    5.10
  -6   0   3   78.29    4.60
  -6   0   3   84.29    4.90
  -6   0   3   80.59    4.30
  -6   0   3   84.49    4.70
  -6   0   3   85.79    5.10
  -6   0   3   85.49    4.20
  -6   0   3   77.79    3.90
  -6   0   3   93.19    5.00
   5   0  -3   92.09    4.60
   5   0  -3   91.49    5.00
   5   0  -3   93.39    4.60
   5   0  -3   89.49    3.90
   5   0  -3   94.09    4.80
   5   0  -3   90.59    4.20
   5   0  -3   88.79    4.80
   5   0  -3   94.59    4.90
   5   0  -3   90.19    4.40
  -5   0   3   90.99    4.90
  -5   0   3   91.89    4.90
  -5   0   3   87.29    3.90
  -5   0   3   99.89    4.70
  -5   0   3   88.09    4.20
  -5   0   3   91.59    4.70
  -5   0   3   89.69    4.60
  -5   0   3   91.69    4.10
  -5   0   3   97.19    4.60
   4   0  -3   87.19    3.70
   4   0  -3   89.29    4.20
   4   0  -3   88.29    4.50
   4   0  -3   94.49    3.90
   4   0  -3   87.19    4.40
   4   0  -3   88.49    4.00
   4   0  -3   87.49    4.20
   4   0  -3   92.59    4.40
   4   0  -3   89.49    4.40
  -4   0   3   87.59    3.60
  -4   0   3   91.69    3.80
  -4   0   3   90.09    4.30
  -4   0   3   95.19    3.90
  -4   0   3   80.19    4.00
  -4   0   3  100.79    4.30
  -4   0   3   88.69    4.50
  -4   0   3   90.09    4.20
  -4   0   3   97.19    4.40
   3   0  -3  380.56   13.40
   3   0  -3  407.66   13.40
   3   0  -3  380.66   13.20
   3   0  -3  387.96   12.70
   3   0  -3  394.66   13.10
   3   0  -3  394.36   12.80
   3   0  -3  373.16   13.10
   3   0  -3  370.66   12.90
  -3   0   3  379.66   13.00
  -3   0   3  402.36   13.10
  -3   0   3  388.56   12.70
  -3   0   3  364.36   13.30
  -3   0   3  371.76   12.60
  -3   0   3  353.46   12.40
  -3   0   3  367.96   13.10
  -3   0   3  381.96   13.30
  -3   0   3  396.56   13.20
   2   0  -3  247.58    8.70
   2   0  -3  254.07    8.50
   2   0  -3  256.97    8.70
   2   0  -3  246.28    8.40
   2   0  -3  263.47    8.90
   2   0  -3  253.17    8.60
   2   0  -3  248.18    8.50
   2   0  -3  264.67    9.00
   2   0  -3  258.47    8.90
   2   0  -3  255.47    8.90
  -2   0   3  260.67    9.00
  -2   0   3  261.87    8.40
  -2   0   3  260.07    8.70
  -2   0   3  243.98    8.90
  -2   0   3  269.47    8.80
  -2   0   3  247.98    8.60
   1   0  -3 1254.57   38.10
   1   0  -3 1208.68   38.50
   1   0  -3 1195.58   38.50
   1   0  -3 1225.08   38.30
   1   0  -3 1200.68   38.30
   1   0  -3 1233.78   38.40
   1   0  -3 1220.48   38.30
   1   0  -3 1207.98   38.40
   1   0  -3 1247.98   38.30
   1   0  -3 1254.27   38.40
  -1   0   3 1176.18   38.40
  -1   0   3 1175.68   38.40
  -1   0   3 1196.48   38.20
  -1   0   3 1160.38   38.50
  -1   0   3 1214.38   38.40
  -1   0   3 1251.57   38.20
  -1   0   3 1145.59   38.60
  -1   0   3 1179.28   38.50
   0   0  -3  659.13   20.40
   0   0  -3  604.74   20.40
   0   0  -3  662.83   20.40
   0   0   3  659.03   21.00
  -1   0  -3  467.25   15.10
  -1   0  -3  475.05   14.80
  -1   0  -3  429.76   14.80
  -1   0  -3  462.85   14.80
   1   0   3  466.65   15.10
   1   0   3  482.85   14.60
   1   0   3  459.45   14.70
   1   0   3  456.25   15.30
   1   0   3  452.45   14.70
   1   0   3  467.35   14.80
  -2   0  -3  667.13   21.80
  -2   0  -3  670.53   21.90
  -2   0  -3  663.73   22.00
  -2   0  -3  687.83   22.00
  -2   0  -3  684.73   21.60
  -2   0  -3  659.83   21.60
  -2   0  -3  702.93   21.60
  -2   0  -3  686.93   21.90
   2   0   3  678.53   22.20
   2   0   3  693.33   22.00
   2   0   3  691.73   22.10
   2   0   3  666.23   21.90
   2   0   3  668.93   21.90
  -3   0  -3    2.80    0.80
  -3   0  -3    3.40    1.00
  -3   0  -3    3.30    0.50
  -3   0  -3    3.10    0.70
  -3   0  -3    2.50    0.70
  -3   0  -3    2.50    0.80
  -3   0  -3    3.00    0.70
   3   0   3    4.40    0.90
   3   0   3    3.80    0.90
   3   0   3    3.00    1.00
   3   0   3    3.70    0.80
   3   0   3    1.10    0.80
  -4   0  -3   65.59    2.70
  -4   0  -3   64.49    3.10
  -4   0  -3   61.79    3.40
  -4   0  -3   58.19    3.20
  -4   0  -3   64.79    3.30
  -4   0  -3   65.09    3.40
  -4   0  -3   62.59    3.00
  -4   0  -3   61.99    2.80
   4   0   3   65.09    3.30
   4   0   3   70.09    3.70
   4   0   3   65.39    3.60
   4   0   3   71.69    3.40
   4   0   3   64.19    3.40
  -5   0  -3   15.70    1.50
  -5   0  -3   19.30    2.20
  -5   0  -3   18.10    2.20
  -5   0  -3   15.50    2.30
  -5   0  -3   13.80    1.70
  -5   0  -3   15.00    1.90
  -5   0  -3   15.50    1.50
   5   0   3   18.00    2.10
   5   0   3   13.20    1.90
   5   0   3   21.20    2.50
   5   0   3   12.50    2.00
   5   0   3   17.90    2.10
  -6   0  -3   25.40    2.20
  -6   0  -3   22.00    2.50
  -6   0  -3   25.10    3.00
  -6   0  -3   29.50    3.00
  -6   0  -3   25.60    2.70
   6   0   3   20.90    2.80
   6   0   3   23.60    3.10
   6   0   3   24.40    2.70
  -7   0  -3    3.40    2.20
  -7   0  -3    2.50    1.70
  -7   0  -3    6.50    2.10
   7   0   3    0.60    2.20
   7   0   3    2.30    1.90
  -8   0  -3    8.70    2.60
  -8   0  -3   11.50    3.00
  -8   0  -3    7.50    2.30
   8   0   3    5.60    2.80
  -9   0  -3    1.60    2.40
  -9   0  -3    6.20    2.70
   9   0   3    3.40    3.10
 -10   0  -3    1.00    2.80
  10   0   3   -2.00    3.30
  10  -1  -3    1.70    1.90
  10  -1  -3    2.40    3.60
 -10   1   3    2.30    3.30
 -10   1   3    5.10    2.60
 -10   1   3    1.40    2.10
 -10   1   3   -1.20    2.70
   9  -1  -3    7.10    3.40
   9  -1  -3    9.20    2.10
   9  -1  -3    7.30    2.60
  -9   1   3    8.40    3.30
  -9   1   3    5.30    3.20
  -9   1   3    7.40    2.50
  -9   1   3    9.50    2.30
   8  -1  -3    8.60    1.90
   8  -1  -3    7.00    3.00
   8  -1  -3   11.60    2.70
  -8   1   3    4.70    2.50
  -8   1   3    3.90    1.90
  -8   1   3    5.50    2.60
  -8   1   3    8.00    2.10
   7  -1  -3   34.60    3.10
   7  -1  -3   38.20    3.70
   7  -1  -3   31.80    3.90
   7  -1  -3   37.70    3.90
  -7   1   3   46.20    4.50
  -7   1   3   39.20    3.40
  -7   1   3   40.30    3.20
  -7   1   3   34.90    3.90
  -7   1   3   31.50    3.30
   6  -1  -3  117.59    6.10
   6  -1  -3   91.69    5.10
   6  -1  -3  103.39    5.40
   6  -1  -3  108.59    5.40
   6  -1  -3  107.29    4.90
   6  -1  -3   97.39    5.60
   6  -1  -3  104.39    5.70
   6  -1  -3  105.29    4.60
  -6   1   3  106.39    5.20
  -6   1   3  104.89    4.60
  -6   1   3  105.89    5.70
  -6   1   3  101.69    4.80
  -6   1   3  108.79    5.80
  -6   1   3  114.29    5.00
  -6   1   3  104.69    5.40
  -6   1   3  106.69    5.60
   5  -1  -3    6.00    1.50
   5  -1  -3    2.60    1.20
   5  -1  -3    6.10    1.60
   5  -1  -3    4.50    1.60
   5  -1  -3    6.80    1.50
   5  -1  -3    6.50    1.10
   5  -1  -3    3.10    1.40
   5  -1  -3    5.00    1.20
  -5   1   3    2.90    1.10
  -5   1   3    5.60    1.20
  -5   1   3    6.50    1.20
  -5   1   3    5.10    1.60
  -5   1   3    5.20    1.80
  -5   1   3    4.70    1.30
  -5   1   3    4.80    1.60
  -5   1   3    5.90    1.10
   4  -1  -3  106.69    4.60
   4  -1  -3  111.29    4.60
   4  -1  -3  104.89    5.00
   4  -1  -3  109.69    4.20
   4  -1  -3  100.09    4.60
   4  -1  -3   98.29    4.80
   4  -1  -3  102.59    4.80
  -4   1   3  108.39    4.80
  -4   1   3   94.89    4.00
  -4   1   3  101.49    4.20
  -4   1   3  103.59    4.90
  -4   1   3  110.19    4.80
  -4   1   3  104.89    4.20
  -4   1   3   99.89    4.80
  -4   1   3  108.39    4.70
  -4   1   3  105.69    4.50
   3  -1  -3  145.99    5.90
   3  -1  -3  149.88    5.60
   3  -1  -3  150.18    5.40
   3  -1  -3  152.68    5.80
   3  -1  -3  138.79    5.20
   3  -1  -3  147.89    5.70
   3  -1  -3  139.19    5.40
   3  -1  -3  142.19    5.80
  -3   1   3  148.69    5.20
  -3   1   3  141.39    5.50
  -3   1   3  148.09    5.90
  -3   1   3  147.99    5.20
  -3   1   3  144.99    5.80
  -3   1   3  139.19    5.70
  -3   1   3  138.79    5.60
  -3   1   3  140.29    5.00
  -3   1   3  152.08    5.70
   2  -1  -3  128.69    4.90
   2  -1  -3  141.09    5.30
   2  -1  -3  139.39    4.80
   2  -1  -3  138.19    5.10
   2  -1  -3  138.59    5.00
   2  -1  -3  142.39    5.20
   2  -1  -3  138.39    4.70
   2  -1  -3  142.09    4.90
   2  -1  -3  139.09    4.80
   2  -1  -3  138.69    5.10
  -2   1   3  133.49    5.10
  -2   1   3  132.79    4.90
  -2   1   3  134.79    5.00
  -2   1   3  133.39    5.10
  -2   1   3  133.39    4.70
  -2   1   3  128.09    5.10
   1  -1  -3   38.60    1.30
   1  -1  -3   35.50    1.60
   1  -1  -3   35.70    1.60
   1  -1  -3   35.70    1.60
   1  -1  -3   37.80    1.50
   1  -1  -3   33.00    1.30
   1  -1  -3   37.40    1.70
   1  -1  -3   34.00    1.50
   1  -1  -3   37.70    1.50
  -1   1   3   34.20    1.60
  -1   1   3   34.30    1.60
  -1   1   3   34.90    1.60
  -1   1   3   33.70    1.60
  -1   1   3   32.70    1.30
  -1   1   3   36.10    1.30
  -1   1   3   34.30    1.60
   0  -1  -3 3146.29   94.99
   0  -1  -3 2929.41   94.89
   0   1   3 3117.99   95.09
   0   1   3 2979.50   94.89
   0   1   3 2931.61   94.99
   0   1   3 2796.02   94.89
   0   1   3 3084.59   94.89
  -1  -1  -3    4.90    0.50
  -1  -1  -3    5.10    0.60
  -1  -1  -3    4.70    0.40
  -1  -1  -3    4.40    0.40
  -1  -1  -3    4.40    0.60
   1   1   3    4.30    0.80
   1   1   3    4.70    0.50
   1   1   3    3.90    0.50
   1   1   3    4.80    0.50
   1   1   3    5.00    0.60
  -2  -1  -3 1311.27   40.20
  -2  -1  -3 1305.97   40.30
  -2  -1  -3 1280.67   40.60
  -2  -1  -3 1265.67   40.60
  -2  -1  -3 1256.97   40.60
  -2  -1  -3 1283.07   40.20
  -2  -1  -3 1346.07   40.80
   2   1   3 1228.48   40.60
   2   1   3 1281.37   40.80
   2   1   3 1147.69   40.60
   2   1   3 1275.27   40.70
   2   1   3 1282.87   40.50
   2   1   3 1251.77   40.70
  -3  -1  -3   18.20    1.10
  -3  -1  -3   19.00    1.40
  -3  -1  -3   19.30    1.60
  -3  -1  -3   17.90    1.40
  -3  -1  -3   14.10    1.50
  -3  -1  -3   13.60    1.30
  -3  -1  -3   13.90    1.50
   3   1   3   14.50    1.40
   3   1   3   16.60    1.70
   3   1   3   19.20    1.60
   3   1   3   19.30    1.90
   3   1   3   16.60    1.60
  -4  -1  -3   10.50    1.40
  -4  -1  -3   12.20    1.50
  -4  -1  -3   10.80    1.50
  -4  -1  -3   13.00    1.50
  -4  -1  -3    9.60    1.30
  -4  -1  -3   12.40    1.20
  -4  -1  -3   11.20    1.60
   4   1   3   10.70    1.60
   4   1   3    8.20    1.60
   4   1   3   10.50    1.50
   4   1   3   11.30    1.60
   4   1   3   10.00    1.50
  -5  -1  -3   17.80    2.30
  -5  -1  -3   14.10    1.50
  -5  -1  -3   19.40    2.40
  -5  -1  -3   19.10    2.20
  -5  -1  -3   17.40    1.90
  -5  -1  -3   18.90    1.60
  -5  -1  -3   22.60    2.30
   5   1   3   19.50    2.30
   5   1   3   19.90    2.30
   5   1   3   19.90    2.60
   5   1   3   14.70    2.20
   5   1   3   19.60    2.30
   5   1   3   21.90    1.80
  -6  -1  -3   47.40    3.00
  -6  -1  -3   55.59    4.00
  -6  -1  -3   46.30    3.50
  -6  -1  -3   47.80    3.60
  -6  -1  -3   49.30    3.40
   6   1   3   49.60    4.40
   6   1   3   48.80    4.30
   6   1   3   45.40    3.70
   6   1   3   52.89    4.50
  -7  -1  -3   -0.40    2.00
  -7  -1  -3    1.00    1.70
  -7  -1  -3    1.40    1.90
   7   1   3    0.40    1.70
   7   1   3   -0.60    2.00
  -8  -1  -3   36.80    3.70
  -8  -1  -3   46.80    4.50
   8   1   3   39.10    4.80
  -9  -1  -3   -0.30    2.40
  -9  -1  -3    0.90    2.50
   9   1   3    0.80    3.00
 -10  -1  -3    4.80    3.10
  10   1   3   -0.60    3.40
  10  -2  -3   -2.60    3.20
  10  -2  -3   -1.20    1.80
 -10   2   3   -0.10    2.00
 -10   2   3    1.80    3.40
 -10   2   3    0.70    3.40
   9  -2  -3   27.30    3.10
   9  -2  -3   25.40    3.70
   9  -2  -3   34.70    5.30
  -9   2   3   32.80    4.50
  -9   2   3   32.10    3.50
  -9   2   3   20.90    3.00
  -9   2   3   29.10    4.70
   8  -2  -3   19.70    3.70
   8  -2  -3   17.90    2.40
   8  -2  -3   16.40    2.80
  -8   2   3   18.00    3.60
  -8   2   3   15.90    2.50
  -8   2   3   18.10    3.20
  -8   2   3   23.00    2.90
   7  -2  -3   61.99    4.20
   7  -2  -3   49.80    3.50
   7  -2  -3   55.29    4.60
   7  -2  -3   60.59    5.20
  -7   2   3   56.49    3.70
  -7   2   3   51.19    3.90
  -7   2   3   48.80    3.60
  -7   2   3   49.40    4.50
  -7   2   3   62.29    5.20
   6  -2  -3  256.57   10.90
   6  -2  -3  272.77   10.30
   6  -2  -3  258.97    9.40
   6  -2  -3  241.88    9.90
   6  -2  -3  272.37    9.70
   6  -2  -3  232.38   12.50
   6  -2  -3  253.77   10.50
  -6   2   3  259.37    9.60
  -6   2   3  260.57    9.70
  -6   2   3  260.17   10.70
  -6   2   3  248.78   10.60
  -6   2   3  265.67   10.40
  -6   2   3  239.48    9.30
  -6   2   3  265.77   10.50
  -6   2   3  244.98    9.90
   5  -2  -3   -1.20    0.90
   5  -2  -3   -0.50    0.70
   5  -2  -3   -0.60    1.30
   5  -2  -3    0.30    1.10
   5  -2  -3    1.90    1.20
   5  -2  -3    0.10    1.30
   5  -2  -3    0.40    1.00
   5  -2  -3    0.70    0.90
  -5   2   3    0.50    1.40
  -5   2   3   -0.50    0.80
  -5   2   3    1.80    1.40
  -5   2   3    0.40    1.00
  -5   2   3   -0.20    1.10
  -5   2   3    0.80    1.00
  -5   2   3   -0.30    1.00
  -5   2   3   -0.30    0.70
   4  -2  -3  501.35   18.00
   4  -2  -3  522.05   17.20
   4  -2  -3  529.95   17.50
   4  -2  -3  499.75   17.10
   4  -2  -3  502.85   17.70
   4  -2  -3  498.65   17.30
   4  -2  -3  517.55   17.70
  -4   2   3  535.75   17.10
  -4   2   3  544.15   18.10
  -4   2   3  489.25   17.40
  -4   2   3  489.85   16.80
  -4   2   3  502.65   17.80
  -4   2   3  526.35   17.80
  -4   2   3  509.25   17.70
  -4   2   3  527.95   17.10
  -4   2   3  499.55   17.90
   3  -2  -3  296.07   10.60
   3  -2  -3  289.97   10.60
   3  -2  -3  307.77   10.40
   3  -2  -3  300.17   10.80
   3  -2  -3  312.87   10.20
   3  -2  -3  289.37   10.30
   3  -2  -3  291.07   10.60
   3  -2  -3  302.27   10.20
  -3   2   3  296.77   10.10
  -3   2   3  284.47   10.70
  -3   2   3  301.17    9.80
  -3   2   3  322.57    9.90
  -3   2   3  304.47   10.60
  -3   2   3  298.07   10.70
  -3   2   3  290.17   10.60
  -3   2   3  293.37   10.40
  -3   2   3  287.87   10.70
  -3   2   3  281.27   10.50
   2  -2  -3   50.09    2.10
   2  -2  -3   52.39    2.30
   2  -2  -3   47.80    2.60
   2  -2  -3   49.70    2.40
   2  -2  -3   54.39    2.60
   2  -2  -3   50.99    2.40
   2  -2  -3   52.89    2.70
   2  -2  -3   50.49    2.70
   2  -2  -3   53.69    2.20
  -2   2   3   50.89    2.40
  -2   2   3   46.90    2.50
  -2   2   3   47.10    2.70
  -2   2   3   51.99    2.40
  -2   2   3   50.89    2.60
  -2   2   3   47.50    2.10
  -2   2   3   53.19    2.60
   1  -2  -3  938.51   31.20
   1  -2  -3  941.71   31.20
   1  -2  -3  975.40   31.30
   1  -2  -3  989.70   31.30
   1  -2  -3  969.30   31.00
   1  -2  -3  984.80   31.00
   1  -2  -3  947.51   31.30
  -1   2   3 1019.90   31.40
  -1   2   3  949.40   31.30
  -1   2   3  960.40   31.40
  -1   2   3  971.30   31.00
  -1   2   3 1027.10   31.50
  -1   2   3  976.40   31.20
   0  -2  -3   93.39    3.30
   0  -2  -3   88.89    3.40
   0  -2  -3   91.39    3.10
   0  -2  -3   96.59    3.50
   0  -2  -3   92.29    3.40
   0  -2  -3   92.79    3.10
   0  -2  -3   88.59    3.10
   0   2   3   96.29    3.60
   0   2   3   87.79    3.40
   0   2   3   91.79    3.50
   0   2   3   90.19    3.40
   0   2   3   88.79    3.50
   0   2   3   89.89    3.40
  -1  -2  -3    3.60    0.80
  -1  -2  -3    2.20    0.60
  -1  -2  -3    2.60    0.40
  -1  -2  -3    3.20    0.70
  -1  -2  -3    3.60    0.80
  -1  -2  -3    3.50    0.40
   1   2   3    4.00    0.70
   1   2   3    2.50    0.70
   1   2   3    3.70    0.80
   1   2   3    2.20    0.60
  -2  -2  -3  191.88    6.80
  -2  -2  -3  192.78    6.90
  -2  -2  -3  190.48    6.90
  -2  -2  -3  195.58    6.60
  -2  -2  -3  205.68    6.70
   2   2   3  183.68    7.00
   2   2   3  201.68    7.10
   2   2   3  191.28    6.80
   2   2   3  189.58    7.00
   2   2   3  196.18    7.10
   2   2   3  192.48    6.90
  -3  -2  -3  688.83   22.50
  -3  -2  -3  712.03   22.80
  -3  -2  -3  692.13   22.60
  -3  -2  -3  725.73   23.00
  -3  -2  -3  695.83   23.00
  -3  -2  -3  689.33   22.80
   3   2   3  714.03   22.50
   3   2   3  703.23   22.80
   3   2   3  671.73   22.80
   3   2   3  685.43   23.30
   3   2   3  688.03   23.00
   3   2   3  661.73   23.00
   3   2   3  693.43   23.30
  -4  -2  -3   13.10    1.70
  -4  -2  -3   13.00    1.70
  -4  -2  -3   12.00    1.70
  -4  -2  -3   16.00    2.00
  -4  -2  -3   14.10    1.70
  -4  -2  -3   15.60    1.40
   4   2   3   17.90    2.20
   4   2   3   16.30    1.90
   4   2   3   15.10    1.80
   4   2   3   18.00    1.50
   4   2   3   18.70    2.20
   4   2   3   16.80    2.00
  -5  -2  -3  279.47   10.90
  -5  -2  -3  289.37   10.70
  -5  -2  -3  284.77   10.00
  -5  -2  -3  281.57   10.50
  -5  -2  -3  282.67   10.90
  -5  -2  -3  279.67   10.80
   5   2   3  286.07   11.30
   5   2   3  293.57   11.40
   5   2   3  289.17   11.00
  -6  -2  -3   17.30    2.50
  -6  -2  -3   21.10    2.90
  -6  -2  -3   19.30    2.40
   6   2   3   18.30    2.90
   6   2   3   21.50    2.80
   6   2   3   18.50    3.00
  -7  -2  -3   24.20    3.10
  -7  -2  -3   23.20    3.10
  -7  -2  -3   26.10    3.50
   7   2   3   25.20    3.30
   7   2   3   30.40    4.10
  -8  -2  -3    5.20    2.40
  -8  -2  -3    5.40    2.50
   8   2   3    5.30    2.90
  -9  -2  -3    0.90    2.50
  -9  -2  -3    3.40    2.90
   9   2   3    6.60    3.60
  10  -3  -3    3.10    2.00
  10  -3  -3   -3.40    3.50
 -10   3   3    6.90    3.70
 -10   3   3    1.30    2.30
 -10   3   3    1.60    3.40
   9  -3  -3    7.20    3.50
   9  -3  -3   13.40    2.50
   9  -3  -3   18.30    3.30
  -9   3   3   19.80    3.20
  -9   3   3   17.60    3.10
  -9   3   3   18.80    3.60
  -9   3   3   15.10    3.80
   8  -3  -3   10.80    2.10
   8  -3  -3    6.00    2.50
   8  -3  -3    6.80    3.20
  -8   3   3    6.90    2.10
  -8   3   3    7.30    2.30
  -8   3   3   10.00    3.00
  -8   3   3    4.30    3.00
   7  -3  -3    3.00    1.90
   7  -3  -3    3.10    2.00
   7  -3  -3    0.70    1.40
   7  -3  -3    3.00    2.50
  -7   3   3   -0.40    1.50
  -7   3   3    1.50    2.30
  -7   3   3    4.40    1.60
  -7   3   3    2.80    2.10
   6  -3  -3  212.88    8.90
   6  -3  -3  207.68    8.30
   6  -3  -3  187.58    9.10
   6  -3  -3  193.48    7.70
   6  -3  -3  198.08    8.30
   6  -3  -3  200.58    7.90
  -6   3   3  185.38    7.80
  -6   3   3  200.38    8.90
  -6   3   3  212.48    9.10
  -6   3   3  201.68    7.80
  -6   3   3  197.08    8.70
  -6   3   3  195.78    8.20
  -6   3   3  193.18    7.50
   5  -3  -3  207.28    8.60
   5  -3  -3  202.68    7.90
   5  -3  -3  184.18    8.20
   5  -3  -3  196.58    7.60
   5  -3  -3  196.48    8.30
   5  -3  -3  195.08    7.50
   5  -3  -3  206.78    8.10
  -5   3   3  207.18    7.50
  -5   3   3  196.38    8.50
  -5   3   3  185.48    7.40
  -5   3   3  207.68    8.50
  -5   3   3  207.58    8.30
  -5   3   3  194.88    7.20
  -5   3   3  187.38    8.30
  -5   3   3  190.08    7.80
   4  -3  -3  612.54   21.20
   4  -3  -3  654.73   21.10
   4  -3  -3  618.44   21.60
   4  -3  -3  663.03   21.50
   4  -3  -3  661.03   21.90
   4  -3  -3  595.74   21.60
   4  -3  -3  645.14   21.10
  -4   3   3  609.44   20.60
  -4   3   3  658.83   21.80
  -4   3   3  639.54   21.00
  -4   3   3  644.64   20.80
  -4   3   3  616.04   21.30
  -4   3   3  605.14   21.80
  -4   3   3  643.54   21.70
  -4   3   3  621.14   21.90
   3  -3  -3 1124.09   37.30
   3  -3  -3 1164.08   37.00
   3  -3  -3 1105.69   37.20
   3  -3  -3 1158.38   37.30
   3  -3  -3 1138.89   36.90
   3  -3  -3 1178.48   36.80
   3  -3  -3 1145.39   36.80
  -3   3   3 1129.39   37.00
  -3   3   3 1143.69   37.40
  -3   3   3 1153.38   37.30
  -3   3   3 1140.79   37.60
  -3   3   3 1091.59   36.20
  -3   3   3 1132.49   37.50
  -3   3   3 1106.49   36.70
  -3   3   3 1163.28   37.30
   2  -3  -3  776.72   25.20
   2  -3  -3  783.22   25.30
   2  -3  -3  780.22   25.00
   2  -3  -3  793.12   25.60
   2  -3  -3  787.62   25.50
   2  -3  -3  790.12   25.50
   2  -3  -3  773.62   25.00
  -2   3   3  787.32   24.80
  -2   3   3  664.63   25.20
  -2   3   3  761.32   25.30
  -2   3   3  744.43   25.50
  -2   3   3  744.23   25.60
  -2   3   3  826.42   25.40
  -2   3   3  774.22   25.40
  -2   3   3  763.52   25.50
  -2   3   3  806.62   25.60
   1  -3  -3  344.07   12.10
   1  -3  -3  369.96   11.90
   1  -3  -3  346.37   12.10
   1  -3  -3  345.67   11.50
   1  -3  -3  360.06   11.70
   1  -3  -3  357.36   12.10
   1  -3  -3  330.07   11.80
  -1   3   3  354.06   12.10
  -1   3   3  338.87   12.10
  -1   3   3  350.16   11.30
  -1   3   3  355.56   12.20
  -1   3   3  370.46   12.10
  -1   3   3  362.56   11.80
  -1   3   3  355.76   12.40
  -1   3   3  356.86   12.10
  -1   3   3  356.06   12.00
   0  -3  -3   70.29    2.80
   0  -3  -3   68.69    2.60
   0  -3  -3   68.49    3.00
   0  -3  -3   69.09    3.10
   0  -3  -3   71.39    3.00
   0  -3  -3   70.59    2.70
   0  -3  -3   73.69    3.10
   0  -3  -3   66.39    2.70
   0   3   3   67.69    3.10
   0   3   3   70.19    3.30
   0   3   3   67.69    2.80
   0   3   3   68.79    2.60
   0   3   3   67.79    3.10
   0   3   3   64.79    3.10
   0   3   3   72.89    3.20
  -1  -3  -3    1.10    0.60
  -1  -3  -3    2.10    0.80
  -1  -3  -3    1.00    0.80
  -1  -3  -3    0.70    0.60
  -1  -3  -3    0.40    0.50
   1   3   3   -0.60    0.80
   1   3   3    0.40    0.60
   1   3   3    0.70    0.70
   1   3   3    1.30    0.80
   1   3   3    0.80    0.70
   1   3   3   -0.20    0.60
  -2  -3  -3   34.20    1.90
  -2  -3  -3   33.40    1.70
  -2  -3  -3   31.60    2.00
  -2  -3  -3   33.00    2.20
  -2  -3  -3   32.90    2.10
   2   3   3   36.10    2.40
   2   3   3   33.70    2.40
   2   3   3   32.70    2.00
   2   3   3   30.50    2.00
   2   3   3   30.90    1.90
   2   3   3   32.20    2.30
  -3  -3  -3   25.00    1.90
  -3  -3  -3   21.80    1.60
  -3  -3  -3   22.80    2.20
  -3  -3  -3   24.10    2.20
  -3  -3  -3   26.10    2.20
  -3  -3  -3   28.90    2.20
   3   3   3   22.00    2.30
   3   3   3   21.20    2.10
   3   3   3   24.80    1.90
   3   3   3   22.20    2.00
   3   3   3   24.20    2.20
   3   3   3   23.60    1.60
   3   3   3   25.80    2.40
  -4  -3  -3    0.70    0.60
  -4  -3  -3    0.90    1.20
  -4  -3  -3    0.50    0.80
  -4  -3  -3    1.90    1.30
  -4  -3  -3    0.40    1.10
  -4  -3  -3    1.70    1.10
  -4  -3  -3    0.20    1.20
   4   3   3    0.40    1.00
   4   3   3    0.40    1.20
   4   3   3   -1.30    1.00
   4   3   3    0.50    0.80
   4   3   3   -0.10    1.20
   4   3   3    2.10    1.50
  -5  -3  -3   41.00    3.50
  -5  -3  -3   38.30    3.50
  -5  -3  -3   42.60    3.50
  -5  -3  -3   36.90    2.50
  -5  -3  -3   38.20    3.20
  -5  -3  -3   41.90    3.40
   5   3   3   42.40    4.00
   5   3   3   44.50    3.50
   5   3   3   34.90    3.40
  -6  -3  -3    3.80    1.70
  -6  -3  -3    7.80    2.20
  -6  -3  -3    3.40    2.00
   6   3   3    7.00    2.50
   6   3   3    7.30    2.30
   6   3   3    4.50    1.90
  -7  -3  -3    1.40    1.90
  -7  -3  -3    1.50    2.00
  -7  -3  -3    5.60    2.90
   7   3   3    5.10    2.40
   7   3   3   -0.60    2.40
  -8  -3  -3    7.60    2.70
  -8  -3  -3    9.60    3.00
   8   3   3   12.00    3.50
  -9  -3  -3    2.90    2.90
  -9  -3  -3   -2.10    2.30
   9   3   3    1.80    3.40
  10  -4  -3   -1.50    3.50
  10  -4  -3   -0.10    1.90
 -10   4   3   -4.00    2.80
 -10   4   3    4.00    3.70
 -10   4   3    1.00    2.10
   9  -4  -3   17.40    3.20
   9  -4  -3    7.90    2.20
   9  -4  -3   13.20    4.00
  -9   4   3   17.30    4.30
  -9   4   3   16.90    3.90
  -9   4   3   10.00    2.50
   8  -4  -3   -3.20    2.50
   8  -4  -3    0.20    1.60
   8  -4  -3    2.60    2.20
  -8   4   3    0.70    1.60
  -8   4   3    2.20    2.50
  -8   4   3    4.80    2.70
  -8   4   3    1.00    1.80
   7  -4  -3   32.60    2.90
   7  -4  -3   38.20    4.60
   7  -4  -3   28.60    3.40
   7  -4  -3   23.10    3.20
  -7   4   3   29.30    4.00
  -7   4   3   33.40    3.10
  -7   4   3   29.80    3.00
  -7   4   3   44.40    4.50
   6  -4  -3   31.00    3.10
   6  -4  -3   35.80    2.90
   6  -4  -3   36.90    3.70
   6  -4  -3   33.50    4.10
  -6   4   3   33.10    3.20
  -6   4   3   37.80    3.10
  -6   4   3   37.60    4.10
  -6   4   3   40.40    4.10
  -6   4   3   31.20    2.80
  -6   4   3   32.00    2.40
   5  -4  -3    3.10    2.00
   5  -4  -3    5.40    1.60
   5  -4  -3    5.10    1.80
   5  -4  -3    5.00    1.30
   5  -4  -3    5.50    1.80
   5  -4  -3    6.10    1.40
   5  -4  -3    5.20    1.60
  -5   4   3    3.90    1.70
  -5   4   3    4.30    1.60
  -5   4   3    4.90    1.70
  -5   4   3    1.10    1.60
  -5   4   3    5.00    1.20
  -5   4   3    5.10    1.60
  -5   4   3    5.70    1.50
  -5   4   3    5.80    1.10
   4  -4  -3  100.39    4.30
   4  -4  -3   84.19    4.00
   4  -4  -3   88.49    4.40
   4  -4  -3   85.99    4.80
   4  -4  -3   87.79    4.90
   4  -4  -3   92.29    4.80
   4  -4  -3   90.69    4.50
  -4   4   3   88.59    4.70
  -4   4   3   92.59    4.90
  -4   4   3   93.19    4.20
  -4   4   3   86.89    3.60
  -4   4   3   96.19    4.60
  -4   4   3   95.39    5.00
   3  -4  -3  367.06   12.60
   3  -4  -3  355.66   12.80
   3  -4  -3  348.97   12.80
   3  -4  -3  348.77   12.10
   3  -4  -3  351.26   12.40
   3  -4  -3  370.56   14.80
  -3   4   3  336.37   11.40
  -3   4   3  365.66   12.90
  -3   4   3  341.07   12.60
  -3   4   3  365.66   12.90
  -3   4   3  334.77   12.80
  -3   4   3  369.16   13.10
  -3   4   3  332.07   12.00
  -3   4   3  358.46   12.90
   2  -4  -3    0.00    0.60
   2  -4  -3    0.80    0.80
   2  -4  -3    1.50    1.10
   2  -4  -3    1.00    0.80
   2  -4  -3    0.10    0.90
   2  -4  -3    0.90    0.90
  -2   4   3    0.40    0.80
  -2   4   3    1.60    1.10
  -2   4   3    0.50    1.00
  -2   4   3    2.40    1.00
  -2   4   3    1.30    0.70
  -2   4   3    1.00    0.90
  -2   4   3    1.10    0.90
  -2   4   3    2.00    1.10
   1  -4  -3  992.20   32.40
   1  -4  -3  996.80   32.40
   1  -4  -3  994.10   32.10
   1  -4  -3 1050.99   32.10
   1  -4  -3  985.80   32.40
   1  -4  -3  969.30   31.80
   1  -4  -3  973.90   32.10
   1  -4  -3  963.90   32.10
  -1   4   3  956.20   32.80
  -1   4   3  971.70   32.50
  -1   4   3 1040.30   32.20
  -1   4   3  974.20   32.40
  -1   4   3 1021.40   32.50
  -1   4   3  963.50   31.50
   0  -4  -3  106.19    4.00
   0  -4  -3   97.19    4.30
   0  -4  -3  105.69    3.80
   0  -4  -3  101.99    4.40
   0  -4  -3  104.49    4.00
   0  -4  -3   97.99    4.40
   0  -4  -3  102.29    4.50
   0  -4  -3  102.19    4.10
   0   4   3  107.49    4.90
   0   4   3  101.39    4.00
   0   4   3  105.39    4.50
   0   4   3  106.99    4.50
   0   4   3   99.89    4.50
   0   4   3   98.49    4.50
   0   4   3   95.79    4.50
  -1  -4  -3  148.79    5.70
  -1  -4  -3  144.69    6.00
  -1  -4  -3  149.59    5.90
  -1  -4  -3  139.09    5.30
  -1  -4  -3  140.59    5.30
  -1  -4  -3  150.38    5.50
   1   4   3  141.79    6.10
   1   4   3  145.99    6.10
   1   4   3  137.29    6.00
   1   4   3  145.79    5.80
   1   4   3  148.49    5.80
  -2  -4  -3  107.69    4.20
  -2  -4  -3  106.79    4.90
  -2  -4  -3  103.79    4.70
  -2  -4  -3  109.69    4.70
  -2  -4  -3  105.69    4.40
   2   4   3  104.69    4.10
   2   4   3   98.39    5.10
   2   4   3  105.49    4.90
   2   4   3  113.99    4.50
   2   4   3  105.49    4.60
   2   4   3  108.39    5.10
   2   4   3  107.09    4.60
  -3  -4  -3   65.99    3.70
  -3  -4  -3   72.39    3.80
  -3  -4  -3   71.39    3.20
  -3  -4  -3   76.89    3.90
  -3  -4  -3   71.29    2.90
  -3  -4  -3   69.59    3.70
   3   4   3   73.99    4.20
   3   4   3   70.49    4.10
   3   4   3   68.79    4.10
   3   4   3   69.49    3.70
   3   4   3   71.19    3.60
   3   4   3   69.09    3.30
   3   4   3   67.29    3.20
  -4  -4  -3   19.80    1.80
  -4  -4  -3   16.20    2.20
  -4  -4  -3   11.10    1.90
  -4  -4  -3   17.10    2.20
  -4  -4  -3   17.90    2.30
  -4  -4  -3   16.50    2.40
   4   4   3   14.10    2.20
   4   4   3   16.40    1.60
   4   4   3   19.90    2.70
   4   4   3   11.00    2.20
  -5  -4  -3   60.79    4.20
  -5  -4  -3   58.89    4.30
  -5  -4  -3   67.39    4.20
   5   4   3   71.19    4.60
   5   4   3   63.99    4.60
   5   4   3   64.59    4.60
  -6  -4  -3   10.30    2.40
  -6  -4  -3    8.40    2.20
  -6  -4  -3   11.50    2.60
   6   4   3    7.70    2.80
   6   4   3   13.20    2.70
   6   4   3   12.30    2.80
  -7  -4  -3    9.70    2.70
  -7  -4  -3   11.20    2.50
   7   4   3    7.10    3.10
  -8  -4  -3   15.30    3.60
  -8  -4  -3    8.40    2.90
  -8  -4  -3    7.40    3.20
   8   4   3    2.80    3.30
  -9  -4  -3    0.80    3.00
   9   4   3    2.60    3.50
  10  -5  -3   16.00    2.60
  10  -5  -3   17.20    4.50
 -10   5   3   12.90    2.90
 -10   5   3   10.20    4.20
 -10   5   3   15.60    4.10
   9  -5  -3   11.80    2.50
   9  -5  -3    8.10    3.90
   9  -5  -3   10.80    3.00
  -9   5   3   18.90    4.10
  -9   5   3   20.40    4.50
  -9   5   3   12.70    2.50
   8  -5  -3   18.50    2.60
   8  -5  -3   18.10    3.90
   8  -5  -3   16.60    3.20
  -8   5   3   17.40    2.60
  -8   5   3   20.50    3.90
  -8   5   3   20.30    3.90
   7  -5  -3   20.40    4.00
   7  -5  -3   20.50    2.60
   7  -5  -3   25.50    3.50
  -7   5   3   18.90    2.40
  -7   5   3   22.00    3.70
  -7   5   3   21.80    2.70
  -7   5   3   19.70    3.70
   6  -5  -3    0.90    1.70
   6  -5  -3    1.20    1.30
   6  -5  -3    0.70    2.30
   6  -5  -3    2.70    1.90
  -6   5   3    2.80    1.60
  -6   5   3    4.20    2.30
  -6   5   3    2.40    2.00
  -6   5   3    2.50    1.30
   5  -5  -3   10.90    2.00
   5  -5  -3   10.80    1.80
   5  -5  -3    9.60    2.20
   5  -5  -3    6.50    1.40
   5  -5  -3    9.70    2.50
  -5   5   3    4.60    2.00
  -5   5   3    6.30    2.20
  -5   5   3    8.20    1.70
  -5   5   3    8.30    1.90
  -5   5   3    6.10    2.00
  -5   5   3   10.00    1.40
   4  -5  -3    1.40    1.30
   4  -5  -3    1.30    0.80
   4  -5  -3    5.40    1.70
   4  -5  -3    1.50    1.60
   4  -5  -3    4.20    1.30
   4  -5  -3    1.40    1.40
  -4   5   3    5.40    1.70
  -4   5   3    2.40    1.80
  -4   5   3    2.20    1.70
  -4   5   3    2.40    1.50
  -4   5   3    3.50    0.90
  -4   5   3    4.60    1.50
  -4   5   3    4.90    1.40
   3  -5  -3  335.77   12.20
   3  -5  -3  332.47   12.30
   3  -5  -3  317.77   11.90
   3  -5  -3  341.37   11.80
   3  -5  -3  325.57   11.40
   3  -5  -3  330.87   12.20
   3  -5  -3  294.97   11.60
  -3   5   3  316.97   12.20
  -3   5   3  334.97   12.40
  -3   5   3  332.67   12.10
  -3   5   3  314.47   11.30
  -3   5   3  314.27   12.30
   2  -5  -3    2.30    1.20
   2  -5  -3    0.40    1.30
   2  -5  -3    0.60    1.00
   2  -5  -3    2.10    1.10
   2  -5  -3    1.00    0.70
   2  -5  -3    0.30    0.90
   2  -5  -3    2.50    1.30
  -2   5   3    1.30    1.20
  -2   5   3    1.90    1.10
  -2   5   3    0.90    1.40
  -2   5   3    4.10    1.40
  -2   5   3    1.20    1.00
  -2   5   3    0.40    0.90
  -2   5   3    2.20    0.80
   1  -5  -3  391.06   13.80
   1  -5  -3  378.36   13.00
   1  -5  -3  383.06   13.40
   1  -5  -3  392.06   13.40
   1  -5  -3  386.96   13.70
   1  -5  -3  388.26   13.80
   1  -5  -3  365.66   13.30
   1  -5  -3  390.06   13.60
  -1   5   3  397.36   13.50
  -1   5   3  398.76   14.40
  -1   5   3  391.26   14.00
  -1   5   3  384.46   13.90
  -1   5   3  395.66   12.80
  -1   5   3  370.76   13.70
   0  -5  -3  157.28    6.20
   0  -5  -3  147.59    5.80
   0  -5  -3  149.29    5.50
   0  -5  -3  144.09    5.90
   0  -5  -3  152.48    6.30
   0  -5  -3  156.88    6.40
   0   5   3  136.49    6.20
   0   5   3  150.28    5.10
   0   5   3  144.49    6.70
   0   5   3  151.58    6.40
   0   5   3  144.79    6.20
   0   5   3  144.39    5.70
   0   5   3  154.98    6.50
  -1  -5  -3   98.99    3.90
  -1  -5  -3  106.59    4.80
  -1  -5  -3   97.69    4.20
  -1  -5  -3  100.69    4.40
  -1  -5  -3   96.99    4.90
  -1  -5  -3   95.99    4.60
   1   5   3   94.89    4.70
   1   5   3  101.59    5.10
   1   5   3  101.99    4.60
   1   5   3   93.09    4.90
  -2  -5  -3  245.78    9.30
  -2  -5  -3  252.37    9.70
  -2  -5  -3  235.18    8.50
  -2  -5  -3  243.58    9.10
  -2  -5  -3  244.48    8.90
  -2  -5  -3  250.67    9.50
   2   5   3  240.58    9.30
   2   5   3  240.58    8.60
   2   5   3  241.78    9.00
   2   5   3  245.98    9.30
   2   5   3  230.48    9.80
   2   5   3  260.17    9.90
   2   5   3  259.87   10.10
   2   5   3  246.88    8.80
  -3  -5  -3   -2.40    1.30
  -3  -5  -3    0.20    1.00
  -3  -5  -3    1.50    1.40
  -3  -5  -3   -0.60    1.10
  -3  -5  -3    0.50    0.90
  -3  -5  -3   -0.70    1.30
   3   5   3    1.20    1.50
   3   5   3    0.50    1.30
   3   5   3    0.60    0.90
   3   5   3    1.00    1.00
   3   5   3    1.50    1.80
  -4  -5  -3   34.50    3.20
  -4  -5  -3   53.89    4.30
  -4  -5  -3   42.00    3.70
  -4  -5  -3   39.80    2.90
   4   5   3   37.10    3.80
   4   5   3   38.60    2.50
   4   5   3   48.60    3.90
   4   5   3   43.30    3.90
  -5  -5  -3   13.00    2.50
  -5  -5  -3   21.00    3.00
  -5  -5  -3   22.40    3.00
   5   5   3   22.10    3.20
   5   5   3   16.30    3.10
   5   5   3   29.90    3.70
  -6  -5  -3    0.30    2.10
  -6  -5  -3   -0.20    2.00
   6   5   3    1.40    2.30
   6   5   3    0.30    2.00
  -7  -5  -3    2.80    2.50
  -7  -5  -3   -2.00    2.00
   7   5   3    2.40    2.70
  -8  -5  -3   -1.20    2.50
  -8  -5  -3   -0.20    2.60
   8   5   3    3.20    3.20
   9  -6  -3   12.40    2.50
   9  -6  -3   11.70    4.20
  -9   6   3   12.00    4.20
  -9   6   3    8.70    2.50
  -9   6   3   16.30    4.10
   8  -6  -3   -2.10    3.10
   8  -6  -3   -1.20    1.60
   8  -6  -3    2.30    2.50
  -8   6   3    1.20    1.70
  -8   6   3    2.00    2.90
  -8   6   3    2.90    3.10
   7  -6  -3   17.80    2.40
   7  -6  -3   10.30    2.70
   7  -6  -3   12.60    3.60
  -7   6   3   21.20    3.70
  -7   6   3   16.60    3.60
   6  -6  -3   41.90    4.10
   6  -6  -3   47.10    5.00
   6  -6  -3   45.00    3.30
   6  -6  -3   41.90    3.90
  -6   6   3   42.70    4.50
  -6   6   3   45.90    4.90
  -6   6   3   39.80    3.40
   5  -6  -3   14.40    2.80
   5  -6  -3   16.20    2.60
   5  -6  -3   23.80    2.50
   5  -6  -3   19.20    3.30
   5  -6  -3   16.90    2.60
  -5   6   3   21.20    3.40
  -5   6   3   22.60    2.60
  -5   6   3   17.10    3.10
  -5   6   3   17.30    1.70
   4  -6  -3  151.68    6.20
   4  -6  -3  146.99    7.20
   4  -6  -3  156.78    7.20
   4  -6  -3  144.59    6.70
   4  -6  -3  150.68    7.40
  -4   6   3  158.98    5.50
  -4   6   3  141.09    7.90
  -4   6   3  148.89    7.50
  -4   6   3  149.19    5.40
  -4   6   3  148.99    7.10
  -4   6   3  132.49    7.00
  -4   6   3  164.58    7.50
  -4   6   3  144.09    6.20
   3  -6  -3  211.58    8.70
   3  -6  -3  199.08    7.90
   3  -6  -3  199.18    7.50
   3  -6  -3  210.18    8.50
   3  -6  -3  180.78    7.80
   3  -6  -3  201.18    8.30
   3  -6  -3  195.18    8.10
  -3   6   3  189.88    8.40
  -3   6   3  190.98    8.50
  -3   6   3  177.28    7.30
  -3   6   3  174.38    8.30
  -3   6   3  185.88    8.10
  -3   6   3  200.98    8.70
   2  -6  -3    0.40    1.30
   2  -6  -3    1.40    0.90
   2  -6  -3   -0.90    1.20
   2  -6  -3    3.60    1.60
   2  -6  -3    3.20    1.20
   2  -6  -3   -0.10    1.20
   2  -6  -3    1.70    1.30
  -2   6   3    1.20    1.50
  -2   6   3    0.30    0.90
  -2   6   3   -0.20    1.50
  -2   6   3    0.20    0.50
  -2   6   3   -0.20    1.60
  -2   6   3    0.40    1.20
   1  -6  -3  199.28    7.80
   1  -6  -3  201.88    7.30
   1  -6  -3  190.88    8.00
   1  -6  -3  191.88    7.70
   1  -6  -3  205.88    8.30
   1  -6  -3  193.38    7.70
   1  -6  -3  205.08    8.20
  -1   6   3  206.68    7.90
  -1   6   3  181.98    8.00
  -1   6   3  170.58    9.10
  -1   6   3  198.28    8.40
  -1   6   3  198.08    8.80
  -1   6   3  200.18    7.00
  -1   6   3  199.78    8.40
   0  -6  -3  190.48    7.90
   0  -6  -3  194.38    8.20
   0  -6  -3  188.08    7.50
   0  -6  -3  192.28    7.10
   0  -6  -3  201.38    8.10
   0  -6  -3  182.38    7.40
   0   6   3  199.18    8.30
   0   6   3  198.98    8.70
   0   6   3  190.08    8.20
   0   6   3  191.28    6.70
   0   6   3  191.88    8.00
   0   6   3  190.48    7.50
  -1  -6  -3    2.10    1.30
  -1  -6  -3    1.30    1.50
  -1  -6  -3    1.00    1.10
  -1  -6  -3    2.50    1.30
  -1  -6  -3    1.30    1.50
  -1  -6  -3    0.40    0.70
   1   6   3    1.70    1.50
   1   6   3    0.90    1.40
   1   6   3    0.30    1.30
  -2  -6  -3  241.48    9.80
  -2  -6  -3  245.78    9.40
  -2  -6  -3  248.98    9.20
  -2  -6  -3  267.87   10.40
  -2  -6  -3  261.77    9.80
  -2  -6  -3  268.77   10.20
   2   6   3  266.07   10.60
   2   6   3  252.67    9.20
   2   6   3  245.68   10.50
   2   6   3  260.87   10.80
   2   6   3  245.88    9.50
  -3  -6  -3   99.79    5.60
  -3  -6  -3  105.99    5.40
  -3  -6  -3  103.49    5.80
  -3  -6  -3   92.69    4.80
   3   6   3  100.29    4.60
   3   6   3  102.19    6.00
   3   6   3  105.89    5.90
   3   6   3  106.39    6.10
  -4  -6  -3   65.29    4.80
  -4  -6  -3   66.89    4.00
  -4  -6  -3   64.59    4.50
   4   6   3   66.29    5.60
   4   6   3   68.69    5.20
   4   6   3   65.69    4.90
  -5  -6  -3   30.30    3.50
  -5  -6  -3   29.80    3.20
  -5  -6  -3   39.70    4.30
  -5  -6  -3   42.00    4.40
   5   6   3   37.60    4.40
   5   6   3   28.70    3.80
  -6  -6  -3    3.30    2.10
  -6  -6  -3    0.70    2.20
  -6  -6  -3    1.70    2.30
   6   6   3   -3.00    2.40
  -7  -6  -3    1.70    2.50
  -7  -6  -3    1.00    2.50
   7   6   3    1.70    3.00
  -8  -6  -3   10.60    3.20
   8   6   3    8.90    3.70
   9  -7  -3   13.40    4.60
   9  -7  -3   13.30    2.70
  -9   7   3   14.10    4.40
  -9   7   3    4.10    3.60
   8  -7  -3    1.20    2.40
   8  -7  -3    0.90    1.80
   8  -7  -3   -6.10    3.10
  -8   7   3    1.30    3.30
  -8   7   3    2.60    3.40
   7  -7  -3   33.60    3.40
   7  -7  -3   32.60    3.80
   7  -7  -3   29.20    5.00
  -7   7   3   32.10    5.00
  -7   7   3   34.10    4.90
   6  -7  -3   34.20    3.70
   6  -7  -3   33.10    3.00
   6  -7  -3   33.60    4.60
  -6   7   3   43.50    4.80
  -6   7   3   37.90    4.80
   5  -7  -3   18.50    2.90
   5  -7  -3   14.60    2.20
   5  -7  -3   12.30    3.00
   5  -7  -3   14.80    3.20
  -5   7   3   16.60    1.60
  -5   7   3    9.30    2.90
  -5   7   3   20.20    1.80
  -5   7   3   13.10    3.10
   4  -7  -3   81.89    4.30
   4  -7  -3   76.49    4.90
   4  -7  -3   81.19    5.30
   4  -7  -3   87.49    5.50
   4  -7  -3   82.09    5.20
  -4   7   3   77.19    5.30
  -4   7   3   88.29    5.80
   3  -7  -3   21.20    3.20
   3  -7  -3   27.60    3.10
   3  -7  -3   19.60    2.50
   3  -7  -3   24.20    3.10
   3  -7  -3   29.10    3.10
   3  -7  -3   23.00    2.20
  -3   7   3   21.40    3.30
  -3   7   3   23.20    3.20
   2  -7  -3   44.50    4.20
   2  -7  -3   41.00    3.70
   2  -7  -3   45.80    2.80
   2  -7  -3   46.00    3.60
   2  -7  -3   41.80    3.40
   2  -7  -3   47.40    3.40
  -2   7   3   45.80    4.50
  -2   7   3   42.40    4.20
  -2   7   3   48.10    4.30
  -2   7   3   50.29    4.00
   1  -7  -3   80.49    4.70
   1  -7  -3   82.49    4.90
   1  -7  -3   73.59    4.30
   1  -7  -3   69.49    4.20
  -1   7   3   67.89    4.80
  -1   7   3   75.69    4.90
  -1   7   3   86.49    5.40
  -1   7   3   68.79    4.90
   0  -7  -3    4.90    1.50
   0  -7  -3    4.20    1.90
   0  -7  -3    7.10    1.80
   0  -7  -3   10.40    2.20
   0   7   3    5.00    2.20
   0   7   3    5.80    2.10
   0   7   3   10.00    2.30
   0   7   3    6.10    2.00
  -1  -7  -3   22.00    2.90
  -1  -7  -3   23.30    3.20
  -1  -7  -3   27.90    2.70
  -1  -7  -3   21.90    2.60
   1   7   3   22.10    3.30
   1   7   3   21.00    3.10
   1   7   3   20.70    3.00
   1   7   3   19.20    3.00
  -2  -7  -3   33.20    3.30
  -2  -7  -3   31.20    2.80
  -2  -7  -3   36.50    3.80
   2   7   3   31.60    3.70
   2   7   3   36.60    3.00
   2   7   3   31.10    3.70
   2   7   3   23.30    3.20
  -3  -7  -3    1.40    1.80
  -3  -7  -3    1.20    1.50
  -3  -7  -3    3.00    2.30
   3   7   3    2.00    2.20
   3   7   3    2.30    1.40
   3   7   3   -0.30    1.80
  -4  -7  -3    0.20    2.10
  -4  -7  -3    3.40    1.70
  -4  -7  -3    0.20    2.30
   4   7   3   -0.60    2.00
   4   7   3   -0.40    2.30
  -5  -7  -3   25.90    3.90
  -5  -7  -3   20.40    2.80
  -5  -7  -3   25.40    3.60
   5   7   3   36.50    4.90
  -6  -7  -3   -0.20    2.60
  -6  -7  -3    2.70    2.80
   6   7   3   -0.30    3.10
  -7  -7  -3    2.10    2.80
  -7  -7  -3    7.60    3.10
   7   7   3    9.20    3.80
   8  -8  -3    5.00    3.70
   8  -8  -3   -0.40    2.70
   8  -8  -3   -1.50    1.90
  -8   8   3   -5.40    2.80
  -8   8   3   -2.90    3.10
   7  -8  -3    9.00    3.60
   7  -8  -3    7.90    2.20
   7  -8  -3   12.30    3.20
  -7   8   3   12.40    3.90
  -7   8   3   15.80    3.80
   6  -8  -3   35.60    4.10
   6  -8  -3   38.50    5.20
   6  -8  -3   42.00    3.50
  -6   8   3   27.00    4.60
  -6   8   3   41.00    5.30
  -6   8   3   32.50    2.20
   5  -8  -3    7.50    4.00
   5  -8  -3    4.70    2.70
   5  -8  -3    3.10    1.60
   5  -8  -3    1.50    2.30
  -5   8   3    2.60    2.60
  -5   8   3    5.00    3.00
   4  -8  -3  157.68    8.40
   4  -8  -3  159.58    6.90
   4  -8  -3  178.28    8.40
   4  -8  -3  167.18    7.80
  -4   8   3  145.19    8.40
  -4   8   3  153.28    8.30
   3  -8  -3   62.39    4.70
   3  -8  -3   63.19    4.60
   3  -8  -3   80.49    5.40
  -3   8   3   70.19    5.70
  -3   8   3   71.79    6.00
   2  -8  -3   82.49    5.70
   2  -8  -3   81.09    5.00
   2  -8  -3   79.19    4.80
   2  -8  -3   78.69    4.80
  -2   8   3   86.19    5.50
  -2   8   3   76.29    5.60
   1  -8  -3  108.79    5.70
   1  -8  -3  111.29    5.80
   1  -8  -3  116.89    6.40
  -1   8   3  103.99    6.40
  -1   8   3  107.69    6.60
  -1   8   3  122.29    6.70
   0  -8  -3    1.60    1.80
   0  -8  -3    1.10    2.10
   0  -8  -3    1.10    2.30
   0  -8  -3    1.70    1.70
   0   8   3    4.30    2.00
   0   8   3    3.00    2.10
   0   8   3    3.10    2.30
  -1  -8  -3   22.70    3.00
  -1  -8  -3   26.70    3.70
  -1  -8  -3   20.50    2.70
   1   8   3   26.20    3.90
   1   8   3   21.40    3.40
   1   8   3   21.90    3.50
  -2  -8  -3   56.79    4.00
  -2  -8  -3   66.59    4.50
  -2  -8  -3   61.89    5.40
   2   8   3   57.19    3.90
   2   8   3   51.49    5.00
   2   8   3   49.50    5.30
  -3  -8  -3    4.00    2.40
  -3  -8  -3    1.80    1.80
  -3  -8  -3    2.30    2.40
   3   8   3   -0.20    2.30
  -4  -8  -3   46.10    4.50
   4   8   3   45.80    5.20
  -5  -8  -3    3.60    2.80
  -5  -8  -3    6.30    2.90
   5   8   3    6.90    3.40
  -6  -8  -3    1.70    2.90
  -6  -8  -3    3.30    2.90
   6   8   3   -0.50    3.20
   7  -9  -3    5.40    4.20
   7  -9  -3    7.90    2.30
   7  -9  -3    0.30    2.80
  -7   9   3   -0.50    2.90
  -7   9   3    7.70    3.90
   6  -9  -3    4.90    3.00
   6  -9  -3    5.80    2.10
   6  -9  -3   11.30    3.80
  -6   9   3    5.60    3.50
  -6   9   3    5.80    3.30
   5  -9  -3    2.10    2.60
   5  -9  -3    2.40    1.90
   5  -9  -3    1.30    3.30
  -5   9   3    1.40    2.70
  -5   9   3    4.90    3.40
   4  -9  -3   34.30    4.10
   4  -9  -3   33.70    5.00
  -4   9   3   34.20    4.70
  -4   9   3   31.90    4.70
   3  -9  -3   42.70    4.80
   3  -9  -3   26.40    3.60
  -3   9   3   37.20    4.50
  -3   9   3   32.30    4.40
   2  -9  -3   22.80    3.40
   2  -9  -3   16.90    3.40
  -2   9   3   13.60    3.50
  -2   9   3   18.80    3.50
   1  -9  -3   95.99    6.30
   1  -9  -3   98.69    5.80
  -1   9   3  106.89    7.00
  -1   9   3   92.29    6.50
   0  -9  -3    0.30    2.10
   0  -9  -3    1.70    2.60
   0   9   3    1.20    2.50
   0   9   3    2.70    2.70
  -1  -9  -3   51.09    4.70
  -1  -9  -3   50.39    5.10
   1   9   3   46.60    5.20
   1   9   3   48.20    5.50
  -2  -9  -3   18.60    3.30
   2   9   3   22.20    4.00
   2   9   3   20.30    4.00
  -3  -9  -3    7.60    2.80
   3   9   3    0.50    2.60
  -4  -9  -3   -1.20    2.40
   4   9   3    8.80    3.30
  -5  -9  -3    0.60    2.90
   5   9   3   -0.80    3.30
   6 -10  -3    0.30    2.00
   6 -10  -3    3.80    3.10
   6 -10  -3   -1.00    3.40
  -6  10   3    5.80    3.60
  -6  10   3    3.30    3.90
   5 -10  -3    2.30    2.90
   5 -10  -3    3.70    3.50
  -5  10   3   -3.10    3.30
  -5  10   3    0.50    3.00
   4 -10  -3   16.90    3.60
   4 -10  -3   27.00    5.00
  -4  10   3   13.00    4.10
  -4  10   3   12.20    3.90
   3 -10  -3   12.20    4.00
   3 -10  -3   12.50    3.30
  -3  10   3   20.40    4.30
  -3  10   3   17.10    3.90
   2 -10  -3   -0.50    2.50
   2 -10  -3    2.20    3.10
  -2  10   3   -0.80    2.90
  -2  10   3   -4.60    2.40
   1 -10  -3   51.79    4.80
   1 -10  -3   49.30    5.80
  -1  10   3   42.20    5.50
  -1  10   3   43.10    5.40
   0 -10  -3   20.20    4.10
   0 -10  -3   23.90    3.70
   0  10   3   15.30    3.70
   0  10   3   15.60    3.80
  -1 -10  -3   18.70    3.30
   1  10   3   17.40    4.00
   1  10   3   13.90    4.10
  -2 -10  -3   25.80    4.10
   2  10   3   26.70    4.40
   2  10   3   26.40    4.80
  -3 -10  -3   -1.00    2.60
   3  10   3   -0.10    3.30
   3  10   3   -1.90    3.00
  -4 -10  -3    8.20    3.20
   4  10   3   13.00    4.00
   4 -11  -3    1.40    3.60
   4 -11  -3    2.30    3.00
  -4  11   3    0.60    3.60
  -4  11   3   -0.20    3.30
   3 -11  -3    1.40    2.90
   3 -11  -3   -2.70    3.50
  -3  11   3    3.20    3.50
  -3  11   3    1.60    3.60
   2 -11  -3    0.60    2.90
  -2  11   3    0.80    3.40
  -2  11   3   -0.90    3.10
   1 -11  -3   24.50    4.30
  -1  11   3   26.10    5.10
  -1  11   3   14.80    4.30
   0 -11  -3    0.70    2.70
   0  11   3   -0.10    3.40
   0  11   3   -2.20    3.00
  -1 -11  -3   12.10    3.50
   1  11   3    0.00    3.40
   1  11   3    9.00    3.70
  -2 -11  -3    2.60    2.90
   2  11   3    5.60    3.50
   2  11   3    0.20    4.00
   0  12  -4   14.10    4.70
   0  12  -4    5.80    3.90
   0 -12   4   14.40    4.20
   0 -12   4    1.90    3.60
  -1  12  -4   -2.20    3.70
  -1  12  -4   -2.00    2.40
  -1  12  -4   -3.90    3.20
   1 -12   4    0.70    1.80
   1 -12   4   -2.60    3.70
   3  11  -4   10.80    4.10
   3  11  -4    9.40    3.10
  -3 -11   4    7.10    3.60
  -3 -11   4    8.30    2.50
  -3 -11   4   16.50    4.00
   2  11  -4    5.40    2.80
   2  11  -4   -2.00    3.30
  -2 -11   4    2.40    3.30
  -2 -11   4    0.00    1.90
  -2 -11   4   -3.00    3.10
   1  11  -4   25.00    4.70
   1  11  -4   20.20    3.50
   1  11  -4   20.90    4.60
  -1 -11   4   20.00    4.40
  -1 -11   4   25.20    3.00
  -1 -11   4   22.20    4.20
   0  11  -4   14.00    3.10
   0  11  -4   10.90    4.10
   0  11  -4   10.40    3.50
   0  11  -4   12.60    3.70
   0 -11   4    8.30    3.70
   0 -11   4   13.10    2.30
   0 -11   4   11.80    4.10
  -1  11  -4    3.00    3.20
  -1  11  -4    8.00    2.70
  -1  11  -4    7.90    2.80
  -1  11  -4   10.60    4.20
   1 -11   4    4.00    3.20
   1 -11   4    2.30    1.80
  -2  11  -4   17.10    3.00
  -2  11  -4   19.50    4.80
  -2  11  -4   18.10    4.70
  -2  11  -4   21.90    3.70
   2 -11   4   22.10    2.40
   2 -11   4   17.40    4.60
  -3  11  -4    5.60    2.80
  -3  11  -4    3.10    3.80
   3 -11   4    1.30    1.50
   3 -11   4    2.30    3.40
  -4  11  -4    2.40    2.70
  -4  11  -4    2.50    4.10
   4 -11   4    6.10    3.60
   5  10  -4    0.70    3.60
   5  10  -4   -3.10    2.30
  -5 -10   4   -2.70    3.40
  -5 -10   4   -0.80    2.10
  -5 -10   4   -3.30    3.50
   4  10  -4   17.00    3.20
   4  10  -4   14.50    4.40
  -4 -10   4   17.70    4.00
  -4 -10   4   16.50    4.10
  -4 -10   4   16.30    2.70
   3  10  -4   11.30    3.70
   3  10  -4   13.90    3.10
  -3 -10   4   16.70    3.80
  -3 -10   4   10.10    2.30
  -3 -10   4   19.10    4.10
   2  10  -4   -1.10    2.80
   2  10  -4   -0.90    2.30
   2  10  -4   -3.10    2.10
  -2 -10   4   -0.70    1.60
  -2 -10   4   -0.30    3.00
  -2 -10   4    2.20    2.70
   1  10  -4   26.80    3.60
   1  10  -4   18.10    3.20
   1  10  -4   16.20    3.90
  -1 -10   4   19.90    2.50
  -1 -10   4   17.90    3.80
  -1 -10   4   22.60    4.10
   0  10  -4   40.40    5.40
   0  10  -4   47.70    4.50
   0  10  -4   58.99    4.70
   0  10  -4   46.50    5.60
   0 -10   4   47.00    5.50
   0 -10   4   56.79    5.80
   0 -10   4   58.49    3.80
  -1  10  -4    0.10    2.70
  -1  10  -4    4.90    3.20
  -1  10  -4   -1.80    2.00
  -1  10  -4   -1.40    1.90
   1 -10   4    1.20    2.50
   1 -10   4   -0.80    2.60
   1 -10   4    1.10    1.40
  -2  10  -4   71.19    7.00
  -2  10  -4   67.69    6.80
  -2  10  -4   57.09    5.00
   2 -10   4   64.69    3.70
   2 -10   4   57.29    6.10
  -3  10  -4   10.00    3.90
  -3  10  -4   20.00    4.40
  -3  10  -4   12.70    3.00
   3 -10   4   18.60    1.90
   3 -10   4   16.40    4.50
  -4  10  -4   -0.30    2.90
  -4  10  -4   -0.20    2.50
   4 -10   4    0.80    3.50
  -5  10  -4   30.30    5.50
  -5  10  -4   22.70    3.90
   5 -10   4   26.80    5.40
  -6  10  -4    8.00    4.30
  -6  10  -4   10.30    3.40
   6 -10   4    7.50    4.20
   6   9  -4    4.70    2.50
   6   9  -4    7.10    4.10
  -6  -9   4    8.50    4.00
  -6  -9   4   10.40    4.20
  -6  -9   4    8.30    2.40
   5   9  -4   -0.90    2.20
   5   9  -4   -2.80    3.00
  -5  -9   4    1.10    3.00
  -5  -9   4   -2.50    2.70
  -5  -9   4   -0.80    1.90
  -5  -9   4   -0.40    2.60
   4   9  -4    7.80    2.60
   4   9  -4    7.10    3.20
  -4  -9   4   11.70    3.40
  -4  -9   4    8.10    3.30
  -4  -9   4    6.40    2.00
  -4  -9   4    8.60    2.60
   3   9  -4   12.70    3.10
   3   9  -4   21.50    4.10
   3   9  -4   10.50    2.70
  -3  -9   4   18.80    3.00
  -3  -9   4   19.90    3.90
  -3  -9   4   17.70    2.40
  -3  -9   4   17.00    3.90
   2   9  -4    2.40    2.10
   2   9  -4    6.20    2.60
   2   9  -4    6.60    2.90
  -2  -9   4    1.40    2.50
  -2  -9   4    8.00    3.00
  -2  -9   4    3.30    1.60
  -2  -9   4    5.10    2.30
   1   9  -4   72.49    6.30
   1   9  -4   76.49    5.00
   1   9  -4   71.49    5.40
  -1  -9   4   84.59    5.90
  -1  -9   4   77.59    4.90
  -1  -9   4   78.99    5.80
  -1  -9   4   71.29    4.10
   0   9  -4   40.30    4.00
   0   9  -4   39.00    3.70
   0   9  -4   37.60    4.80
   0   9  -4   35.70    4.60
   0  -9   4   35.20    3.50
   0  -9   4   44.90    4.90
   0  -9   4   39.00    2.90
   0  -9   4   42.40    4.70
  -1   9  -4   18.80    3.80
  -1   9  -4    9.60    3.40
  -1   9  -4   17.50    2.80
   1  -9   4   20.40    3.60
   1  -9   4   14.50    1.80
   1  -9   4   15.50    2.70
   1  -9   4   16.40    3.50
  -2   9  -4   30.20    4.40
  -2   9  -4   35.40    4.60
  -2   9  -4   29.50    3.40
   2  -9   4   31.80    2.40
   2  -9   4   29.50    4.40
  -3   9  -4   33.20    3.80
  -3   9  -4   25.10    4.40
  -3   9  -4   24.00    4.60
   3  -9   4   19.00    3.90
   3  -9   4   28.00    2.20
   3  -9   4   24.20    1.90
  -4   9  -4    3.40    3.10
  -4   9  -4   -1.70    2.30
  -4   9  -4   -2.10    2.20
   4  -9   4    0.10    3.00
  -5   9  -4   48.70    5.90
  -5   9  -4   40.80    3.90
  -5   9  -4   43.50    4.50
   5  -9   4   51.09    5.80
  -6   9  -4    4.80    3.90
  -6   9  -4    5.10    2.80
   6  -9   4    7.80    3.80
  -7   9  -4   23.70    3.90
  -7   9  -4   13.80    4.70
   7  -9   4   16.60    4.60
   7   8  -4   -0.30    2.20
   7   8  -4    2.20    3.80
  -7  -8   4   -0.70    3.30
  -7  -8   4    1.70    2.10
  -7  -8   4   -5.00    3.30
   6   8  -4   12.50    2.80
   6   8  -4   12.80    4.00
  -6  -8   4    5.90    3.60
  -6  -8   4   14.50    2.50
  -6  -8   4   13.60    3.20
  -6  -8   4   18.10    4.20
   5   8  -4    2.40    2.20
   5   8  -4    0.40    2.90
   5   8  -4    9.00    2.90
  -5  -8   4    1.60    3.00
  -5  -8   4    1.20    3.10
  -5  -8   4    1.50    2.30
  -5  -8   4    4.90    1.90
   4   8  -4   41.40    4.30
   4   8  -4   35.10    3.80
   4   8  -4   44.40    5.20
  -4  -8   4   50.69    5.30
  -4  -8   4   47.90    4.20
  -4  -8   4   43.20    4.80
  -4  -8   4   40.20    3.40
   3   8  -4   36.20    3.80
   3   8  -4   39.50    4.90
   3   8  -4   36.20    3.60
  -3  -8   4   37.40    3.10
  -3  -8   4   34.20    3.60
  -3  -8   4   39.60    4.70
  -3  -8   4   33.70    4.30
   2   8  -4   28.50    4.20
   2   8  -4   25.50    5.10
   2   8  -4   26.60    3.10
   2   8  -4   24.10    3.20
  -2  -8   4   21.80    2.80
  -2  -8   4   22.80    2.30
  -2  -8   4   23.70    3.50
  -2  -8   4   24.70    3.60
   1   8  -4   22.20    3.30
   1   8  -4   21.20    3.40
   1   8  -4   28.40    3.10
   1   8  -4   29.60    3.00
  -1  -8   4   29.80    3.80
  -1  -8   4   22.50    3.40
  -1  -8   4   22.30    2.20
  -1  -8   4   23.30    2.80
   0   8  -4   17.30    2.40
   0   8  -4   14.40    2.60
   0   8  -4   19.70    3.10
   0   8  -4   20.10    3.40
   0  -8   4   17.80    3.20
   0  -8   4   16.50    3.20
   0  -8   4   13.90    1.70
   0  -8   4   15.50    2.40
  -1   8  -4    0.90    1.70
  -1   8  -4    2.50    1.90
  -1   8  -4    0.50    2.10
  -1   8  -4    0.90    2.30
   1  -8   4    0.90    1.60
   1  -8   4    2.20    2.20
   1  -8   4    1.30    1.00
   1  -8   4    2.10    2.40
   1  -8   4    1.20    1.00
  -2   8  -4   67.09    5.00
  -2   8  -4   71.49    4.50
  -2   8  -4   70.29    6.10
  -2   8  -4   70.49    5.90
   2  -8   4   73.59    6.00
   2  -8   4   69.69    4.30
   2  -8   4   73.39    3.30
   2  -8   4   74.49    3.30
  -3   8  -4    5.40    2.10
  -3   8  -4    3.00    2.40
  -3   8  -4    8.00    2.90
  -3   8  -4    7.70    2.00
  -3   8  -4    3.20    2.10
   3  -8   4    6.90    1.10
   3  -8   4    6.10    1.00
   3  -8   4    4.80    2.90
  -4   8  -4   17.00    3.80
  -4   8  -4   12.60    2.60
  -4   8  -4   11.70    2.30
  -4   8  -4    8.10    2.80
  -4   8  -4   14.30    3.00
   4  -8   4   14.70    3.20
  -5   8  -4   11.40    3.90
  -5   8  -4   11.90    3.60
  -5   8  -4   11.10    2.80
  -5   8  -4   13.10    3.00
   5  -8   4   10.70    3.30
  -6   8  -4   -1.30    2.20
  -6   8  -4    3.90    3.60
   6  -8   4   -1.30    2.40
  -7   8  -4   -1.20    2.50
  -7   8  -4   -0.80    3.30
   7  -8   4   -4.70    3.10
  -8   8  -4    6.50    3.30
   8  -8   4    8.60    7.80
   8   7  -4   -0.50    2.00
   8   7  -4   -1.70    3.50
  -8  -7   4   -1.20    2.00
  -8  -7   4    2.80    3.60
  -8  -7   4    5.80    3.50
   7   7  -4   16.30    4.50
   7   7  -4   11.30    2.60
  -7  -7   4   17.90    4.10
  -7  -7   4   18.90    3.50
  -7  -7   4   17.60    4.30
  -7  -7   4   12.80    2.50
   6   7  -4    6.70    2.40
   6   7  -4    3.30    2.70
   6   7  -4   12.30    3.40
  -6  -7   4    4.50    2.40
  -6  -7   4    7.10    3.20
  -6  -7   4    5.80    2.00
  -6  -7   4    8.20    3.40
   5   7  -4    8.30    2.30
   5   7  -4    5.20    2.80
   5   7  -4    6.70    2.50
  -5  -7   4    7.60    1.90
  -5  -7   4    6.70    2.80
  -5  -7   4    7.60    2.70
  -5  -7   4    6.90    2.50
   4   7  -4   39.70    4.70
   4   7  -4   44.20    4.00
   4   7  -4   42.90    3.70
  -4  -7   4   32.20    2.90
  -4  -7   4   40.50    4.60
  -4  -7   4   38.30    4.30
  -4  -7   4   39.50    3.70
   3   7  -4   55.69    5.40
   3   7  -4   55.99    4.30
   3   7  -4   57.99    4.10
   3   7  -4   61.19    5.20
  -3  -7   4   59.69    5.20
  -3  -7   4   50.99    4.80
[truncated: 526,513 more chars]
