# Supplementary material for: Crystal structure and Hirshfeld surface analysis of 4-allyl-6-bromo-2-(4-chloro­phen­yl)-4H-imidazo[4,5-b]pyridine
Source: Acta Crystallogr E Crystallogr Commun. 2019 Jan 1;75(Pt 1):43–8. doi: 10.1107/S2056989018017322 (PMC6323872; doi:10.1107/S2056989018017322)
Supplement: Supplementary file 2 [file e-75-00043-Isup2.hkl]

data_I                                                                          
_shelx_title ' mo_sb20a_a.res in P-1'                                           
_shelx_refln_list_code          4                                               
_shelx_F_calc_maximum      160.09                                               
_exptl_crystal_F_000       348.00                                               
_reflns_d_resolution_high  0.6997                                               
                                                                                
loop_                                                                           
 _space_group_symop_operation_xyz                                               
 'x, y, z'                                                                      
 '-x, -y, -z'                                                                   
                                                                                
_cell_length_a     7.6218                                                       
_cell_length_b     8.5238                                                       
_cell_length_c    11.1093                                                       
_cell_angle_alpha  95.739                                                       
_cell_angle_beta   98.880                                                       
_cell_angle_gamma  94.979                                                       
                                                                                
_shelx_F_squared_multiplier     1.000                                           
                                                                                
loop_                                                                           
 _refln_index_h                                                                 
 _refln_index_k                                                                 
 _refln_index_l                                                                 
 _refln_F_squared_calc                                                          
 _refln_F_squared_meas                                                          
 _refln_F_squared_sigma                                                         
 _refln_observed_status                                                         
   1   0   0         34.72         38.48         0.43 o                         
   2   0   0      25628.54      26283.23       173.91 o                         
   3   0   0        780.43        760.59         6.42 o                         
   4   0   0         80.32         98.32         1.72 o                         
   5   0   0        137.49        166.71         2.84 o                         
   6   0   0        550.99        566.67         6.33 o                         
   7   0   0          9.56         28.28         2.78 o                         
   8   0   0        201.66        187.93         6.13 o                         
   9   0   0         13.20         17.99         7.58 o                         
  10   0   0          2.92          6.47         5.10 o                         
 -10   1   0          0.48         -4.25         5.92 o                         
  -9   1   0         17.44         29.25         3.96 o                         
  -8   1   0         52.79         49.77         3.48 o                         
  -7   1   0          2.44          2.12         1.20 o                         
  -6   1   0        320.20        309.44         3.99 o                         
  -5   1   0        295.92        295.46         3.45 o                         
  -4   1   0         86.81         80.75         1.36 o                         
  -3   1   0        768.40        800.06         6.36 o                         
  -2   1   0        694.69        724.75         5.12 o                         
  -1   1   0        582.92        576.66         3.92 o                         
   0   1   0        732.58        779.81         5.66 o                         
   1   1   0       1502.06       1454.87        10.72 o                         
   2   1   0       1841.72       1856.29        12.81 o                         
   3   1   0       2014.70       1965.82        14.40 o                         
   4   1   0         27.34         24.30         1.02 o                         
   5   1   0        528.05        507.02         5.74 o                         
   6   1   0        105.50        109.85         3.16 o                         
   7   1   0          6.36          7.83         1.83 o                         
   8   1   0         14.13          6.84         2.98 o                         
   9   1   0         26.32         25.61         5.19 o                         
  10   1   0          0.04         -1.42         5.19 o                         
 -10   2   0          0.89          2.38         4.82 o                         
  -9   2   0         22.55         24.67         3.72 o                         
  -8   2   0        216.00        215.77         4.45 o                         
  -7   2   0         17.28         16.25         1.53 o                         
  -6   2   0       1193.17       1196.37        11.93 o                         
  -5   2   0        201.64        194.21         2.60 o                         
  -4   2   0       1535.67       1540.92        12.28 o                         
  -3   2   0       1129.83       1145.25         8.49 o                         
  -2   2   0         11.84         11.66         0.53 o                         
  -1   2   0         36.07         38.62         0.57 o                         
   0   2   0       3510.12       3775.06        24.54 o                         
   1   2   0        520.81        592.18         4.66 o                         
   2   2   0        662.94        714.27         5.49 o                         
   3   2   0       1326.38       1272.79        10.41 o                         
   4   2   0          7.12          8.21         0.59 o                         
   5   2   0        650.70        640.52         6.47 o                         
   6   2   0        111.44        125.67         2.39 o                         
   7   2   0         36.47         43.95         3.11 o                         
   8   2   0         56.43         66.51         4.45 o                         
   9   2   0          0.28          6.03         4.59 o                         
  10   2   0          2.63          0.78         4.92 o                         
 -10   3   0          2.00         -0.89         3.74 o                         
  -9   3   0         33.74         41.70         5.87 o                         
  -8   3   0          3.24          5.67         1.97 o                         
  -7   3   0         21.43         22.43         1.85 o                         
  -6   3   0        218.13        212.34         3.55 o                         
  -5   3   0         66.73         65.14         1.65 o                         
  -4   3   0        355.92        336.93         3.53 o                         
  -3   3   0       1126.76       1091.01        10.94 o                         
  -2   3   0         44.72         42.63         1.20 o                         
  -1   3   0       3990.27       4054.12        27.11 o                         
   0   3   0        785.99        766.56         6.10 o                         
   1   3   0        366.73        358.38         3.32 o                         
   2   3   0        699.28        706.20         5.89 o                         
   3   3   0        290.46        298.10         3.07 o                         
   4   3   0         62.91         65.07         1.55 o                         
   5   3   0        219.05        208.93         3.10 o                         
   6   3   0        378.99        385.81         6.96 o                         
   7   3   0         29.11         28.81         2.80 o                         
   8   3   0         50.99         57.89         5.06 o                         
   9   3   0          0.88          0.34         4.84 o                         
  10   3   0          0.30          8.22         8.26 o                         
 -10   4   0          2.13          0.23         3.75 o                         
  -9   4   0         96.27        100.61         6.90 o                         
  -8   4   0        134.21        132.75         4.63 o                         
  -7   4   0        101.14         99.39         3.64 o                         
  -6   4   0        367.23        362.61         5.49 o                         
  -5   4   0        230.46        232.67         3.10 o                         
  -4   4   0         44.92         43.80         1.29 o                         
  -3   4   0       2828.69       2847.96        21.47 o                         
  -2   4   0        733.22        818.57         6.72 o                         
  -1   4   0       2420.40       2516.58        19.47 o                         
   0   4   0       3149.83       3367.56        26.12 o                         
   1   4   0        128.08        130.47         2.03 o                         
   2   4   0       1257.13       1245.37        10.65 o                         
   3   4   0        459.55        457.86         4.47 o                         
   4   4   0         42.40         50.57         1.47 o                         
   5   4   0        287.82        272.13         4.38 o                         
   6   4   0         14.41         10.58         2.16 o                         
   7   4   0          0.52          0.27         2.41 o                         
   8   4   0         17.75         12.76         4.75 o                         
   9   4   0         17.47         28.16         5.92 o                         
 -10   5   0          2.91          0.03         3.96 o                         
  -9   5   0         28.62         29.65         2.96 o                         
  -8   5   0          2.72          2.18         2.16 o                         
  -7   5   0          2.74          1.54         1.69 o                         
  -6   5   0        235.25        241.59         4.89 o                         
  -5   5   0         89.82         91.35         2.41 o                         
  -4   5   0        338.00        329.21         3.65 o                         
  -3   5   0        376.85        361.97         3.66 o                         
  -2   5   0        239.09        251.24         3.05 o                         
  -1   5   0        158.62        148.85         2.05 o                         
   0   5   0       2414.21       2448.74        19.67 o                         
   1   5   0        280.77        306.60         3.27 o                         
   2   5   0       2308.68       2325.57        20.69 o                         
   3   5   0        511.24        525.42         5.51 o                         
   4   5   0        376.29        380.85         4.48 o                         
   5   5   0        106.79        120.15         3.86 o                         
   6   5   0          1.62          4.22         2.37 o                         
   7   5   0         11.48          9.65         3.25 o                         
   8   5   0          3.69          4.17         4.69 o                         
   9   5   0          0.05          4.32         5.07 o                         
  -9   6   0         31.88         37.55         4.21 o                         
  -8   6   0         14.19         14.03         2.73 o                         
  -7   6   0         90.22         95.68         3.99 o                         
  -6   6   0         90.29         94.73         3.48 o                         
  -5   6   0          2.21          2.82         1.38 o                         
  -4   6   0        117.85        120.12         3.03 o                         
  -3   6   0        497.06        502.07         5.17 o                         
  -2   6   0          4.32          4.07         0.92 o                         
  -1   6   0        458.04        454.51         4.53 o                         
   0   6   0        305.42        307.32         3.68 o                         
   1   6   0          3.44          6.23         0.80 o                         
   2   6   0        323.03        306.34         3.70 o                         
   3   6   0        247.63        238.22         3.34 o                         
   4   6   0         23.95         26.89         1.89 o                         
   5   6   0        199.52        217.00         5.85 o                         
   6   6   0          6.65          8.23         3.50 o                         
   7   6   0          3.74          0.92         4.33 o                         
   8   6   0         15.34          8.80         5.22 o                         
  -9   7   0         20.08         16.89         3.08 o                         
  -8   7   0          2.41          2.35         2.59 o                         
  -7   7   0         16.05          9.02         2.55 o                         
  -6   7   0        300.80        294.39         7.31 o                         
  -5   7   0         24.33         27.92         2.38 o                         
  -4   7   0        885.19        872.83        11.50 o                         
  -3   7   0        234.88        237.64         4.87 o                         
  -2   7   0        275.30        264.37         4.03 o                         
  -1   7   0        205.98        189.93         3.04 o                         
   0   7   0         13.65         19.19         1.24 o                         
   1   7   0         34.79         36.37         1.54 o                         
   2   7   0        127.95        126.95         4.12 o                         
   3   7   0        282.06        259.64         6.34 o                         
   4   7   0         15.23         11.83         2.93 o                         
   5   7   0        118.16        121.27         5.78 o                         
   6   7   0         18.46         20.92         9.65 o                         
   7   7   0         15.70         22.24         5.31 o                         
   8   7   0         11.47         13.20         6.49 o                         
  -8   8   0          3.03          0.62         2.92 o                         
  -7   8   0         24.10         32.25         3.26 o                         
  -6   8   0         73.60         76.40         4.22 o                         
  -5   8   0         19.25         20.32         2.76 o                         
  -4   8   0        143.64        144.99         5.02 o                         
  -3   8   0        299.53        310.98         8.78 o                         
  -2   8   0         11.80         11.88         1.79 o                         
  -1   8   0        123.27        133.12         3.44 o                         
   0   8   0        248.43        250.51         4.39 o                         
   1   8   0         20.50         15.87         1.62 o                         
   2   8   0        294.46        289.78         7.48 o                         
   3   8   0        148.61        140.59         5.34 o                         
   4   8   0         15.98         12.08         3.59 o                         
   5   8   0         56.53         52.80         7.02 o                         
   6   8   0          9.90          9.93         4.86 o                         
   7   8   0          0.33          5.06        11.26 o                         
  -7   9   0          4.69          7.04         3.91 o                         
  -6   9   0         50.11         47.24        11.67 o                         
  -5   9   0         28.50         31.62         3.26 o                         
  -4   9   0        101.55        104.85         5.59 o                         
  -3   9   0        226.88        247.92         5.95 o                         
  -2   9   0          0.66         -0.89         1.85 o                         
  -1   9   0        383.90        365.49         7.14 o                         
   0   9   0         66.03         68.37         3.01 o                         
   1   9   0         75.06         74.37         4.64 o                         
   2   9   0        102.59        102.38         5.03 o                         
   3   9   0          9.34          9.64         4.94 o                         
   4   9   0         33.44         44.24         5.93 o                         
   5   9   0         24.82         27.55         5.76 o                         
   6   9   0          1.01         -1.23         5.94 o                         
  -6  10   0         26.10         24.56         4.51 o                         
  -5  10   0          0.68          3.78         3.10 o                         
  -4  10   0         58.65         56.71         4.89 o                         
  -3  10   0        102.77         99.89         4.67 o                         
  -2  10   0          4.02          4.05         2.54 o                         
  -1  10   0        100.77         99.20         5.16 o                         
   0  10   0        123.33        118.09         6.03 o                         
   1  10   0          7.06          8.33         3.34 o                         
   2  10   0        188.51        165.21         9.19 o                         
   3  10   0         12.87         14.82         5.01 o                         
   4  10   0         30.80         28.39         5.95 o                         
   5  10   0         18.59         25.29         7.35 o                         
  -5  11   0          7.53          7.75         3.70 o                         
  -4  11   0         84.48         99.76         5.15 o                         
  -3  11   0          8.91          7.46         2.93 o                         
  -2  11   0         16.31         17.28         3.15 o                         
  -1  11   0         63.14         64.13         5.02 o                         
   0  11   0         11.22         12.23         3.65 o                         
   1  11   0         14.04          9.62         3.52 o                         
   2  11   0         36.81         31.90         8.61 o                         
   3  11   0          7.08          7.55         6.02 o                         
  -2  12   0          8.59          7.92         4.02 o                         
  -1  12   0         26.33         27.23         4.52 o                         
   0  12   0          8.13         12.62         4.40 o                         
   0 -12   1         38.30         38.19         4.50 o                         
   1 -12   1          9.53         13.78         4.54 o                         
   2 -12   1         31.23         35.20         4.30 o                         
  -3 -11   1         21.90         16.96         4.22 o                         
  -2 -11   1          9.19         11.96         4.57 o                         
  -1 -11   1         15.83         18.18         4.29 o                         
   0 -11   1        105.36        110.62         4.77 o                         
   1 -11   1          0.18         -3.11         4.23 o                         
   2 -11   1         46.72         48.36         5.13 o                         
   3 -11   1         19.23         18.72         3.46 o                         
   4 -11   1          1.00          0.52         3.21 o                         
   5 -11   1         11.50          5.34         4.02 o                         
  -5 -10   1          7.31          5.74         5.39 o                         
  -4 -10   1          0.83          3.64         3.77 o                         
  -3 -10   1         74.57         70.37         5.79 o                         
  -2 -10   1         31.45         30.93         3.72 o                         
  -1 -10   1         99.09         93.86         4.21 o                         
   0 -10   1         96.71         85.53         4.13 o                         
   1 -10   1          0.92         -1.04         2.27 o                         
   2 -10   1         72.10         83.18         4.42 o                         
   3 -10   1         93.73         94.89         4.52 o                         
   4 -10   1          0.13         -1.25         2.89 o                         
   5 -10   1         67.49         62.65         9.46 o                         
   6 -10   1         23.18         28.56         4.46 o                         
  -6  -9   1         17.02         15.46         5.60 o                         
  -5  -9   1          0.82          3.36         5.51 o                         
  -4  -9   1         29.24         29.99         3.99 o                         
  -3  -9   1         15.95         13.31         2.24 o                         
  -2  -9   1          3.80          0.41         1.97 o                         
  -1  -9   1          5.86          6.68         2.03 o                         
   0  -9   1        177.69        173.31         4.53 o                         
   1  -9   1         15.80         16.57         2.21 o                         
   2  -9   1         98.14         97.88         4.72 o                         
   3  -9   1        153.98        162.01         8.66 o                         
   4  -9   1          1.27          5.18         2.42 o                         
   5  -9   1        152.82        164.16         5.90 o                         
   6  -9   1         35.67         37.81         4.00 o                         
   7  -9   1         18.12         19.97         3.58 o                         
  -7  -8   1         11.26         12.58         5.43 o                         
  -6  -8   1         10.61         15.19         5.28 o                         
  -5  -8   1          4.17          4.73         2.98 o                         
  -4  -8   1          0.98         -0.02         2.11 o                         
  -3  -8   1        237.59        242.09         4.94 o                         
  -2  -8   1        269.66        268.85         5.56 o                         
  -1  -8   1        510.08        513.17         8.20 o                         
   0  -8   1        855.41        834.61        11.01 o                         
   1  -8   1         35.63         34.26         2.07 o                         
   2  -8   1        550.01        539.25         9.09 o                         
   3  -8   1        129.24        135.17         6.96 o                         
   4  -8   1          1.39          2.38         2.03 o                         
   5  -8   1        118.28        130.58         4.96 o                         
   6  -8   1        151.56        162.83         6.42 o                         
   7  -8   1         11.74          7.62         2.63 o                         
   8  -8   1         46.96         42.23         3.62 o                         
  -8  -7   1          6.67          5.98         4.42 o                         
  -7  -7   1          6.21          4.81         4.70 o                         
  -6  -7   1         33.37         36.69         4.25 o                         
  -5  -7   1         20.85         20.37         2.79 o                         
  -4  -7   1         13.76          8.89         1.54 o                         
  -3  -7   1        349.71        355.86         5.64 o                         
  -2  -7   1         68.91         72.24         2.23 o                         
  -1  -7   1        534.48        511.86         7.29 o                         
   0  -7   1        570.30        542.14         6.07 o                         
   1  -7   1        113.30        115.06         2.36 o                         
   2  -7   1        344.55        352.62         5.79 o                         
   3  -7   1        133.10        137.31         4.46 o                         
   4  -7   1          5.58          9.84         1.85 o                         
   5  -7   1        306.25        298.82         5.77 o                         
   6  -7   1         20.24         22.46         2.40 o                         
   7  -7   1         19.81         21.43         2.80 o                         
   8  -7   1         23.01         28.37         4.04 o                         
   9  -7   1          6.28          4.08         3.84 o                         
  -8  -6   1         26.72         19.43         6.95 o                         
  -7  -6   1         38.40         31.98         6.23 o                         
  -6  -6   1        262.13        234.57         6.55 o                         
  -5  -6   1         11.58          9.29         1.59 o                         
  -4  -6   1        417.81        401.49         5.51 o                         
  -3  -6   1         41.64         37.64         1.59 o                         
  -2  -6   1          6.18          5.40         0.89 o                         
  -1  -6   1        126.07        125.97         2.19 o                         
   0  -6   1       1141.00       1113.52        10.02 o                         
   1  -6   1         23.34         31.38         1.17 o                         
   2  -6   1       1748.07       1742.01        14.59 o                         
   3  -6   1        207.95        198.33         2.90 o                         
   4  -6   1        334.56        330.00         4.47 o                         
   5  -6   1         72.40         68.74         2.70 o                         
   6  -6   1         20.85         20.30         2.05 o                         
   7  -6   1         19.56         18.70         2.46 o                         
   8  -6   1         28.90         28.03         2.51 o                         
   9  -6   1          0.08          5.25         3.64 o                         
  -9  -5   1          3.58          1.71         5.20 o                         
  -8  -5   1          9.61         12.47         8.51 o                         
  -7  -5   1         34.56         38.75         3.29 o                         
  -6  -5   1        107.47        115.65         4.86 o                         
  -5  -5   1          0.57          0.65         1.08 o                         
  -4  -5   1        351.04        347.03         4.31 o                         
  -3  -5   1        761.54        734.56         7.19 o                         
  -2  -5   1        271.41        282.93         3.39 o                         
  -1  -5   1       1868.93       1963.02        16.50 o                         
   0  -5   1        144.40        132.59         2.17 o                         
   1  -5   1        312.06        350.22         3.49 o                         
   2  -5   1        732.05        721.19         6.36 o                         
   3  -5   1        841.57        830.84         7.29 o                         
   4  -5   1        243.03        254.98         3.21 o                         
   5  -5   1       1683.07       1649.10        16.01 o                         
   6  -5   1         17.56         23.29         1.72 o                         
   7  -5   1        325.77        323.14         6.18 o                         
   8  -5   1          3.43          3.47         2.81 o                         
   9  -5   1          6.80          3.78         3.60 o                         
  10  -5   1          0.22          6.09         5.77 o                         
  -9  -4   1         26.06         25.18         5.73 o                         
  -8  -4   1          0.08          2.03         3.27 o                         
  -7  -4   1         13.95         12.67         2.54 o                         
  -6  -4   1        170.07        179.60         3.96 o                         
  -5  -4   1        120.73        120.10         2.73 o                         
  -4  -4   1        528.85        525.65         5.16 o                         
  -3  -4   1       1062.50       1035.11         8.68 o                         
  -2  -4   1          5.53          9.89         0.67 o                         
  -1  -4   1       1445.87       1414.77        12.34 o                         
   0  -4   1        972.18       1044.09         9.35 o                         
   1  -4   1          6.99         12.69         0.63 o                         
   2  -4   1       1222.73       1308.71        10.26 o                         
   3  -4   1        746.40        789.27         6.60 o                         
   4  -4   1         90.01         99.00         2.16 o                         
   5  -4   1        461.34        472.96         5.34 o                         
   6  -4   1        213.90        195.26         3.42 o                         
   7  -4   1         84.06         89.16         2.98 o                         
   8  -4   1        139.63        132.45         5.39 o                         
   9  -4   1          2.49          2.15         4.20 o                         
  10  -4   1         13.96         18.51         5.58 o                         
 -10  -3   1          7.24          4.38         5.53 o                         
  -9  -3   1         28.94         33.69         5.85 o                         
  -8  -3   1          1.09          1.32         2.81 o                         
  -7  -3   1        128.88        125.47         3.37 o                         
  -6  -3   1        132.63        129.56         3.79 o                         
  -5  -3   1         11.29          9.37         0.99 o                         
  -4  -3   1        367.27        379.05         4.03 o                         
  -3  -3   1       1144.64       1083.90         9.13 o                         
  -2  -3   1         16.23         18.05         0.73 o                         
  -1  -3   1       3174.88       3275.53        24.92 o                         
   0  -3   1       3603.09       3816.61        27.41 o                         
   1  -3   1       1804.83       1934.83        13.52 o                         
   2  -3   1       4703.54       5054.84        35.27 o                         
   3  -3   1          2.10          2.99         0.49 o                         
   4  -3   1        689.31        718.25         6.62 o                         
   5  -3   1        249.91        240.56         3.17 o                         
   6  -3   1          0.49          0.10         0.88 o                         
   7  -3   1         30.57         30.79         2.48 o                         
   8  -3   1         61.51         60.36         3.75 o                         
   9  -3   1          0.56         -2.58         4.19 o                         
  10  -3   1         12.61         16.35         7.29 o                         
 -10  -2   1          2.74         -0.60         5.15 o                         
  -9  -2   1         22.26         30.31         4.45 o                         
  -8  -2   1          1.76         -1.35         1.47 o                         
  -7  -2   1         74.71         75.68         2.56 o                         
  -6  -2   1        243.17        220.86         3.44 o                         
  -5  -2   1         26.56         25.77         1.03 o                         
  -4  -2   1        903.13        852.79         8.23 o                         
  -3  -2   1          8.16         10.51         0.60 o                         
  -2  -2   1          8.05         13.61         0.54 o                         
  -1  -2   1        857.46        824.94         6.06 o                         
   0  -2   1       1325.60       1295.42         9.04 o                         
   1  -2   1       1099.92       1129.95         7.76 o                         
   2  -2   1       4535.73       4592.97        31.22 o                         
   3  -2   1         15.93         22.15         0.73 o                         
   4  -2   1       1409.91       1358.17        11.54 o                         
   5  -2   1        105.59         95.51         2.11 o                         
   6  -2   1          0.04         -0.85         0.85 o                         
   7  -2   1         40.40         42.23         2.68 o                         
   8  -2   1         51.85         52.81         3.98 o                         
   9  -2   1          4.11          9.43         4.51 o                         
  10  -2   1         11.99         17.52         5.46 o                         
 -10  -1   1         24.11         16.56         5.22 o                         
  -9  -1   1         36.61         33.89         3.99 o                         
  -8  -1   1          0.01          1.78         1.47 o                         
  -7  -1   1        258.04        271.06         4.69 o                         
  -6  -1   1        875.96        858.90         9.08 o                         
  -5  -1   1        277.42        270.36         3.09 o                         
  -4  -1   1       7710.86       7992.23        60.05 o                         
  -3  -1   1         60.21         65.37         1.15 o                         
  -2  -1   1      20222.43      21076.68       139.91 o                         
  -1  -1   1         36.92         35.05         0.51 o                         
   0  -1   1       1468.21       1545.54        11.33 o                         
   1  -1   1        352.72        380.99         2.71 o                         
   2  -1   1       3305.74       3504.19        24.39 o                         
   3  -1   1        394.64        379.27         3.37 o                         
   4  -1   1       1978.37       2010.81        16.14 o                         
   5  -1   1        489.32        490.48         5.30 o                         
   6  -1   1        201.85        196.27         3.82 o                         
   7  -1   1         83.31         88.27         4.08 o                         
   8  -1   1          8.15          8.14         2.86 o                         
   9  -1   1          5.54         11.11         4.60 o                         
  10  -1   1          9.36         14.70         7.27 o                         
 -10   0   1          1.33          3.10         3.82 o                         
  -9   0   1         25.01         26.84         3.70 o                         
  -8   0   1          7.52          9.07         1.69 o                         
  -7   0   1        113.40        116.32         3.10 o                         
  -6   0   1        360.37        369.43         4.40 o                         
  -5   0   1         64.72         73.08         1.68 o                         
  -4   0   1       1325.79       1248.49        10.06 o                         
  -3   0   1          7.43          9.22         0.58 o                         
  -2   0   1          6.25          8.10         0.31 o                         
  -1   0   1       1829.64       1865.84        12.40 o                         
   0   0   1       2282.94       2444.63        77.56 o                         
   1   0   1        491.55        480.18         3.85 o                         
   2   0   1       2602.70       2821.32        20.70 o                         
   3   0   1        950.90       1019.96         8.63 o                         
   4   0   1        248.63        257.87         3.48 o                         
   5   0   1       1028.21       1020.95        11.48 o                         
   6   0   1        109.68        110.64         3.27 o                         
   7   0   1        321.64        323.41         6.93 o                         
   8   0   1         77.14         85.74         4.72 o                         
   9   0   1         19.30         21.97         4.29 o                         
  10   0   1          1.73          2.42         6.01 o                         
 -10   1   1         42.44         41.68         4.81 o                         
  -9   1   1          0.85         -1.29         2.14 o                         
  -8   1   1         27.48         24.80         2.14 o                         
  -7   1   1         12.52          8.78         1.39 o                         
  -6   1   1        145.37        147.24         2.55 o                         
  -5   1   1         57.79         67.51         1.56 o                         
  -4   1   1       1357.54       1358.01        10.89 o                         
  -3   1   1       1863.95       1932.24        13.53 o                         
  -2   1   1       2050.78       2087.26        14.38 o                         
  -1   1   1        393.92        455.93         3.29 o                         
   0   1   1         54.16         48.32         0.49 o                         
   1   1   1         73.76         59.99         0.74 o                         
   2   1   1       1372.97       1380.65        10.36 o                         
   3   1   1        122.06        103.68         1.48 o                         
   4   1   1        346.64        355.96         3.92 o                         
   5   1   1        120.49        109.20         2.18 o                         
   6   1   1          0.50          0.35         0.78 o                         
   7   1   1         50.59         43.06         3.10 o                         
   8   1   1         44.08         45.83         5.22 o                         
   9   1   1          0.69          3.88         3.94 o                         
  10   1   1         13.82          8.45         7.37 o                         
 -10   2   1          3.52          3.38         3.97 o                         
  -9   2   1         12.44          9.56         2.47 o                         
  -8   2   1          6.57          8.73         1.83 o                         
  -7   2   1        122.86        115.82         3.95 o                         
  -6   2   1         55.33         59.19         2.10 o                         
  -5   2   1         61.71         54.81         1.65 o                         
  -4   2   1        771.42        775.74         6.62 o                         
  -3   2   1        219.35        236.33         2.43 o                         
  -2   2   1         99.78         98.46         1.16 o                         
  -1   2   1       5018.32       5249.80        37.30 o                         
   0   2   1       1379.87       1417.88        10.04 o                         
   1   2   1       2962.24       2992.28        24.71 o                         
   2   2   1       2364.57       2361.40        19.09 o                         
   3   2   1          0.72          2.05         0.47 o                         
   4   2   1        750.34        722.51         7.35 o                         
   5   2   1        132.91        137.53         2.76 o                         
   6   2   1          6.15          4.41         1.23 o                         
   7   2   1         72.62         67.95         3.71 o                         
   8   2   1         85.54         79.56         5.40 o                         
   9   2   1          5.30          5.71         4.72 o                         
  10   2   1         27.54         27.35         7.54 o                         
 -10   3   1         49.12         46.33         5.13 o                         
  -9   3   1         13.90         15.47         2.65 o                         
  -8   3   1         33.68         37.91         2.69 o                         
  -7   3   1        278.57        283.76         5.43 o                         
  -6   3   1        136.67        141.35         3.58 o                         
  -5   3   1        693.81        670.15         6.11 o                         
  -4   3   1       1104.08       1217.53        10.63 o                         
  -3   3   1         19.85         22.00         0.82 o                         
  -2   3   1       1978.55       2135.61        16.06 o                         
  -1   3   1        655.67        696.11         5.59 o                         
   0   3   1         24.72         26.57         0.94 o                         
   1   3   1       1466.19       1539.61        12.71 o                         
   2   3   1       1692.27       1649.25        14.11 o                         
   3   3   1        110.82        109.52         1.72 o                         
   4   3   1        696.41        660.89         6.93 o                         
   5   3   1        320.86        323.10         6.13 o                         
   6   3   1         27.96         32.43         2.55 o                         
   7   3   1        185.92        176.16         5.64 o                         
   8   3   1         11.16          1.73         3.40 o                         
   9   3   1         12.41          7.78         8.90 o                         
 -10   4   1          0.66          1.62         2.62 o                         
  -9   4   1         77.14         79.46         5.67 o                         
  -8   4   1          3.91          3.70         2.10 o                         
  -7   4   1        435.44        426.09         7.15 o                         
  -6   4   1        189.57        194.91         3.98 o                         
  -5   4   1        247.02        229.03         3.06 o                         
  -4   4   1       1459.94       1423.67        11.64 o                         
  -3   4   1        147.75        177.31         2.62 o                         
  -2   4   1       1002.73        986.32         8.41 o                         
  -1   4   1       1812.28       2008.95        14.84 o                         
   0   4   1         11.94         11.01         0.62 o                         
   1   4   1        405.80        432.73         3.89 o                         
   2   4   1        206.09        200.33         2.70 o                         
   3   4   1        114.65        110.70         1.95 o                         
   4   4   1        321.44        295.40         4.06 o                         
   5   4   1        114.31        121.58         4.90 o                         
   6   4   1         17.37         16.95         2.55 o                         
   7   4   1         26.34         36.27         8.59 o                         
   8   4   1          4.13          8.68         3.89 o                         
   9   4   1          1.38         -0.77         5.97 o                         
 -10   5   1          7.96          6.44         3.09 o                         
  -9   5   1          0.50          1.14         2.49 o                         
  -8   5   1          2.31          0.99         2.03 o                         
  -7   5   1         17.46         15.58         2.20 o                         
  -6   5   1        149.23        148.64         3.78 o                         
  -5   5   1         81.14         76.19         3.00 o                         
  -4   5   1        961.92        942.55         8.49 o                         
  -3   5   1         71.41         70.64         1.68 o                         
  -2   5   1       1647.03       1627.60        13.93 o                         
  -1   5   1        737.77        681.67         6.16 o                         
   0   5   1        125.29        109.15         1.75 o                         
   1   5   1        471.33        410.97         4.45 o                         
   2   5   1        406.77        430.48         4.92 o                         
   3   5   1          2.75          5.03         0.70 o                         
   4   5   1        304.99        296.73         4.28 o                         
   5   5   1        297.60        284.78         6.66 o                         
   6   5   1         44.86         41.10         4.10 o                         
   7   5   1        138.83        115.21         5.83 o                         
   8   5   1          0.08          1.13         3.90 o                         
   9   5   1         12.51         11.74         5.76 o                         
  -9   6   1          6.44          9.42         2.76 o                         
  -8   6   1         60.20         58.86         3.78 o                         
  -7   6   1         62.80         68.12         3.48 o                         
  -6   6   1         30.64         29.62         2.40 o                         
  -5   6   1          2.97          4.55         1.38 o                         
  -4   6   1        164.75        157.79         3.17 o                         
  -3   6   1        394.40        398.49         4.67 o                         
  -2   6   1        383.83        386.41         4.28 o                         
  -1   6   1       1628.34       1580.30        14.05 o                         
   0   6   1         76.77         77.76         1.97 o                         
   1   6   1       1135.13       1089.85        11.33 o                         
   2   6   1         75.25         78.33         2.03 o                         
   3   6   1         69.45         73.15         2.36 o                         
   4   6   1        239.07        241.48         5.96 o                         
   5   6   1         15.20          7.18         2.57 o                         
   6   6   1         32.08         24.78         3.92 o                         
   7   6   1         20.60         16.34         3.99 o                         
   8   6   1          1.36          4.11         5.86 o                         
  -9   7   1          8.91          5.08         3.08 o                         
  -8   7   1         46.78         44.22         3.59 o                         
  -7   7   1        119.50        124.76         4.82 o                         
  -6   7   1          0.09         -1.89         1.89 o                         
  -5   7   1        152.45        152.17         7.69 o                         
  -4   7   1        211.07        211.76         4.76 o                         
  -3   7   1        190.14        182.63         3.41 o                         
  -2   7   1        657.49        652.08         7.01 o                         
  -1   7   1       1516.57       1506.24        14.16 o                         
   0   7   1        129.30        144.10         2.86 o                         
   1   7   1       1109.10       1090.11        12.16 o                         
   2   7   1         97.47        106.03         5.00 o                         
   3   7   1         93.95         96.85         3.79 o                         
   4   7   1        111.80        111.80         5.76 o                         
   5   7   1         49.50         50.96         4.70 o                         
   6   7   1         14.78         23.92         4.33 o                         
   7   7   1         39.96         31.51         9.87 o                         
  -8   8   1         18.74         15.70         5.98 o                         
  -7   8   1        126.39        128.07         6.06 o                         
  -6   8   1          0.28         -1.71         2.40 o                         
  -5   8   1        194.63        197.67         5.97 o                         
  -4   8   1        178.33        189.68         5.63 o                         
  -3   8   1        104.53        100.93         3.41 o                         
  -2   8   1        296.93        300.30         5.08 o                         
  -1   8   1          9.88         14.04         1.47 o                         
   0   8   1         25.22         20.57         2.09 o                         
   1   8   1        108.05        107.73         5.26 o                         
   2   8   1         51.07         48.91         3.39 o                         
   3   8   1         23.01         19.26         3.81 o                         
   4   8   1         81.77         85.45         6.72 o                         
   5   8   1          0.47          0.52         3.56 o                         
   6   8   1          4.36         10.05         6.21 o                         
   7   8   1          0.68          3.77         6.28 o                         
  -8   9   1          7.00         18.62        12.23 o                         
  -7   9   1         51.83         55.09         5.41 o                         
  -6   9   1          5.71          1.82         4.10 o                         
  -5   9   1        147.99        135.10         5.90 o                         
  -4   9   1        131.40        139.58         6.89 o                         
  -3   9   1          7.80          6.80         2.24 o                         
  -2   9   1        356.18        340.58         6.46 o                         
  -1   9   1        105.07        100.18         4.70 o                         
   0   9   1        153.53        142.15         5.44 o                         
   1   9   1        134.64        145.02         6.40 o                         
   2   9   1          5.88          5.69         4.01 o                         
   3   9   1         28.69         29.94         5.05 o                         
   4   9   1         56.76         57.79         6.46 o                         
   5   9   1          1.31         -5.46         5.46 o                         
   6   9   1         33.59         31.56         7.52 o                         
  -6  10   1          7.50          9.59         3.42 o                         
  -5  10   1          8.85          3.54         2.70 o                         
  -4  10   1         54.77         49.53         5.64 o                         
  -3  10   1          0.27          0.79         3.09 o                         
  -2  10   1        178.04        176.85         7.30 o                         
  -1  10   1         52.48         49.76         4.42 o                         
   0  10   1         52.08         52.53         5.38 o                         
   1  10   1        109.15        101.04         7.42 o                         
   2  10   1          1.58          6.70         4.42 o                         
   3  10   1         17.02         17.50         5.23 o                         
   4  10   1         20.21         15.25         6.27 o                         
  -5  11   1         41.44         43.67         5.44 o                         
  -4  11   1         21.71         18.89         4.02 o                         
  -3  11   1          1.24         -1.93         3.09 o                         
  -2  11   1         64.61         59.22         4.77 o                         
  -1  11   1         53.01         46.92         5.75 o                         
   0  11   1         18.02         16.88         4.71 o                         
   1  11   1         75.16         71.72         6.52 o                         
   2  11   1          9.31         12.94         4.66 o                         
   3  11   1         22.19         13.03         6.34 o                         
  -1  12   1          8.64          4.49         5.31 o                         
   0 -12   2          6.53          9.37         3.40 o                         
   1 -12   2          1.82          2.57         3.47 o                         
   2 -12   2         50.07         62.57         5.07 o                         
  -3 -11   2          2.39          3.69         3.74 o                         
  -2 -11   2         22.56         26.65         4.69 o                         
  -1 -11   2         76.86         71.26         4.11 o                         
   0 -11   2          1.33         -0.43         2.64 o                         
   1 -11   2         84.27         80.26         4.60 o                         
   2 -11   2         32.77         30.70         7.66 o                         
   3 -11   2          1.02         -0.09         3.19 o                         
   4 -11   2         21.42         23.74         4.26 o                         
   5 -11   2         18.51         20.10         7.42 o                         
  -5 -10   2          0.62          0.73         3.94 o                         
  -4 -10   2         25.58         19.35         4.13 o                         
  -3 -10   2         46.34         47.58         4.97 o                         
  -2 -10   2         35.81         36.16         3.33 o                         
  -1 -10   2        149.17        145.36         5.47 o                         
   0 -10   2          5.95          9.20         2.42 o                         
   1 -10   2        157.52        158.95         5.00 o                         
   2 -10   2        133.94        154.46         5.27 o                         
   3 -10   2         40.81         49.01         4.01 o                         
   4 -10   2         89.92         84.99         4.98 o                         
   5 -10   2          5.85          9.16         3.19 o                         
   6 -10   2          9.12          9.62         3.30 o                         
  -6  -9   2         22.96         23.92         4.66 o                         
  -5  -9   2         63.49         62.82         5.25 o                         
  -4  -9   2        169.22        171.03         8.37 o                         
  -3  -9   2         22.16         23.57         2.84 o                         
  -2  -9   2        127.79        119.11         4.74 o                         
  -1  -9   2         92.19         94.80         3.89 o                         
   0  -9   2          6.24          8.17         1.98 o                         
   1  -9   2        242.17        246.95         5.46 o                         
   2  -9   2        234.38        246.15         8.06 o                         
   3  -9   2         21.92         22.51         2.82 o                         
   4  -9   2        235.55        225.27         7.03 o                         
   5  -9   2         20.39         22.53         3.30 o                         
   6  -9   2         12.38         13.50         2.75 o                         
   7  -9   2         48.35         32.81         4.64 o                         
  -7  -8   2         23.99         15.89         4.15 o                         
  -6  -8   2          9.52          8.84         3.77 o                         
  -5  -8   2         80.44         77.78         5.01 o                         
  -4  -8   2        101.23        103.37         4.43 o                         
  -3  -8   2         18.07         21.21         2.19 o                         
  -2  -8   2        151.02        146.59         4.77 o                         
  -1  -8   2         36.72         41.77         2.82 o                         
   0  -8   2         12.02         10.74         1.75 o                         
   1  -8   2        123.40        129.20         3.52 o                         
   2  -8   2        414.23        403.82         7.41 o                         
   3  -8   2         16.25         17.28         2.16 o                         
   4  -8   2        227.48        224.88         5.88 o                         
   5  -8   2         84.69         79.95         3.90 o                         
   6  -8   2         17.55         19.58         2.58 o                         
   7  -8   2         73.21         67.14         5.07 o                         
   8  -8   2          1.97          2.05         4.93 o                         
  -8  -7   2          9.64          7.64         4.17 o                         
  -7  -7   2         12.24         14.00         4.07 o                         
  -6  -7   2          1.39          0.20         2.26 o                         
  -5  -7   2         16.49         19.22         2.60 o                         
  -4  -7   2        199.45        216.17         4.90 o                         
  -3  -7   2          7.03          6.29         1.85 o                         
  -2  -7   2        403.60        394.40         6.21 o                         
  -1  -7   2        273.45        269.50         5.12 o                         
   0  -7   2        156.48        154.67         3.27 o                         
   1  -7   2        231.33        218.26         3.68 o                         
   2  -7   2          8.15          9.55         1.36 o                         
   3  -7   2         11.42         13.12         1.63 o                         
   4  -7   2        140.48        144.96         5.07 o                         
   5  -7   2         82.88         82.68         3.10 o                         
   6  -7   2         18.46         22.88         2.50 o                         
   7  -7   2         53.01         51.60         4.40 o                         
   8  -7   2          2.35          2.70         3.66 o                         
   9  -7   2          4.10         11.25         5.93 o                         
  -8  -6   2          3.07          7.10         4.05 o                         
  -7  -6   2         27.13         22.40         2.04 o                         
  -6  -6   2         10.10         16.07         2.46 o                         
  -5  -6   2        170.24        160.58         4.31 o                         
  -4  -6   2        205.68        214.48         4.35 o                         
  -3  -6   2         12.46         12.91         1.27 o                         
  -2  -6   2        637.32        625.65         6.46 o                         
  -1  -6   2        523.97        508.23         5.51 o                         
   0  -6   2        159.34        147.14         2.26 o                         
   1  -6   2       1679.89       1681.49        14.59 o                         
   2  -6   2         65.39         71.16         1.78 o                         
   3  -6   2        916.64        899.88         9.07 o                         
   4  -6   2         17.43         20.47         1.38 o                         
   5  -6   2          1.89          1.53         1.16 o                         
   6  -6   2         15.31         15.19         1.64 o                         
   7  -6   2         68.86         72.49         4.37 o                         
   8  -6   2         28.00         23.65         5.13 o                         
   9  -6   2         24.61         23.81         5.66 o                         
  -9  -5   2          0.81         -0.55         3.88 o                         
  -8  -5   2          7.63          6.16         3.34 o                         
  -7  -5   2         65.48         68.10         4.16 o                         
  -6  -5   2          3.26          3.70         1.72 o                         
  -5  -5   2         99.39         88.32         3.74 o                         
  -4  -5   2        446.72        437.58         5.01 o                         
  -3  -5   2          7.02          9.20         0.76 o                         
  -2  -5   2       1013.64       1037.86         9.64 o                         
  -1  -5   2       1250.09       1222.16        10.39 o                         
   0  -5   2        197.28        223.77         2.87 o                         
   1  -5   2       2245.44       2230.96        17.15 o                         
   2  -5   2        385.25        364.10         3.73 o                         
   3  -5   2        310.14        313.70         3.71 o                         
   4  -5   2       1458.41       1434.35        13.03 o                         
   5  -5   2         28.00         28.68         1.40 o                         
   6  -5   2        333.69        326.81         5.12 o                         
   7  -5   2        136.24        129.36         5.03 o                         
   8  -5   2          0.03         -3.58         3.58 o                         
   9  -5   2         34.35         30.94         5.82 o                         
  -9  -4   2          0.51         -2.43         3.58 o                         
  -8  -4   2         39.94         42.70         3.23 o                         
  -7  -4   2         79.30         76.93         3.56 o                         
  -6  -4   2          0.12         -1.15         1.42 o                         
  -5  -4   2        422.05        415.41         5.02 o                         
  -4  -4   2        221.65        222.36         3.04 o                         
  -3  -4   2         42.11         43.82         1.62 o                         
  -2  -4   2        755.00        771.89         6.99 o                         
  -1  -4   2        395.18        374.97         3.78 o                         
   0  -4   2        101.09        119.13         1.76 o                         
   1  -4   2        510.96        447.37         3.84 o                         
   2  -4   2        536.07        520.24         4.82 o                         
   3  -4   2        163.21        154.74         2.12 o                         
   4  -4   2        384.58        379.84         4.17 o                         
   5  -4   2         34.87         34.54         1.39 o                         
   6  -4   2         77.25         73.81         2.81 o                         
   7  -4   2         45.40         47.75         3.32 o                         
   8  -4   2          0.28          2.28         3.15 o                         
   9  -4   2          1.75         -4.13         4.13 o                         
  10  -4   2          4.94          8.33         6.28 o                         
 -10  -3   2          7.55          5.51         8.05 o                         
  -9  -3   2          1.65          5.54         3.21 o                         
  -8  -3   2         40.23         35.63         2.99 o                         
  -7  -3   2         44.90         57.75         2.89 o                         
  -6  -3   2         11.53         10.54         1.43 o                         
  -5  -3   2        111.62        120.93         2.21 o                         
  -4  -3   2        648.40        612.08         5.76 o                         
  -3  -3   2        223.99        209.86         2.45 o                         
  -2  -3   2       3089.80       3135.46        23.93 o                         
  -1  -3   2         77.96         77.37         1.41 o                         
   0  -3   2       1177.43       1242.82         9.83 o                         
   1  -3   2        123.65        122.68         1.45 o                         
   2  -3   2        292.72        301.01         2.87 o                         
   3  -3   2         50.23         72.20         1.23 o                         
   4  -3   2       1872.62       1904.78        16.47 o                         
   5  -3   2        234.66        240.87         3.70 o                         
   6  -3   2        397.41        389.33         6.32 o                         
   7  -3   2        201.77        206.74         6.25 o                         
   8  -3   2          1.25          2.47         2.92 o                         
   9  -3   2         56.43         62.06         6.27 o                         
  10  -3   2          2.11          3.34         7.37 o                         
 -10  -2   2          7.82          3.76         4.19 o                         
  -9  -2   2          5.71          5.30         3.11 o                         
  -8  -2   2         99.14         85.68         3.94 o                         
  -7  -2   2         16.21         19.65         2.33 o                         
  -6  -2   2        108.06         99.58         2.50 o                         
  -5  -2   2        200.19        205.51         2.86 o                         
  -4  -2   2          6.14         12.59         0.73 o                         
  -3  -2   2          6.50          9.28         0.48 o                         
  -2  -2   2        491.90        437.39         3.62 o                         
  -1  -2   2       1120.67       1223.91         8.61 o                         
   0  -2   2       1825.45       1954.89        14.12 o                         
   1  -2   2        809.19        804.00         6.22 o                         
   2  -2   2        121.89        136.13         1.50 o                         
   3  -2   2        578.15        571.30         5.08 o                         
   4  -2   2         34.23         38.23         1.38 o                         
   5  -2   2          9.45          9.16         0.99 o                         
   6  -2   2         74.35         68.93         2.21 o                         
   7  -2   2         72.62         70.61         3.63 o                         
   8  -2   2          0.09         -1.36         2.69 o                         
   9  -2   2          4.30          2.74         3.61 o                         
  10  -2   2         19.29         20.86         6.73 o                         
 -10  -1   2         30.68         31.28         5.05 o                         
  -9  -1   2          1.41          5.68         2.50 o                         
  -8  -1   2        122.43        118.55         5.21 o                         
  -7  -1   2         16.37         13.56         1.81 o                         
  -6  -1   2          0.49          1.42         0.88 o                         
  -5  -1   2         16.62         16.62         0.89 o                         
  -4  -1   2       4167.39       4432.25        35.77 o                         
  -3  -1   2        389.27        404.23         3.59 o                         
  -2  -1   2      22914.28      22635.43       153.49 o                         
  -1  -1   2       5223.26       5544.44        35.16 o                         
   0  -1   2       8955.56       9003.05        69.45 o                         
   1  -1   2       9848.00       9971.18        76.91 o                         
   2  -1   2         82.87         87.00         0.98 o                         
   3  -1   2       1316.04       1332.85        10.77 o                         
   4  -1   2       1585.22       1613.26        14.47 o                         
   5  -1   2         23.02         24.42         1.51 o                         
   6  -1   2        239.65        239.49         3.70 o                         
   7  -1   2         40.41         40.69         3.21 o                         
   8  -1   2         11.07         13.62         3.21 o                         
   9  -1   2         26.49         32.11         4.42 o                         
  10  -1   2         21.74         24.56         6.61 o                         
 -10   0   2          8.73         13.09         2.78 o                         
  -9   0   2         13.11         10.34         2.56 o                         
  -8   0   2         92.12        101.79         3.97 o                         
  -7   0   2        150.80        144.39         3.89 o                         
  -6   0   2         65.63         61.26         1.74 o                         
  -5   0   2        483.94        474.32         4.54 o                         
  -4   0   2         42.67         46.22         1.51 o                         
  -3   0   2         12.54         19.23         0.63 o                         
  -2   0   2        892.96        892.24         6.35 o                         
  -1   0   2       2334.29       2414.28        18.11 o                         
   0   0   2       1885.35       1992.16        45.14 o                         
   1   0   2       2285.62       2405.20        23.04 o                         
   2   0   2        351.24        340.17         3.12 o                         
   3   0   2       2076.94       2022.59        16.47 o                         
   4   0   2        905.26        907.62         8.81 o                         
   5   0   2         70.38         66.44         1.88 o                         
   6   0   2        295.36        291.67         4.48 o                         
   7   0   2         48.27         44.75         3.11 o                         
   8   0   2         11.11         10.46         3.22 o                         
   9   0   2         21.39         14.19         3.84 o                         
  10   0   2          5.45         10.37         6.33 o                         
 -10   1   2         23.99         30.89         3.21 o                         
  -9   1   2          0.18         -0.22         2.18 o                         
  -8   1   2        154.79        163.37         4.81 o                         
  -7   1   2        232.21        237.36         4.60 o                         
  -6   1   2        194.99        198.57         2.75 o                         
  -5   1   2       1226.15       1186.58         9.85 o                         
  -4   1   2        201.46        218.23         2.58 o                         
  -3   1   2       1294.72       1302.55        10.32 o                         
  -2   1   2       1886.43       2013.79        14.57 o                         
  -1   1   2         90.28        121.32         1.19 o                         
   0   1   2         34.05         32.19         0.51 o                         
   1   1   2       4082.83       4264.72        42.96 o                         
   2   1   2        215.89        242.42         2.42 o                         
   3   1   2       1502.48       1567.42        13.34 o                         
   4   1   2       1076.96       1069.19        10.26 o                         
   5   1   2        151.52        145.19         2.40 o                         
   6   1   2        497.89        486.61         9.12 o                         
   7   1   2          1.38          2.49         2.08 o                         
   8   1   2         41.50         43.09         4.24 o                         
   9   1   2         13.01         14.60         4.53 o                         
  10   1   2          1.70          4.29         9.45 o                         
 -10   2   2          2.00          1.12         2.67 o                         
  -9   2   2         15.75         14.65         2.76 o                         
  -8   2   2         99.67         99.93         5.83 o                         
  -7   2   2          1.59          3.63         1.46 o                         
  -6   2   2        111.22        116.59         2.62 o                         
  -5   2   2        510.47        491.71         4.72 o                         
  -4   2   2         68.93         60.53         1.42 o                         
  -3   2   2       1593.06       1556.58        12.25 o                         
  -2   2   2       2972.69       3033.51        23.68 o                         
  -1   2   2        563.70        594.71         4.68 o                         
   0   2   2       5824.44       5908.73        45.51 o                         
   1   2   2         71.56         67.51         1.00 o                         
   2   2   2          2.08          6.75         0.54 o                         
   3   2   2        548.32        539.98         5.25 o                         
   4   2   2        849.80        854.12         8.15 o                         
   5   2   2         63.73         64.14         2.13 o                         
   6   2   2        261.97        250.13         6.10 o                         
   7   2   2         10.25         11.12         2.62 o                         
   8   2   2          5.03          4.58         4.09 o                         
   9   2   2          5.98          8.76         4.46 o                         
  10   2   2         10.51         13.48         7.14 o                         
 -10   3   2         37.28         39.52         3.87 o                         
  -9   3   2         46.31         51.25         3.60 o                         
  -8   3   2        108.15        108.69         5.35 o                         
  -7   3   2         51.64         55.94         2.59 o                         
  -6   3   2         48.30         49.97         2.20 o                         
  -5   3   2        778.25        780.71         7.38 o                         
  -4   3   2        604.42        642.34         6.08 o                         
  -3   3   2        953.52        984.48         8.33 o                         
  -2   3   2       2748.32       2900.86        22.81 o                         
  -1   3   2         83.80        105.34         1.39 o                         
   0   3   2       1400.22       1392.81        11.14 o                         
   1   3   2       2390.36       2559.83        22.08 o                         
   2   3   2        354.36        323.73         3.36 o                         
   3   3   2        772.16        763.70         7.04 o                         
   4   3   2         25.19         25.82         1.09 o                         
   5   3   2          0.63          1.61         1.08 o                         
   6   3   2         75.82         65.85         4.10 o                         
   7   3   2         40.38         44.22         3.54 o                         
   8   3   2          1.46          2.98         3.99 o                         
   9   3   2         13.85         19.83         6.76 o                         
 -10   4   2          9.55         10.10         3.21 o                         
  -9   4   2          2.29          1.92         2.48 o                         
  -8   4   2        219.09        225.94         6.22 o                         
  -7   4   2         32.23         35.82         2.68 o                         
  -6   4   2        430.86        418.46         6.43 o                         
  -5   4   2        241.14        240.35         3.29 o                         
  -4   4   2         24.02         24.52         1.09 o                         
  -3   4   2         14.44          8.27         0.77 o                         
  -2   4   2       1614.05       1721.73        14.01 o                         
  -1   4   2       1602.88       1797.12        14.10 o                         
   0   4   2       3972.60       4430.33        39.51 o                         
   1   4   2       2907.01       2990.24        26.91 o                         
   2   4   2        819.91        865.56         8.40 o                         
   3   4   2       1410.09       1433.50        13.51 o                         
   4   4   2          3.29          2.96         0.86 o                         
   5   4   2        207.44        218.92         4.80 o                         
   6   4   2         12.81         15.41         2.99 o                         
   7   4   2          0.20          1.09         3.07 o                         
   8   4   2          4.54          2.15         4.24 o                         
   9   4   2          1.55         -0.49         6.17 o                         
 -10   5   2          0.53          0.43         3.07 o                         
  -9   5   2          5.72          1.86         2.81 o                         
  -8   5   2         19.09         20.33         2.66 o                         
  -7   5   2        108.47        101.30         4.14 o                         
  -6   5   2        149.36        150.68         4.34 o                         
  -5   5   2        803.44        806.41         8.95 o                         
  -4   5   2         47.94         43.76         1.58 o                         
  -3   5   2       1189.53       1177.31        11.17 o                         
  -2   5   2         82.42         85.58         2.11 o                         
  -1   5   2        122.04        110.08         1.98 o                         
   0   5   2        268.18        248.27         3.22 o                         
   1   5   2        662.86        662.32         7.38 o                         
   2   5   2         68.85         71.47         1.75 o                         
   3   5   2        729.93        695.98         8.56 o                         
   4   5   2         68.96         68.14         3.13 o                         
   5   5   2         75.30         75.03         3.79 o                         
   6   5   2        120.55        143.79         6.53 o                         
   7   5   2          0.67          0.94         3.65 o                         
   8   5   2         11.53         10.32         4.07 o                         
  -9   6   2          4.28          3.90         3.03 o                         
  -8   6   2         98.22         96.80         4.33 o                         
  -7   6   2         46.58         55.80         3.87 o                         
  -6   6   2        345.41        329.33         6.17 o                         
  -5   6   2        870.85        845.42        11.86 o                         
  -4   6   2        255.83        248.23         4.67 o                         
  -3   6   2       1437.39       1394.38        13.21 o                         
  -2   6   2          6.03          6.38         0.89 o                         
  -1   6   2        167.31        158.18         2.80 o                         
   0   6   2        177.90        180.84         3.10 o                         
   1   6   2        188.23        192.67         3.09 o                         
   2   6   2          7.64          8.34         1.16 o                         
   3   6   2        424.92        417.84         6.33 o                         
   4   6   2         57.26         52.93         3.23 o                         
   5   6   2         97.67         87.55         5.70 o                         
   6   6   2         52.58         48.31         5.98 o                         
   7   6   2          0.04          5.20         4.19 o                         
   8   6   2         18.51         32.15         7.12 o                         
  -9   7   2         23.61         25.61         3.86 o                         
  -8   7   2         21.69         15.58         3.08 o                         
  -7   7   2          0.05          0.61         2.63 o                         
  -6   7   2        107.98        109.37         4.63 o                         
  -5   7   2         52.30         53.52         3.05 o                         
  -4   7   2          1.26          3.80         1.38 o                         
  -3   7   2         92.46         98.58         2.54 o                         
  -2   7   2        456.17        445.95         5.64 o                         
  -1   7   2          5.46          7.52         1.21 o                         
   0   7   2        657.06        617.08         9.69 o                         
   1   7   2         70.35         70.40         5.75 o                         
   2   7   2         94.96         96.83         4.66 o                         
   3   7   2         17.35         15.87         2.06 o                         
   4   7   2         42.33         31.83         3.61 o                         
   5   7   2         10.51         16.91         3.89 o                         
   6   7   2         67.53         67.40         6.49 o                         
   7   7   2          5.77         -4.23         5.69 o                         
  -8   8   2         28.44         35.72         5.90 o                         
  -7   8   2          0.02         -2.20         3.05 o                         
  -6   8   2         60.58         60.72         4.47 o                         
  -5   8   2        117.76        114.66         5.29 o                         
  -4   8   2         14.21          9.89         1.72 o                         
  -3   8   2        306.73        305.75         6.78 o                         
  -2   8   2         42.83         56.06         3.43 o                         
  -1   8   2         45.18         46.04         2.81 o                         
   0   8   2        258.68        257.21         5.90 o                         
   1   8   2         38.44         37.87         2.84 o                         
   2   8   2        131.70        133.65         7.00 o                         
   3   8   2        116.07        119.35         6.38 o                         
   4   8   2         17.82         25.40         4.72 o                         
   5   8   2         28.71         30.60         5.12 o                         
   6   8   2          1.98          2.42         7.92 o                         
  -7   9   2          6.97          7.34         3.50 o                         
  -6   9   2         94.77        101.26         4.70 o                         
  -5   9   2         66.57         84.96         4.18 o                         
  -4   9   2         35.58         36.83         2.32 o                         
  -3   9   2         77.36         74.94         6.02 o                         
  -2   9   2         85.07         76.15         4.34 o                         
  -1   9   2          3.44          0.42         2.78 o                         
   0   9   2        218.12        181.73         7.78 o                         
   1   9   2         79.17         70.03         5.29 o                         
   2   9   2         62.40         54.26         5.55 o                         
   3   9   2         82.22         92.47         8.63 o                         
   4   9   2          4.00          1.19         4.93 o                         
   5   9   2         12.38          6.33         5.88 o                         
  -6  10   2         50.10         52.60         5.05 o                         
  -5  10   2         42.18         46.65         6.74 o                         
  -4  10   2         20.00         24.28         3.85 o                         
  -3  10   2        179.18        162.59         6.77 o                         
  -2  10   2          9.67         12.48         4.28 o                         
  -1  10   2         55.84         62.66         5.81 o                         
   0  10   2         85.79         85.15         6.29 o                         
   1  10   2          4.92          7.32         4.33 o                         
   2  10   2         22.98         23.65         4.86 o                         
   3  10   2         43.03         33.91         6.88 o                         
   4  10   2          2.21         10.25         6.53 o                         
  -5  11   2         28.52         30.91         4.68 o                         
  -4  11   2          2.97          1.21         3.41 o                         
  -3  11   2         68.22         62.65         9.75 o                         
  -2  11   2         14.63         13.54         4.99 o                         
  -1  11   2         34.23         36.84         5.58 o                         
   0  11   2         18.07         23.31         5.02 o                         
   1  11   2          1.27          2.07         5.34 o                         
   2  11   2          1.46          3.85         5.19 o                         
   0 -12   3         11.51         13.79         3.55 o                         
   1 -12   3         23.89         14.24         4.43 o                         
   2 -12   3          0.55         -0.39         3.27 o                         
  -3 -11   3         36.22         38.09         4.27 o                         
  -2 -11   3         47.02         46.09         4.54 o                         
  -1 -11   3          3.93          1.29         2.90 o                         
   0 -11   3         63.41         62.49         4.42 o                         
   1 -11   3         12.15          4.38         4.12 o                         
   2 -11   3          0.45         -1.97         2.99 o                         
   3 -11   3         33.04         26.13         4.19 o                         
   4 -11   3         24.70         23.92         3.84 o                         
   5 -11   3          3.67          4.03         7.67 o                         
  -5 -10   3          1.20          4.07         3.07 o                         
  -4 -10   3          0.57          5.43         3.50 o                         
  -3 -10   3         12.08         14.99         3.03 o                         
  -2 -10   3         59.77         59.27         3.99 o                         
  -1 -10   3          0.55          0.97         2.32 o                         
   0 -10   3         67.60         71.01         4.54 o                         
   1 -10   3         65.17         70.28         3.68 o                         
   2 -10   3          6.55          9.59         2.66 o                         
   3 -10   3         98.58        103.78         5.23 o                         
   4 -10   3         26.84         26.26         4.49 o                         
   5 -10   3         29.46         26.52         3.38 o                         
   6 -10   3         32.02         28.82         6.36 o                         
  -6  -9   3          1.12          2.13         3.76 o                         
  -5  -9   3         13.62         13.08         3.12 o                         
  -4  -9   3         29.71         30.69         3.34 o                         
  -3  -9   3         27.83         40.87         3.05 o                         
  -2  -9   3        300.63        308.01         6.71 o                         
  -1  -9   3          5.38          4.57         2.06 o                         
   0  -9   3        394.37        411.68         8.30 o                         
   1  -9   3        107.06         96.30         4.96 o                         
   2  -9   3         10.27         13.02         2.46 o                         
   3  -9   3        127.93        131.04         5.87 o                         
   4  -9   3         70.53         70.91         4.20 o                         
   5  -9   3          6.58          7.43         3.05 o                         
   6  -9   3         35.88         43.05         5.07 o                         
   7  -9   3         13.13         10.48         4.26 o                         
  -7  -8   3          5.04          0.68         4.85 o                         
  -6  -8   3          5.62          8.53         2.84 o                         
  -5  -8   3         55.41         53.20         3.69 o                         
  -4  -8   3          4.32          3.45         2.17 o                         
  -3  -8   3        116.11        114.15         4.17 o                         
  -2  -8   3         70.76         67.92         3.02 o                         
  -1  -8   3          2.31          0.32         1.51 o                         
   0  -8   3         59.19         60.65         2.66 o                         
   1  -8   3        326.42        330.97         5.93 o                         
   2  -8   3          4.81          6.08         1.87 o                         
   3  -8   3        404.03        399.78         8.26 o                         
   4  -8   3         37.07         35.50         2.57 o                         
   5  -8   3         57.13         57.76         3.38 o                         
   6  -8   3         41.49         38.05         4.45 o                         
   7  -8   3          6.54          7.73         4.87 o                         
   8  -8   3          0.99          9.55         5.59 o                         
  -8  -7   3         38.44         52.63         8.17 o                         
  -7  -7   3          1.14          6.34         2.69 o                         
  -6  -7   3         79.45         86.32         4.36 o                         
  -5  -7   3         34.30         35.87         2.82 o                         
  -4  -7   3          8.08          9.51         2.04 o                         
  -3  -7   3        101.72         97.68         3.25 o                         
  -2  -7   3        179.09        183.67         4.58 o                         
  -1  -7   3          5.42          4.49         1.33 o                         
   0  -7   3        418.47        413.32         5.75 o                         
   1  -7   3         52.11         51.86         2.33 o                         
   2  -7   3          2.50          3.05         1.14 o                         
   3  -7   3        204.05        194.60         3.71 o                         
   4  -7   3        157.58        152.00         3.65 o                         
   5  -7   3        102.95         97.46         4.53 o                         
   6  -7   3         98.53         94.35         5.62 o                         
   7  -7   3          4.04          5.65         4.62 o                         
   8  -7   3         16.93         15.76         5.43 o                         
  -8  -6   3         20.35         19.83         3.03 o                         
  -7  -6   3          3.64          3.39         3.27 o                         
  -6  -6   3        111.66        121.39         5.04 o                         
  -5  -6   3        205.80        209.86         4.87 o                         
  -4  -6   3         45.46         50.94         2.85 o                         
  -3  -6   3        833.38        824.82        10.66 o                         
  -2  -6   3        162.40        162.83         2.84 o                         
  -1  -6   3        354.78        346.67         4.15 o                         
   0  -6   3        702.60        709.81         7.36 o                         
   1  -6   3        389.81        376.08         4.56 o                         
   2  -6   3        488.00        486.00         5.69 o                         
   3  -6   3       1108.56       1061.63        10.83 o                         
   4  -6   3          2.63          2.49         0.93 o                         
   5  -6   3        348.19        339.22         7.27 o                         
   6  -6   3        135.81        133.62         5.91 o                         
   7  -6   3         12.99          5.40         3.41 o                         
   8  -6   3         22.13         29.42         5.31 o                         
   9  -6   3          9.46         10.40         6.01 o                         
  -9  -5   3          2.20         -3.81         3.81 o                         
  -8  -5   3         18.86         27.38         3.26 o                         
  -7  -5   3          6.45         10.08         2.51 o                         
  -6  -5   3         43.10         43.04         2.65 o                         
  -5  -5   3        245.69        251.76         4.64 o                         
  -4  -5   3          4.80          4.82         1.23 o                         
  -3  -5   3        442.15        421.01         4.57 o                         
  -2  -5   3        378.14        364.94         4.35 o                         
  -1  -5   3          3.15          2.06         0.68 o                         
   0  -5   3        859.08        864.00         8.18 o                         
   1  -5   3        250.32        272.58         3.56 o                         
   2  -5   3         20.91         19.72         0.97 o                         
   3  -5   3        487.65        496.51         5.53 o                         
   4  -5   3        180.21        189.30         3.76 o                         
   5  -5   3         99.54         97.93         3.27 o                         
   6  -5   3        147.82        155.01         9.25 o                         
   7  -5   3         16.53         21.33         3.77 o                         
   8  -5   3         33.42         39.92         6.15 o                         
   9  -5   3         15.55         21.60         6.43 o                         
  -9  -4   3          9.75         12.20         2.98 o                         
  -8  -4   3         23.48         18.86         2.98 o                         
  -7  -4   3          0.01         -1.26         2.46 o                         
  -6  -4   3        185.39        168.57         4.28 o                         
  -5  -4   3         68.19         75.29         3.30 o                         
  -4  -4   3         12.21         10.75         0.97 o                         
  -3  -4   3        178.41        177.80         2.25 o                         
  -2  -4   3       1748.95       1739.38        14.20 o                         
  -1  -4   3         16.20         11.10         0.69 o                         
   0  -4   3       4489.75       4668.06        36.45 o                         
   1  -4   3        823.62        956.85         7.92 o                         
   2  -4   3       2420.21       2594.60        20.67 o                         
   3  -4   3        696.85        717.03         7.43 o                         
   4  -4   3         17.57         17.92         1.20 o                         
   5  -4   3         93.87         93.10         3.09 o                         
   6  -4   3        175.09        179.88         5.19 o                         
   7  -4   3          5.85          5.51         2.66 o                         
   8  -4   3         36.80         39.48         4.38 o                         
   9  -4   3          1.14          2.30         5.60 o                         
 -10  -3   3          0.00          3.31         4.13 o                         
  -9  -3   3          3.16          6.04         2.73 o                         
  -8  -3   3         25.61         29.09         2.79 o                         
  -7  -3   3          1.23          2.60         1.84 o                         
  -6  -3   3         81.30        102.72         6.26 o                         
  -5  -3   3        106.78         99.88         2.05 o                         
  -4  -3   3         12.82         10.70         0.74 o                         
  -3  -3   3        730.48        739.26         7.24 o                         
  -2  -3   3        145.45        129.51         1.74 o                         
  -1  -3   3        147.42        159.73         2.62 o                         
   0  -3   3       1731.16       1713.69        13.67 o                         
   1  -3   3        102.84         92.54         1.33 o                         
   2  -3   3        455.11        425.40         3.96 o                         
   3  -3   3       1181.92       1098.13        10.16 o                         
   4  -3   3          5.30          5.46         0.67 o                         
   5  -3   3        456.23        434.86         5.16 o                         
   6  -3   3        116.22        119.31         4.32 o                         
   7  -3   3          1.00          2.55         2.16 o                         
   8  -3   3         72.34         71.28         6.41 o                         
   9  -3   3         25.07         25.75         4.89 o                         
  10  -3   3          3.39         -5.80         5.80 o                         
 -10  -2   3          1.00         -0.38         2.74 o                         
  -9  -2   3          6.80         11.27         2.86 o                         
  -8  -2   3        305.08        304.38         6.58 o                         
  -7  -2   3         31.26         25.02         2.21 o                         
  -6  -2   3       2895.97       2814.89        31.28 o                         
  -5  -2   3        636.06        616.91         5.51 o                         
  -4  -2   3       5668.23       5721.93        44.53 o                         
  -3  -2   3       1094.87       1129.03         9.66 o                         
  -2  -2   3        341.79        360.63         3.08 o                         
  -1  -2   3        354.00        379.09         3.51 o                         
   0  -2   3       2360.82       2465.58        19.24 o                         
   1  -2   3        946.96        962.07         7.55 o                         
   2  -2   3       3130.44       3302.28        26.52 o                         
   3  -2   3       1063.76       1089.73         9.57 o                         
   4  -2   3        108.24        122.59         1.93 o                         
   5  -2   3        377.99        377.81         4.51 o                         
   6  -2   3        199.54        197.25         4.68 o                         
   7  -2   3         79.32         70.21         3.96 o                         
   8  -2   3         88.05         85.37         5.42 o                         
   9  -2   3          1.96         -0.68         3.81 o                         
  10  -2   3          6.43          5.75         6.34 o                         
 -10  -1   3          0.13          1.86         2.72 o                         
  -9  -1   3         27.43         21.78         2.96 o                         
  -8  -1   3         47.69         52.47         3.20 o                         
  -7  -1   3         14.04         11.36         1.74 o                         
  -6  -1   3        198.78        197.38         3.11 o                         
  -5  -1   3        350.31        336.41         3.68 o                         
  -4  -1   3         55.23         48.66         1.27 o                         
  -3  -1   3       4098.25       3989.65        28.70 o                         
  -2  -1   3        139.33        165.43         1.61 o                         
  -1  -1   3       3854.42       3970.44        28.95 o                         
   0  -1   3       2395.67       2518.61        21.43 o                         
   1  -1   3        426.86        431.72         4.12 o                         
   2  -1   3        153.67        148.26         1.74 o                         
   3  -1   3        714.28        724.03         7.03 o                         
   4  -1   3        281.95        289.64         3.34 o                         
   5  -1   3        603.86        600.39         6.42 o                         
   6  -1   3        236.64        233.45         4.40 o                         
   7  -1   3         53.62         61.63         3.78 o                         
   8  -1   3         46.11         51.02         5.02 o                         
   9  -1   3          9.51         15.59         4.40 o                         
  10  -1   3          0.09          2.80         5.86 o                         
 -10   0   3          9.98         18.58         3.14 o                         
  -9   0   3         25.18         27.85         3.22 o                         
  -8   0   3          4.86          3.96         2.02 o                         
  -7   0   3          2.17          1.45         1.52 o                         
  -6   0   3        244.76        235.90         3.09 o                         
  -5   0   3        261.76        254.93         2.95 o                         
  -4   0   3        254.53        251.45         2.70 o                         
  -3   0   3       1067.44       1063.08         8.77 o                         
  -2   0   3        651.99        711.22         6.05 o                         
  -1   0   3       3350.88       3361.50        25.14 o                         
   0   0   3       1669.66       1799.01        32.87 o                         
   1   0   3       1308.21       1285.51        13.07 o                         
   2   0   3       1900.17       1887.21        16.87 o                         
   3   0   3          7.08          8.72         0.61 o                         
   4   0   3        187.87        179.67         2.48 o                         
   5   0   3         48.00         45.11         1.80 o                         
   6   0   3         64.14         68.70         2.66 o                         
   7   0   3          9.61          8.50         2.47 o                         
   8   0   3         22.88         23.39         3.66 o                         
   9   0   3          4.10         10.17         4.32 o                         
  10   0   3          0.37         -1.05         5.94 o                         
 -10   1   3          3.21          5.28         2.84 o                         
  -9   1   3         18.70         22.46         2.78 o                         
  -8   1   3         24.04         20.38         2.40 o                         
  -7   1   3        109.67        103.53         3.45 o                         
  -6   1   3        318.52        293.67         3.65 o                         
  -5   1   3         17.26         14.76         0.92 o                         
  -4   1   3        286.63        290.48         3.17 o                         
  -3   1   3        416.09        403.70         3.73 o                         
  -2   1   3        377.87        379.49         3.46 o                         
  -1   1   3        110.29         98.49         1.05 o                         
   0   1   3       8043.70       8345.95       115.86 o                         
   1   1   3         10.57         12.89         0.45 o                         
   2   1   3       3520.21       3536.59        31.27 o                         
   3   1   3         51.99         47.37         1.65 o                         
   4   1   3         33.83         30.75         1.18 o                         
   5   1   3         48.76         52.36         1.58 o                         
   6   1   3        129.69        136.24         3.46 o                         
   7   1   3          1.36          1.09         2.29 o                         
   8   1   3        120.63        113.51         7.69 o                         
   9   1   3          1.02          1.21         4.17 o                         
  10   1   3         15.13          6.18         7.51 o                         
 -10   2   3          2.32         -1.13         3.05 o                         
  -9   2   3         68.22         78.83         4.34 o                         
  -8   2   3         52.23         51.38         3.06 o                         
  -7   2   3        147.77        151.90         4.68 o                         
  -6   2   3        713.32        712.77         7.31 o                         
  -5   2   3          0.71          0.33         0.68 o                         
  -4   2   3       1430.83       1425.28        12.16 o                         
  -3   2   3        775.43        828.03         6.82 o                         
  -2   2   3        142.75        141.11         1.69 o                         
  -1   2   3       2563.89       2707.05        24.08 o                         
   0   2   3        235.77        254.21         2.58 o                         
   1   2   3          6.13          8.73         0.54 o                         
   2   2   3        591.33        539.22         5.77 o                         
   3   2   3       1943.94       1930.37        17.63 o                         
   4   2   3         54.39         43.45         1.45 o                         
   5   2   3        792.59        792.51        10.02 o                         
   6   2   3         54.08         53.86         3.09 o                         
   7   2   3         63.04         71.04         4.19 o                         
   8   2   3         12.08         14.73         4.13 o                         
   9   2   3          7.60          9.15         4.66 o                         
 -10   3   3          6.90          5.42         3.46 o                         
  -9   3   3         40.81         45.53         3.64 o                         
  -8   3   3         20.21         22.00         2.62 o                         
  -7   3   3          4.25          5.95         1.78 o                         
  -6   3   3        564.98        552.68         6.38 o                         
  -5   3   3        520.09        549.82         5.70 o                         
  -4   3   3       1786.11       1760.43        15.35 o                         
  -3   3   3       2990.73       3165.49        26.62 o                         
  -2   3   3       1984.80       2151.06        17.61 o                         
  -1   3   3        923.86        982.97         8.30 o                         
   0   3   3        149.94        192.44         2.10 o                         
   1   3   3          1.45          1.85         0.55 o                         
   2   3   3         95.20         91.20         1.72 o                         
   3   3   3         71.54         66.82         1.55 o                         
   4   3   3          2.80          1.62         0.76 o                         
   5   3   3        114.47        110.87         3.07 o                         
   6   3   3         12.71         15.37         2.33 o                         
   7   3   3          9.30          6.67         3.00 o                         
   8   3   3         17.18         26.80         4.84 o                         
   9   3   3          0.85          1.60         4.43 o                         
 -10   4   3          0.48         -0.51         3.14 o                         
  -9   4   3         37.92         37.16         4.25 o                         
  -8   4   3          1.43          2.98         2.10 o                         
  -7   4   3         89.02         89.59         4.96 o                         
  -6   4   3         97.61         96.01         2.81 o                         
  -5   4   3         16.63         13.73         1.08 o                         
  -4   4   3        283.24        252.87         3.44 o                         
  -3   4   3       1006.82        980.68         9.41 o                         
  -2   4   3          0.55          2.71         0.64 o                         
  -1   4   3       2819.38       2753.06        23.95 o                         
   0   4   3        299.10        284.75         3.09 o                         
   1   4   3        452.28        402.63         4.82 o                         
   2   4   3        307.08        296.46         3.71 o                         
   3   4   3        192.78        196.16         2.76 o                         
   4   4   3         41.26         45.76         2.08 o                         
   5   4   3        180.31        179.53         5.00 o                         
   6   4   3         28.98         29.88         2.90 o                         
   7   4   3         33.57         27.08         4.39 o                         
   8   4   3         19.37         24.80         5.84 o                         
   9   4   3          0.28          4.53         6.33 o                         
 -10   5   3         40.69         40.89         4.23 o                         
  -9   5   3         32.87         37.80         4.79 o                         
  -8   5   3         57.95         51.10         3.62 o                         
  -7   5   3         54.15         58.79         3.21 o                         
  -6   5   3          6.13          5.91         1.65 o                         
  -5   5   3         21.67         24.18         1.57 o                         
  -4   5   3          8.66          8.54         1.14 o                         
  -3   5   3        913.17        902.13         9.60 o                         
  -2   5   3          3.49          4.00         0.76 o                         
  -1   5   3       1091.26       1075.23        10.09 o                         
   0   5   3        424.62        413.99         4.64 o                         
   1   5   3        290.78        275.13         4.02 o                         
   2   5   3        709.14        682.15         6.86 o                         
   3   5   3          1.21          0.77         0.96 o                         
   4   5   3        110.66        115.81         4.96 o                         
   5   5   3         54.84         58.52         4.99 o                         
   6   5   3          0.28          1.17         2.90 o                         
   7   5   3          1.56          2.21         4.20 o                         
   8   5   3          4.88          1.12         4.36 o                         
  -9   6   3         29.41         33.43         3.96 o                         
  -8   6   3          0.04          1.95         2.51 o                         
  -7   6   3         39.96         45.49         4.54 o                         
  -6   6   3        114.20        120.14         4.22 o                         
  -5   6   3         56.00         52.90         2.61 o                         
  -4   6   3        422.44        416.54         5.16 o                         
  -3   6   3        544.82        538.35         7.69 o                         
  -2   6   3          4.74          2.11         0.83 o                         
  -1   6   3        541.38        547.16         5.94 o                         
   0   6   3        534.81        534.60         6.21 o                         
   1   6   3          4.02          3.31         1.09 o                         
   2   6   3        708.10        708.41         8.30 o                         
   3   6   3        280.95        282.67         5.35 o                         
   4   6   3        172.30        184.07         5.39 o                         
   5   6   3         82.39         95.47         6.32 o                         
   6   6   3          2.77          2.15         3.12 o                         
   7   6   3          1.06          4.04         4.23 o                         
   8   6   3         21.26         27.39         6.73 o                         
  -9   7   3         28.87         32.14         5.45 o                         
  -8   7   3          1.17          0.28         3.28 o                         
  -7   7   3         91.37         90.75         5.28 o                         
  -6   7   3        101.97         99.66         4.93 o                         
  -5   7   3         55.14         46.06         3.20 o                         
  -4   7   3        227.64        227.83         5.38 o                         
  -3   7   3         55.49         66.10         2.83 o                         
  -2   7   3        118.89        126.23         3.25 o                         
  -1   7   3        207.62        210.13         5.96 o                         
   0   7   3         17.37         19.15         2.01 o                         
   1   7   3         63.13         63.08         2.90 o                         
   2   7   3         84.87         90.01         3.48 o                         
   3   7   3          5.73          4.33         1.98 o                         
   4   7   3          2.51          1.95         2.54 o                         
   5   7   3         53.39         72.29         6.75 o                         
   6   7   3          4.95          2.06         4.51 o                         
   7   7   3         14.49         16.58         5.72 o                         
  -8   8   3          0.08         -3.63         3.63 o                         
  -7   8   3         34.71         31.19         3.87 o                         
  -6   8   3         91.55         99.33         5.47 o                         
  -5   8   3          8.32         10.28         2.73 o                         
  -4   8   3        470.59        447.33        10.68 o                         
  -3   8   3        195.11        192.65         7.67 o                         
  -2   8   3        246.66        224.13         5.89 o                         
  -1   8   3        318.34        311.00         7.07 o                         
   0   8   3          4.08          6.27         2.11 o                         
   1   8   3         61.80         63.94         3.73 o                         
   2   8   3        173.02        161.36         6.13 o                         
   3   8   3          9.76          5.39         3.02 o                         
   4   8   3        144.60        127.80         9.46 o                         
   5   8   3         13.16         15.31         4.82 o                         
   6   8   3         14.05          4.35         4.80 o                         
  -7   9   3         20.78         11.69         4.72 o                         
  -6   9   3         14.25         17.95         3.65 o                         
  -5   9   3          8.02          6.55         3.23 o                         
  -4   9   3         77.39         93.42         6.38 o                         
  -3   9   3         95.16         95.90         8.51 o                         
  -2   9   3         48.30         51.96         4.79 o                         
  -1   9   3        291.43        273.59         8.84 o                         
   0   9   3          9.47          3.88         3.39 o                         
   1   9   3        127.71        136.99         7.09 o                         
   2   9   3         67.36         56.26         5.97 o                         
   3   9   3          4.16         10.89         9.87 o                         
   4   9   3         12.92          8.37        13.90 o                         
   5   9   3          7.71         -0.15         6.06 o                         
  -6  10   3          7.04          5.96         3.64 o                         
  -5  10   3          2.52          2.36         4.38 o                         
  -4  10   3         40.54         49.87         8.34 o                         
  -3  10   3         33.94         43.92         5.31 o                         
  -2  10   3          2.29         -3.15         3.73 o                         
  -1  10   3        120.60        131.36         7.42 o                         
   0  10   3         44.15         54.00         5.30 o                         
   1  10   3         53.60         47.86         6.01 o                         
   2  10   3         67.29         73.04         7.07 o                         
   3  10   3          0.04         -2.85         4.69 o                         
   4  10   3         22.71         28.99         6.95 o                         
  -4  11   3          5.86          2.94         4.65 o                         
  -3  11   3          6.11          2.49         4.64 o                         
  -2  11   3          3.04          0.44         5.00 o                         
  -1  11   3         52.60         62.63         8.69 o                         
   0  11   3          3.11         -1.40         4.80 o                         
   1  11   3         25.53         19.96         9.12 o                         
   2  11   3         14.56          8.04         5.42 o                         
   0 -12   4         21.33         24.37         8.35 o                         
   1 -12   4          1.07         -3.26         3.26 o                         
  -3 -11   4         29.00         28.95         4.08 o                         
  -2 -11   4          1.27          1.66         3.72 o                         
  -1 -11   4         55.90         63.19         4.43 o                         
   0 -11   4         33.79         33.66         3.48 o                         
   1 -11   4         12.37         15.25         3.56 o                         
   2 -11   4         52.20         56.01         3.96 o                         
   3 -11   4          6.60          7.66         3.26 o                         
   4 -11   4          8.99          9.95         5.31 o                         
  -5 -10   4          0.03         -3.42         3.42 o                         
  -4 -10   4         49.79         45.96         4.35 o                         
  -3 -10   4         41.37         38.53         4.01 o                         
  -2 -10   4          0.17         -2.12         2.56 o                         
  -1 -10   4         54.90         57.48         3.87 o                         
   0 -10   4        136.99        146.55         7.36 o                         
   1 -10   4          1.50          0.77         2.21 o                         
   2 -10   4        167.65        176.21         7.17 o                         
   3 -10   4         40.10         47.08         4.57 o                         
   4 -10   4          8.55          0.12         4.63 o                         
   5 -10   4         69.07         72.37         7.62 o                         
   6 -10   4         12.57         24.28         6.26 o                         
  -6  -9   4         16.38         21.03         3.88 o                         
  -5  -9   4          0.79         -2.79         2.79 o                         
  -4  -9   4         22.57         22.63         3.07 o                         
  -3  -9   4         44.12         47.36         3.35 o                         
  -2  -9   4         10.31         12.34         2.40 o                         
  -1  -9   4        212.39        210.86         5.46 o                         
   0  -9   4        114.03        108.70         3.88 o                         
   1  -9   4         46.98         44.68         2.95 o                         
   2  -9   4         93.22         87.13         4.34 o                         
   3  -9   4         67.23         72.86         4.42 o                         
   4  -9   4          4.90         -1.01         3.56 o                         
   5  -9   4        129.49        125.07         6.67 o                         
   6  -9   4         15.44         16.19         5.43 o                         
   7  -9   4         56.62         54.80         8.53 o                         
  -7  -8   4          0.57         -0.73         3.36 o                         
  -6  -8   4         28.76         37.07         3.65 o                         
  -5  -8   4          8.50          8.61         2.62 o                         
  -4  -8   4        110.81        119.08         4.49 o                         
  -3  -8   4         97.17        101.66         4.06 o                         
  -2  -8   4         69.99         67.56         3.16 o                         
  -1  -8   4         69.08         69.50         3.45 o                         
   0  -8   4         41.02         45.56         2.51 o                         
   1  -8   4          3.33          3.73         1.42 o                         
   2  -8   4        207.70        200.12         4.34 o                         
   3  -8   4         11.38         16.85         1.62 o                         
   4  -8   4         44.32         36.24         3.23 o                         
   5  -8   4         34.18         32.60         4.04 o                         
   6  -8   4          0.21         -0.12         4.23 o                         
   7  -8   4          1.25         -4.66         4.66 o                         
   8  -8   4         13.58         19.80         8.45 o                         
  -8  -7   4          0.16          1.65         3.50 o                         
  -7  -7   4         48.01         42.36         3.74 o                         
  -6  -7   4         18.17         18.55         2.77 o                         
  -5  -7   4         20.37         19.83         2.56 o                         
  -4  -7   4        106.22        109.12         4.04 o                         
  -3  -7   4        149.17        165.92         4.36 o                         
  -2  -7   4         11.58         13.73         1.71 o                         
  -1  -7   4       1210.33       1173.76        12.99 o                         
   0  -7   4         44.36         46.15         1.95 o                         
   1  -7   4        941.85        905.11        10.43 o                         
   2  -7   4         67.20         68.79         2.20 o                         
   3  -7   4         45.21         41.77         2.47 o                         
   4  -7   4          5.44          0.85         2.69 o                         
   5  -7   4         22.83         28.63         4.06 o                         
   6  -7   4         31.38         32.48         4.36 o                         
   7  -7   4         37.05         43.04         5.87 o                         
   8  -7   4         12.03          9.58         6.32 o                         
  -8  -6   4          2.13          1.72         2.79 o                         
  -7  -6   4         17.88         18.42         2.88 o                         
  -6  -6   4         85.07         77.94         3.47 o                         
  -5  -6   4          2.35          2.65         1.92 o                         
  -4  -6   4        224.68        212.16         4.42 o                         
  -3  -6   4        353.05        350.74         5.38 o                         
  -2  -6   4         61.90         63.56         2.06 o                         
  -1  -6   4        618.49        618.20         7.19 o                         
   0  -6   4        503.00        494.63         5.93 o                         
   1  -6   4        146.12        149.43         2.86 o                         
   2  -6   4       1447.94       1403.13        12.84 o                         
   3  -6   4         50.34         51.10         2.12 o                         
   4  -6   4        369.68        351.96         9.40 o                         
   5  -6   4        283.02        278.03         6.82 o                         
   6  -6   4          1.68          2.94         2.89 o                         
   7  -6   4         44.05         37.83         4.47 o                         
   8  -6   4         24.61         22.88         6.22 o                         
   9  -6   4          1.15          2.32         6.32 o                         
  -9  -5   4         10.10         11.21         3.50 o                         
  -8  -5   4          0.41          3.00         2.80 o                         
  -7  -5   4         43.06         49.22         3.27 o                         
  -6  -5   4        150.53        151.40         4.96 o                         
  -5  -5   4          1.37          5.08         1.54 o                         
  -4  -5   4        770.40        742.08         9.76 o                         
  -3  -5   4        106.52        108.01         2.21 o                         
  -2  -5   4        368.47        370.13         4.35 o                         
  -1  -5   4        396.57        403.85         5.58 o                         
   0  -5   4         22.94         17.43         1.01 o                         
   1  -5   4         52.27         54.62         2.17 o                         
   2  -5   4        477.61        452.71         5.54 o                         
   3  -5   4         90.30        100.76         2.83 o                         
   4  -5   4        386.84        367.86         5.21 o                         
   5  -5   4         35.51         33.27         2.38 o                         
   6  -5   4         10.07         11.00         2.67 o                         
   7  -5   4          8.50          6.79         3.12 o                         
   8  -5   4          9.02          4.24         5.03 o                         
   9  -5   4          1.03          0.20         5.74 o                         
  -9  -4   4          5.00          2.02         2.98 o                         
  -8  -4   4          0.92         -0.84         2.35 o                         
  -7  -4   4         31.03         37.32         2.87 o                         
  -6  -4   4        106.42        109.37         3.85 o                         
  -5  -4   4         37.57         44.66         2.41 o                         
  -4  -4   4        688.77        679.80         6.88 o                         
  -3  -4   4        152.16        140.71         2.37 o                         
  -2  -4   4        919.16        903.47         8.09 o                         
  -1  -4   4        656.93        613.96         6.72 o                         
   0  -4   4          7.79         11.80         0.87 o                         
   1  -4   4        241.91        213.22         2.98 o                         
   2  -4   4        704.25        720.78         7.39 o                         
   3  -4   4         63.62         70.13         1.74 o                         
   4  -4   4        144.39        147.10         2.55 o                         
   5  -4   4        549.45        564.14         8.59 o                         
   6  -4   4          0.46         -0.03         1.93 o                         
   7  -4   4        183.17        194.60         7.15 o                         
   8  -4   4          7.42          9.94         3.89 o                         
   9  -4   4         11.48         10.44         5.81 o                         
 -10  -3   4         65.79         53.62         4.65 o                         
  -9  -3   4         16.66         11.69         3.02 o                         
  -8  -3   4        249.53        212.60         6.29 o                         
  -7  -3   4         64.94         55.70         3.08 o                         
  -6  -3   4        140.39        123.40         5.01 o                         
  -5  -3   4          2.21          3.87         1.02 o                         
  -4  -3   4        224.30        216.91         3.05 o                         
  -3  -3   4        338.62        320.68         3.73 o                         
  -2  -3   4       1165.00       1172.28         9.46 o                         
  -1  -3   4       1560.50       1535.20        13.70 o                         
   0  -3   4        671.45        732.29         8.02 o                         
   1  -3   4       1083.00       1065.65         9.70 o                         
   2  -3   4         12.81          8.93         0.73 o                         
   3  -3   4         42.84         35.49         1.02 o                         
   4  -3   4        333.86        317.72         3.99 o                         
   5  -3   4          2.56          4.01         1.22 o                         
   6  -3   4          6.15          4.94         1.65 o                         
   7  -3   4          1.39          0.94         2.30 o                         
   8  -3   4         35.14         36.79         5.20 o                         
   9  -3   4          1.58          3.63         4.07 o                         
 -10  -2   4         13.32         14.88         3.61 o                         
  -9  -2   4          3.45         -0.86         2.55 o                         
  -8  -2   4          0.15          3.15         2.08 o                         
  -7  -2   4         92.01         81.90         4.22 o                         
  -6  -2   4        320.08        312.06         4.69 o                         
  -5  -2   4        149.84        131.89         2.10 o                         
  -4  -2   4       1019.35       1048.08         9.02 o                         
  -3  -2   4        363.98        386.73         3.97 o                         
  -2  -2   4        117.67        117.21         1.61 o                         
  -1  -2   4       2811.87       2780.54        21.67 o                         
   0  -2   4       2164.12       2269.49        21.21 o                         
   1  -2   4       2442.85       2451.04        22.74 o                         
   2  -2   4       3379.29       3515.46        30.18 o                         
   3  -2   4        575.76        585.46         5.98 o                         
   4  -2   4        250.44        251.30         3.26 o                         
   5  -2   4          1.90          2.09         0.90 o                         
   6  -2   4         37.85         39.84         2.37 o                         
   7  -2   4          1.28          1.78         2.33 o                         
   8  -2   4         83.92         78.77         5.80 o                         
   9  -2   4          6.92          5.60         4.32 o                         
 -10  -1   4          5.88          2.65         3.08 o                         
  -9  -1   4         28.26         34.28         3.11 o                         
  -8  -1   4         14.88         19.62         2.50 o                         
  -7  -1   4         99.34        115.16         3.67 o                         
  -6  -1   4          9.37          6.04         1.05 o                         
  -5  -1   4         28.08         24.15         1.15 o                         
  -4  -1   4        608.42        598.14         5.65 o                         
  -3  -1   4          1.52          0.43         0.43 o                         
  -2  -1   4        615.85        644.14         5.79 o                         
  -1  -1   4         50.51         46.18         0.89 o                         
   0  -1   4        128.35        132.82         1.84 o                         
   1  -1   4        198.27        186.82         2.58 o                         
   2  -1   4       1407.72       1364.73        12.87 o                         
   3  -1   4         43.65         54.98         1.24 o                         
   4  -1   4       1222.77       1158.57        11.11 o                         
   5  -1   4        129.55        130.47         2.53 o                         
   6  -1   4         54.59         55.62         2.36 o                         
   7  -1   4         69.05         71.75         3.77 o                         
   8  -1   4         16.28         16.27         4.29 o                         
   9  -1   4         13.77         10.26         4.24 o                         
 -10   0   4         14.67         18.09         3.70 o                         
  -9   0   4         13.40         14.16         2.70 o                         
  -8   0   4          4.70          5.99         2.09 o                         
  -7   0   4        153.15        163.00         6.82 o                         
  -6   0   4        234.78        228.52         3.33 o                         
  -5   0   4        298.55        296.99         3.55 o                         
  -4   0   4       1223.52       1216.61        11.15 o                         
  -3   0   4         58.61         74.00         1.47 o                         
  -2   0   4       1244.18       1256.89        11.52 o                         
  -1   0   4        692.46        711.74         7.52 o                         
   0   0   4         58.62         67.28         1.45 o                         
   1   0   4         69.13         56.79         1.33 o                         
   2   0   4       2363.96       2508.84        24.26 o                         
   3   0   4          8.72          9.87         0.61 o                         
   4   0   4       1225.61       1261.48        11.96 o                         
   5   0   4        181.42        177.83         3.07 o                         
   6   0   4        240.54        229.06         5.03 o                         
   7   0   4         67.95         78.95         4.22 o                         
   8   0   4          5.95         -1.03         3.35 o                         
   9   0   4          1.72          4.10         5.26 o                         
 -10   1   4         24.19         14.10         3.54 o                         
  -9   1   4          0.45         -2.24         2.24 o                         
  -8   1   4         82.57         78.66         3.67 o                         
  -7   1   4        102.23        102.54         4.57 o                         
  -6   1   4          2.51          1.80         0.92 o                         
  -5   1   4        199.80        203.40         2.85 o                         
  -4   1   4       1018.89        951.50         8.90 o                         
  -3   1   4          0.40          0.08         0.27 o                         
  -2   1   4       2354.36       2310.69        23.68 o                         
  -1   1   4       2242.70       2305.36        24.64 o                         
   0   1   4        128.16         98.59         2.71 o                         
   1   1   4       3766.69       3842.04        46.37 o                         
   2   1   4        381.16        417.95         5.40 o                         
   3   1   4        239.55        258.30         2.94 o                         
   4   1   4        352.82        354.47         4.23 o                         
   5   1   4         60.51         58.64         1.96 o                         
   6   1   4          0.66          0.50         1.39 o                         
   7   1   4        117.39        113.04         5.35 o                         
   8   1   4         34.84         38.29         5.09 o                         
   9   1   4         36.72         39.00         5.48 o                         
 -10   2   4         27.90         27.84         4.03 o                         
  -9   2   4         24.40         24.87         3.17 o                         
  -8   2   4         61.97         65.02         3.36 o                         
  -7   2   4        242.21        242.26         5.12 o                         
  -6   2   4          0.24          0.34         0.91 o                         
  -5   2   4        266.87        270.97         3.45 o                         
  -4   2   4         57.25         50.74         1.66 o                         
  -3   2   4        476.34        499.99         5.23 o                         
  -2   2   4        169.97        134.34         2.25 o                         
  -1   2   4       2227.60       2393.93        22.22 o                         
   0   2   4         70.52         69.08         1.37 o                         
   1   2   4        768.09        695.41         7.10 o                         
   2   2   4        203.03        198.49         2.39 o                         
   3   2   4         66.55         49.01         1.30 o                         
   4   2   4        207.26        213.43         2.96 o                         
   5   2   4         33.60         31.19         1.89 o                         
   6   2   4         23.48         27.34         2.51 o                         
   7   2   4          9.92          3.73         2.82 o                         
   8   2   4          0.62         -1.90         4.01 o                         
   9   2   4          5.95          2.98         4.53 o                         
 -10   3   4         20.60         29.58         4.04 o                         
  -9   3   4         14.47         12.30         2.93 o                         
  -8   3   4         62.78         66.78         3.42 o                         
  -7   3   4        197.52        198.80         4.74 o                         
  -6   3   4         13.27         12.20         1.25 o                         
  -5   3   4        195.13        184.42         2.95 o                         
  -4   3   4        347.05        360.54         4.71 o                         
  -3   3   4         58.61         75.27         1.84 o                         
  -2   3   4        422.27        438.48         4.38 o                         
  -1   3   4       2465.80       2645.59        24.75 o                         
   0   3   4         17.13         17.97         0.64 o                         
   1   3   4       3210.68       3379.33        32.75 o                         
   2   3   4        231.44        218.72         2.94 o                         
   3   3   4        594.65        608.27         6.53 o                         
   4   3   4        262.23        254.83         3.76 o                         
   5   3   4         10.98         10.55         1.64 o                         
   6   3   4         42.28         49.34         3.57 o                         
   7   3   4          6.90          6.67         3.00 o                         
   8   3   4          0.01         -1.11         3.80 o                         
   9   3   4          5.23         10.56         4.78 o                         
 -10   4   4          1.60          1.32         3.37 o                         
  -9   4   4         42.27         49.60         4.80 o                         
  -8   4   4          2.41          3.62         2.30 o                         
  -7   4   4        344.40        333.08         9.15 o                         
  -6   4   4         13.49         11.40         1.35 o                         
  -5   4   4        863.26        833.84         9.14 o                         
  -4   4   4        161.74        168.15         3.48 o                         
  -3   4   4        152.53        135.41         2.43 o                         
  -2   4   4        626.29        593.58         5.92 o                         
  -1   4   4        212.88        231.25         2.92 o                         
   0   4   4        181.08        164.83         2.17 o                         
   1   4   4        400.18        386.23         4.43 o                         
   2   4   4        361.07        360.51         5.09 o                         
   3   4   4         49.08         51.27         1.72 o                         
   4   4   4        474.66        465.09         6.97 o                         
   5   4   4         43.13         44.98         2.97 o                         
   6   4   4         89.25         96.67         6.22 o                         
   7   4   4         49.26         48.50         5.60 o                         
   8   4   4          2.09          5.30         3.61 o                         
 -10   5   4         11.46         11.34         3.69 o                         
  -9   5   4         23.28         23.69         3.27 o                         
  -8   5   4         38.50         38.70         3.36 o                         
  -7   5   4        438.82        434.10         9.09 o                         
  -6   5   4          3.39          3.32         1.49 o                         
  -5   5   4        826.04        802.92        10.51 o                         
  -4   5   4        397.78        387.50         5.29 o                         
  -3   5   4        229.58        218.50         3.23 o                         
  -2   5   4        906.00        885.92         8.89 o                         
  -1   5   4        237.90        232.60         3.30 o                         
   0   5   4        196.70        184.79         2.84 o                         
   1   5   4        764.79        792.79         8.47 o                         
   2   5   4         26.87         27.66         1.45 o                         
   3   5   4         95.06         98.94         2.44 o                         
   4   5   4        260.11        247.86         5.17 o                         
   5   5   4         15.33         12.64         2.72 o                         
   6   5   4        140.43        137.57         6.57 o                         
   7   5   4         24.41         32.19         5.10 o                         
   8   5   4         16.99         18.93         9.23 o                         
  -9   6   4          1.53          1.82         3.43 o                         
  -8   6   4         56.72         58.76         9.13 o                         
  -7   6   4          4.73          6.33         3.43 o                         
  -6   6   4          1.80          4.41         2.24 o                         
  -5   6   4         47.00         47.34         4.07 o                         
  -4   6   4        223.42        208.81         4.26 o                         
  -3   6   4          2.17          0.92         1.09 o                         
  -2   6   4        811.50        776.14         9.01 o                         
  -1   6   4        158.94        140.78         2.92 o                         
   0   6   4        312.84        315.28         5.23 o                         
   1   6   4         91.05         84.26         2.74 o                         
   2   6   4         31.77         26.80         2.07 o                         
   3   6   4          9.24         12.54         1.93 o                         
   4   6   4         91.35         85.48         4.31 o                         
   5   6   4          2.00          1.80         2.58 o                         
   6   6   4         14.04         16.14         4.44 o                         
   7   6   4          0.80         -0.13         4.38 o                         
  -9   7   4          0.06          3.36         3.54 o                         
  -8   7   4         55.21         61.82         4.86 o                         
  -7   7   4         74.10         73.67         5.01 o                         
  -6   7   4         89.83         73.50         4.16 o                         
  -5   7   4        157.13        149.35         5.55 o                         
  -4   7   4          4.33          9.04         2.11 o                         
  -3   7   4         25.01         26.13         2.19 o                         
  -2   7   4        263.79        277.17         5.15 o                         
  -1   7   4        107.40        120.83         4.02 o                         
   0   7   4        316.69        311.15         5.81 o                         
   1   7   4        348.13        346.94         6.73 o                         
   2   7   4        113.01        115.36         4.82 o                         
   3   7   4         75.05         81.47         4.39 o                         
   4   7   4          1.51         -1.09         2.78 o                         
   5   7   4          0.15          1.10         3.12 o                         
   6   7   4          3.81          9.61         5.08 o                         
   7   7   4          3.40          3.07         5.97 o                         
  -8   8   4         30.81         29.66         4.31 o                         
  -7   8   4         47.30         45.02         4.42 o                         
  -6   8   4         19.51         19.29         4.30 o                         
  -5   8   4        178.64        179.52        10.26 o                         
  -4   8   4          9.08          8.64         2.62 o                         
  -3   8   4         70.20         63.82         3.38 o                         
  -2   8   4         80.52         78.50         3.73 o                         
  -1   8   4         34.40         42.51         3.22 o                         
   0   8   4         26.76         29.16         2.86 o                         
   1   8   4        119.18        129.63         4.93 o                         
   2   8   4         32.40         31.55         2.96 o                         
   3   8   4         58.68         64.83         5.49 o                         
   4   8   4         50.25         50.14         6.58 o                         
   5   8   4          1.62          7.10         4.43 o                         
   6   8   4          9.88          9.05         5.09 o                         
  -7   9   4         41.22         50.70         6.57 o                         
  -6   9   4          2.78          4.39         4.40 o                         
  -5   9   4        163.39        186.85         8.75 o                         
  -4   9   4         47.40         45.99         5.27 o                         
  -3   9   4        121.81        145.76         7.42 o                         
  -2   9   4        186.46        184.86         7.93 o                         
  -1   9   4          2.07          4.13         5.66 o                         
   0   9   4         57.77         51.59         4.98 o                         
   1   9   4         51.19         43.92         5.34 o                         
   2   9   4          2.04         -3.72         3.72 o                         
   3   9   4         19.77         21.17         4.95 o                         
   4   9   4         31.41         34.20         6.88 o                         
   5   9   4          0.04         -5.60         5.60 o                         
  -6  10   4          3.72          3.58         4.71 o                         
  -5  10   4         68.72         68.77         8.23 o                         
  -4  10   4         36.08         31.67         5.26 o                         
  -3  10   4         71.92         75.27         6.17 o                         
  -2  10   4         50.81         51.89         6.18 o                         
  -1  10   4          1.46          3.18         4.41 o                         
   0  10   4         17.56         16.35         5.04 o                         
   1  10   4          9.18         13.44         6.99 o                         
   2  10   4          2.70          2.34         4.57 o                         
   3  10   4          6.89         11.68         5.12 o                         
  -4  11   4          0.16          4.25         6.67 o                         
  -3  11   4          2.85          0.98         5.06 o                         
  -2  11   4         39.19         52.94         6.84 o                         
  -1  11   4          1.61         -0.30         5.07 o                         
   0  11   4         35.78         37.16         6.17 o                         
   1  11   4         16.17         14.88         5.37 o                         
  -3 -11   5          0.11         -0.29         3.86 o                         
  -2 -11   5         42.91         47.94         4.35 o                         
  -1 -11   5         21.60         28.51         3.30 o                         
   0 -11   5          8.53          6.93         2.74 o                         
   1 -11   5         57.33         61.61         7.42 o                         
   2 -11   5         21.51         19.67         5.06 o                         
   3 -11   5         36.61         42.01         9.64 o                         
   4 -11   5         36.76         45.39         6.98 o                         
  -5 -10   5          5.32          3.92         3.60 o                         
  -4 -10   5         52.06         54.14         4.60 o                         
  -3 -10   5          0.01          0.60         2.88 o                         
  -2 -10   5         74.01         74.67         4.28 o                         
  -1 -10   5         54.78         60.01         3.84 o                         
   0 -10   5          1.59          1.74         2.29 o                         
   1 -10   5        137.11        146.06         4.87 o                         
   2 -10   5         24.09         20.10         4.66 o                         
   3 -10   5         31.32         33.89         5.85 o                         
   4 -10   5         20.89         12.10         5.64 o                         
   5 -10   5          0.27          0.27         5.35 o                         
  -6  -9   5          0.44          2.42         3.53 o                         
  -5  -9   5         16.70         18.28         6.19 o                         
  -4  -9   5          2.03          3.11         2.72 o                         
  -3  -9   5          1.37          3.21         2.51 o                         
  -2  -9   5         23.05         19.99         2.76 o                         
  -1  -9   5         85.25         89.79         6.28 o                         
   0  -9   5          9.63          6.98         2.07 o                         
   1  -9   5        107.86        119.58         3.53 o                         
   2  -9   5         31.61         31.28         5.21 o                         
   3  -9   5         25.03         28.02         4.35 o                         
   4  -9   5         48.09         39.61         8.29 o                         
   5  -9   5         15.04         16.28         5.35 o                         
   6  -9   5         12.26         12.12         5.31 o                         
  -7  -8   5          7.29          7.00         4.05 o                         
  -6  -8   5          0.54         -0.79         3.12 o                         
  -5  -8   5         66.58         70.84         4.32 o                         
  -4  -8   5         34.44         30.74         2.91 o                         
  -3  -8   5        126.28        121.63         4.27 o                         
  -2  -8   5         30.50         27.08         2.23 o                         
  -1  -8   5         18.65         18.14         1.80 o                         
   0  -8   5         46.77         44.67         2.20 o                         
   1  -8   5         59.64         65.95         2.35 o                         
   2  -8   5        188.80        177.21         6.44 o                         
   3  -8   5         58.53         55.40         5.23 o                         
   4  -8   5        158.58        153.76         7.15 o                         
   5  -8   5         15.02         10.28         5.74 o                         
   6  -8   5         15.97         17.24         5.14 o                         
   7  -8   5          0.44          0.03         7.09 o                         
  -8  -7   5         21.08         22.10         4.38 o                         
  -7  -7   5         31.89         36.86         6.25 o                         
  -6  -7   5          7.43          5.74         2.55 o                         
  -5  -7   5        153.15        166.45         5.93 o                         
  -4  -7   5         67.20         76.36         4.37 o                         
  -3  -7   5         41.90         42.82         2.52 o                         
  -2  -7   5        644.25        619.84         8.14 o                         
  -1  -7   5        146.28        144.82         3.88 o                         
   0  -7   5        643.93        632.65         8.07 o                         
   1  -7   5        407.53        381.30         6.32 o                         
   2  -7   5          0.42          0.63         1.86 o                         
   3  -7   5        169.09        167.83         5.63 o                         
   4  -7   5        169.25        175.10         6.89 o                         
   5  -7   5          6.96          3.45         3.08 o                         
   6  -7   5         84.53         92.32         6.09 o                         
   7  -7   5         50.48         53.51         7.55 o                         
   8  -7   5          8.65         15.69         6.67 o                         
  -8  -6   5         11.85          9.03         3.37 o                         
  -7  -6   5         28.79         30.06         3.24 o                         
  -6  -6   5          4.91          5.62         2.39 o                         
  -5  -6   5         55.34         62.12         2.98 o                         
  -4  -6   5         64.54         67.19         3.21 o                         
  -3  -6   5          8.11          7.59         1.16 o                         
  -2  -6   5        223.52        220.76         3.51 o                         
  -1  -6   5         79.81         87.53         2.27 o                         
   0  -6   5         53.46         49.60         2.05 o                         
   1  -6   5        327.43        325.18         4.58 o                         
   2  -6   5          1.92          2.02         1.12 o                         
   3  -6   5         40.36         35.12         2.24 o                         
   4  -6   5         92.60         95.58         4.07 o                         
   5  -6   5          8.20          9.67         2.56 o                         
   6  -6   5         39.36         38.29         4.08 o                         
   7  -6   5         11.90          9.35         4.19 o                         
   8  -6   5          0.05          0.91         5.48 o                         
  -9  -5   5          0.15          1.14         3.48 o                         
  -8  -5   5         36.76         39.73         4.07 o                         
  -7  -5   5          8.05          1.02         2.26 o                         
  -6  -5   5         30.04         29.21         2.67 o                         
  -5  -5   5         51.02         48.94         2.50 o                         
  -4  -5   5         58.90         65.64         2.79 o                         
  -3  -5   5         11.49         15.07         1.11 o                         
  -2  -5   5        710.02        682.86         7.51 o                         
  -1  -5   5        713.99        722.53         8.64 o                         
   0  -5   5        679.69        688.08         8.28 o                         
   1  -5   5        968.60        946.04        12.43 o                         
   2  -5   5          9.89         10.41         1.23 o                         
   3  -5   5        538.80        523.40         6.29 o                         
   4  -5   5        115.18        112.08         3.64 o                         
   5  -5   5         43.19         33.70         3.57 o                         
   6  -5   5         22.42         23.04         2.96 o                         
   7  -5   5          3.74          5.70         3.77 o                         
   8  -5   5          0.42          6.63         4.07 o                         
   9  -5   5          2.51         -3.66         5.66 o                         
  -9  -4   5          0.02         -3.08         3.08 o                         
  -8  -4   5          2.54          1.88         2.44 o                         
  -7  -4   5         35.63         31.56         2.81 o                         
  -6  -4   5          7.73         14.08         2.01 o                         
  -5  -4   5        171.86        161.27         4.78 o                         
  -4  -4   5          1.37          1.58         0.89 o                         
  -3  -4   5        199.34        198.60         2.81 o                         
  -2  -4   5         95.36         93.73         2.51 o                         
  -1  -4   5          0.69          1.67         0.72 o                         
   0  -4   5          7.61          5.43         0.72 o                         
   1  -4   5        578.07        568.85         6.01 o                         
   2  -4   5         40.49         38.77         1.63 o                         
   3  -4   5        138.86        136.71         2.50 o                         
   4  -4   5        470.21        454.57         6.27 o                         
   5  -4   5         13.11         12.14         1.79 o                         
   6  -4   5        284.34        254.00         6.82 o                         
   7  -4   5         39.14         27.98         3.99 o                         
   8  -4   5          9.47          7.30         3.90 o                         
   9  -4   5         13.40         13.02         4.92 o                         
 -10  -3   5         36.90         35.54         4.56 o                         
  -9  -3   5          9.97         12.60         4.61 o                         
  -8  -3   5        308.69        316.63         7.05 o                         
  -7  -3   5        137.19        149.61         4.68 o                         
  -6  -3   5        294.51        300.91         5.61 o                         
  -5  -3   5        641.56        645.30         7.22 o                         
  -4  -3   5         70.39         65.88         1.86 o                         
  -3  -3   5        547.50        521.38         6.08 o                         
  -2  -3   5       1414.60       1421.94        13.41 o                         
  -1  -3   5          1.77          1.36         0.44 o                         
   0  -3   5       1221.19       1292.71        11.69 o                         
   1  -3   5        101.52         90.75         1.67 o                         
   2  -3   5        240.87        243.68         3.08 o                         
   3  -3   5        251.89        265.88         3.49 o                         
   4  -3   5        916.51        898.86         9.55 o                         
   5  -3   5         20.83         22.69         1.59 o                         
   6  -3   5        377.08        383.45         7.19 o                         
   7  -3   5         18.11         16.72         3.14 o                         
   8  -3   5         51.46         51.42         5.15 o                         
   9  -3   5          5.79          8.98         7.25 o                         
 -10  -2   5          3.00          2.04         3.58 o                         
  -9  -2   5          0.10          3.55         2.70 o                         
  -8  -2   5         19.49         17.07         2.51 o                         
  -7  -2   5         96.03        102.66         3.58 o                         
  -6  -2   5         24.84         28.85         1.55 o                         
  -5  -2   5        492.38        493.94         5.52 o                         
  -4  -2   5        236.03        227.84         3.03 o                         
  -3  -2   5        455.35        426.90         4.71 o                         
  -2  -2   5       2525.17       2546.30        22.14 o                         
  -1  -2   5         20.83         16.01         0.65 o                         
   0  -2   5       1466.62       1423.60        13.52 o                         
   1  -2   5        742.77        815.69         7.97 o                         
   2  -2   5         94.65         91.43         1.50 o                         
   3  -2   5        267.63        269.95         3.22 o                         
   4  -2   5        292.90        305.89         3.79 o                         
   5  -2   5          8.72          7.97         1.24 o                         
   6  -2   5        234.52        225.05         5.15 o                         
   7  -2   5          3.81          1.76         2.54 o                         
   8  -2   5         11.01         12.41         3.75 o                         
   9  -2   5          0.97         -0.51         4.27 o                         
 -10  -1   5          3.56          1.50         3.25 o                         
  -9  -1   5          3.47          4.49         2.82 o                         
  -8  -1   5         64.56         63.72         3.69 o                         
  -7  -1   5          9.25          7.78         1.57 o                         
  -6  -1   5         17.61         14.67         1.13 o                         
  -5  -1   5        317.06        319.07         4.04 o                         
  -4  -1   5        277.46        276.88         3.80 o                         
  -3  -1   5        801.18        759.26         7.64 o                         
  -2  -1   5       1925.20       1902.41        17.22 o                         
  -1  -1   5         42.85         36.93         0.79 o                         
   0  -1   5       4183.71       4372.44        46.23 o                         
   1  -1   5        128.26        111.45         1.53 o                         
   2  -1   5        811.61        825.84         9.26 o                         
   3  -1   5        500.19        461.17         4.54 o                         
   4  -1   5          2.27          3.66         0.74 o                         
   5  -1   5         91.49         94.86         3.12 o                         
   6  -1   5         20.77         21.66         1.88 o                         
   7  -1   5         11.72         13.29         2.79 o                         
   8  -1   5          9.25          7.51         3.74 o                         
   9  -1   5          8.89         12.25         4.29 o                         
 -10   0   5          0.44         -3.26         3.26 o                         
  -9   0   5         11.08         21.50         3.89 o                         
  -8   0   5         66.41         69.14         3.52 o                         
  -7   0   5          5.62          1.20         1.47 o                         
  -6   0   5        329.05        320.93         4.12 o                         
  -5   0   5        152.39        149.58         2.91 o                         
  -4   0   5          5.04          3.00         0.72 o                         
  -3   0   5        108.46        113.28         1.97 o                         
  -2   0   5       1961.41       1981.98        17.22 o                         
  -1   0   5          3.83          2.20         0.35 o                         
   0   0   5       2059.42       2107.06        71.89 o                         
   1   0   5        570.39        496.07        11.22 o                         
   2   0   5        208.17        205.41         2.42 o                         
   3   0   5        311.33        282.36         3.13 o                         
   4   0   5        134.76        134.83         2.12 o                         
   5   0   5         45.76         41.67         1.80 o                         
   6   0   5        207.84        202.01         4.32 o                         
   7   0   5          9.73         10.60         2.41 o                         
   8   0   5         16.34         10.69         3.79 o                         
   9   0   5          0.26         -1.24         3.78 o                         
 -10   1   5          3.56          5.17         3.48 o                         
  -9   1   5         15.70         12.70         3.41 o                         
  -8   1   5         93.24        117.81         4.40 o                         
  -7   1   5         12.92         11.13         1.55 o                         
  -6   1   5        145.77        139.69         2.97 o                         
  -5   1   5        793.72        773.30         8.80 o                         
  -4   1   5         11.46          8.70         0.82 o                         
  -3   1   5       1701.08       1692.61        15.52 o                         
  -2   1   5         69.44         66.09         1.13 o                         
  -1   1   5          0.72          2.65         0.43 o                         
   0   1   5        323.12        281.56        12.65 o                         
   1   1   5       1309.03       1391.06        22.70 o                         
   2   1   5          7.73         11.39         0.69 o                         
   3   1   5       1054.71       1017.48         9.51 o                         
   4   1   5        228.23        229.63         2.96 o                         
   5   1   5         70.62         69.74         2.28 o                         
   6   1   5         67.83         73.84         2.75 o                         
   7   1   5         57.98         58.05         4.24 o                         
   8   1   5          7.43         11.65         3.93 o                         
   9   1   5         26.72         22.78         4.92 o                         
 -10   2   5          0.18         -2.77         2.87 o                         
  -9   2   5          0.74         -1.22         2.62 o                         
  -8   2   5         45.00         47.60         4.83 o                         
  -7   2   5        251.39        249.57         4.59 o                         
  -6   2   5        294.10        296.33         4.37 o                         
  -5   2   5       1606.13       1593.57        16.62 o                         
  -4   2   5        173.78        167.10         3.12 o                         
  -3   2   5       2446.72       2541.32        22.14 o                         
  -2   2   5         44.46         43.94         1.05 o                         
  -1   2   5       1277.81       1404.36        13.87 o                         
   0   2   5         80.69         68.25         1.14 o                         
   1   2   5         35.04         45.62         1.05 o                         
   2   2   5         12.78          9.06         0.53 o                         
   3   2   5         74.66         72.46         1.39 o                         
   4   2   5         31.36         32.68         1.27 o                         
   5   2   5         25.29         26.48         1.62 o                         
   6   2   5         74.36         65.70         4.34 o                         
   7   2   5          7.28          5.58         2.48 o                         
   8   2   5          7.49          8.06         3.78 o                         
   9   2   5          0.10          3.91         4.74 o                         
 -10   3   5          1.14         -1.29         3.30 o                         
  -9   3   5         61.44         66.33         4.16 o                         
  -8   3   5         28.30         32.75         2.94 o                         
  -7   3   5         21.17         22.68         2.30 o                         
  -6   3   5         37.48         35.87         2.11 o                         
  -5   3   5        281.87        265.08         4.05 o                         
  -4   3   5         25.54         25.05         1.29 o                         
  -3   3   5       1370.48       1316.74        13.06 o                         
  -2   3   5        821.59        799.69         7.80 o                         
  -1   3   5        387.04        364.48         4.04 o                         
   0   3   5       2241.82       2148.38        18.62 o                         
   1   3   5         38.39         40.79         1.04 o                         
   2   3   5        592.36        577.35         6.33 o                         
   3   3   5        133.52        136.68         2.25 o                         
   4   3   5          4.48          2.40         1.02 o                         
   5   3   5         28.98         30.70         2.28 o                         
   6   3   5         38.92         35.96         3.23 o                         
   7   3   5          3.27          4.96         4.34 o                         
   8   3   5         19.12         19.40         5.26 o                         
 -10   4   5          6.30          7.13         3.24 o                         
  -9   4   5         92.90         92.66         4.65 o                         
  -8   4   5          1.25          0.41         3.00 o                         
  -7   4   5         35.78         35.55         3.13 o                         
  -6   4   5         43.49         42.77         3.19 o                         
  -5   4   5         65.83         62.07         2.40 o                         
  -4   4   5          0.62          0.43         0.88 o                         
  -3   4   5        422.38        416.67         5.27 o                         
  -2   4   5        452.89        464.21         5.08 o                         
  -1   4   5        357.97        373.58         4.18 o                         
   0   4   5        973.09        936.80         9.01 o                         
   1   4   5         21.02         18.59         0.89 o                         
   2   4   5        646.91        613.84         6.94 o                         
   3   4   5        193.63        188.47         3.46 o                         
   4   4   5        126.65        133.57         3.46 o                         
   5   4   5         16.85         24.94         2.76 o                         
   6   4   5          1.43          0.71         2.70 o                         
   7   4   5          1.03         -1.66         3.44 o                         
   8   4   5          0.49          2.37         3.49 o                         
  -9   5   5          0.85          5.24         3.70 o                         
  -8   5   5         54.75         58.78         4.71 o                         
  -7   5   5         15.60         19.33         2.93 o                         
  -6   5   5        293.89        293.00         7.96 o                         
  -5   5   5        154.33        157.28         4.21 o                         
  -4   5   5        166.00        164.25         3.59 o                         
  -3   5   5         79.61         78.90         4.42 o                         
  -2   5   5         68.20         65.54         1.72 o                         
  -1   5   5        315.50        310.57         4.09 o                         
   0   5   5        707.38        726.11         7.48 o                         
   1   5   5        672.37        649.38         7.15 o                         
   2   5   5        277.54        277.92         4.78 o                         
   3   5   5        166.73        163.20         4.23 o                         
   4   5   5          0.10         -1.25         1.63 o                         
   5   5   5          0.90          2.86         2.31 o                         
   6   5   5         21.22         22.23         3.79 o                         
   7   5   5         27.85         21.72         4.84 o                         
  -9   6   5         27.24         32.33         4.32 o                         
  -8   6   5          4.22          6.86         3.41 o                         
  -7   6   5          4.68          3.91         3.59 o                         
  -6   6   5         74.73         97.03         5.21 o                         
  -5   6   5         88.16         94.74         4.17 o                         
  -4   6   5        146.74        141.18         3.86 o                         
  -3   6   5        354.47        351.55         5.77 o                         
  -2   6   5         27.21         24.79         1.64 o                         
  -1   6   5        268.83        272.07         4.37 o                         
   0   6   5         12.05         11.80         1.46 o                         
   1   6   5         10.92         10.50         1.46 o                         
   2   6   5         16.94         16.36         1.98 o                         
   3   6   5        163.86        165.44         4.79 o                         
   4   6   5         21.90         19.49         2.81 o                         
   5   6   5         42.76         39.06         3.57 o                         
   6   6   5         18.86         24.78         4.72 o                         
   7   6   5          2.31          2.87         4.86 o                         
  -8   7   5         11.97          2.03         3.55 o                         
  -7   7   5          1.15          4.29         3.97 o                         
  -6   7   5         82.28         84.08         5.28 o                         
  -5   7   5        142.41        148.77         6.19 o                         
  -4   7   5         34.05         33.32         3.03 o                         
  -3   7   5        418.20        428.70         7.31 o                         
  -2   7   5         31.30         25.95         2.04 o                         
  -1   7   5        133.75        146.20         4.42 o                         
   0   7   5        299.75        282.11         5.87 o                         
   1   7   5          0.03          1.77         1.64 o                         
   2   7   5        173.57        170.13         4.71 o                         
   3   7   5         23.29         17.07         3.65 o                         
   4   7   5          3.38          1.62         2.97 o                         
   5   7   5         13.12          7.55         3.37 o                         
   6   7   5          5.26          4.47         4.42 o                         
  -8   8   5          5.26         10.95         4.72 o                         
  -7   8   5         26.47         24.83         4.86 o                         
  -6   8   5         39.24         47.90         5.12 o                         
  -5   8   5          9.40          5.55         3.26 o                         
  -4   8   5         16.28         10.95         3.08 o                         
  -3   8   5        136.37        133.83         6.23 o                         
  -2   8   5         85.20         85.42         4.19 o                         
  -1   8   5        150.54        163.33         5.55 o                         
   0   8   5        245.84        230.24         6.65 o                         
   1   8   5          4.53          3.51         2.71 o                         
   2   8   5        115.12        112.69         4.66 o                         
   3   8   5         14.25         10.13         3.39 o                         
   4   8   5          8.05         14.44         5.96 o                         
   5   8   5          3.02         10.10         5.02 o                         
  -7   9   5         15.74         18.94         5.28 o                         
  -6   9   5         26.66         30.69         5.00 o                         
  -5   9   5          0.20         -3.68         3.68 o                         
  -4   9   5          0.81         -1.27         3.69 o                         
  -3   9   5         42.57         44.76         5.58 o                         
  -2   9   5         48.84         69.49         6.09 o                         
  -1   9   5         18.78         25.30         3.80 o                         
   0   9   5        134.10        143.09         6.75 o                         
   1   9   5          3.73          5.32         2.84 o                         
   2   9   5         60.97         63.00         4.92 o                         
   3   9   5         22.54         33.39         8.59 o                         
   4   9   5          3.12          6.35         4.83 o                         
  -5  10   5          6.99         -0.49         5.18 o                         
  -4  10   5         27.99         30.18         5.82 o                         
  -3  10   5         29.49         31.72         7.66 o                         
  -2  10   5          0.35          0.99         4.37 o                         
  -1  10   5         16.09         11.18         4.79 o                         
   0  10   5         13.61          4.07         4.53 o                         
   1  10   5          1.56          1.94         5.44 o                         
   2  10   5         13.19         16.38         5.03 o                         
  -3  11   5         21.15         28.58         7.26 o                         
  -2  11   5          0.05          0.42         5.07 o                         
  -1  11   5         32.14         36.78         8.67 o                         
  -3 -11   6         14.08         17.14         4.29 o                         
  -2 -11   6         24.29         22.08         3.40 o                         
  -1 -11   6          1.24         -3.47         3.47 o                         
   0 -11   6         28.87         33.26         4.85 o                         
   1 -11   6         19.07         25.68         4.65 o                         
   2 -11   6          0.56         -4.04         4.91 o                         
   3 -11   6         24.58         35.78         6.45 o                         
  -4 -10   6          7.14         12.57         3.98 o                         
  -3 -10   6         55.73         60.22         4.77 o                         
  -2 -10   6         38.17         35.08         3.27 o                         
  -1 -10   6         14.00         18.57         3.84 o                         
   0 -10   6         55.61         49.87         4.48 o                         
   1 -10   6         17.02         19.31         4.28 o                         
   2 -10   6          1.10         -2.81         4.33 o                         
   3 -10   6         82.03        103.54        11.04 o                         
   4 -10   6         18.50         25.02         5.89 o                         
   5 -10   6         44.43         41.83         7.86 o                         
  -6  -9   6          8.84         13.19         4.15 o                         
  -5  -9   6          1.35          4.16         3.06 o                         
  -4  -9   6          0.06          0.66         2.69 o                         
  -3  -9   6          3.67          6.32         2.40 o                         
  -2  -9   6         73.57         72.99         3.64 o                         
  -1  -9   6          5.43          3.27         2.78 o                         
   0  -9   6        134.33        131.76         5.88 o                         
   1  -9   6          2.02          0.55         2.61 o                         
   2  -9   6         53.83         49.09         6.15 o                         
   3  -9   6         10.62          8.99         3.69 o                         
   4  -9   6          0.76         -4.09         4.96 o                         
   5  -9   6          1.27         -4.83         6.12 o                         
   6  -9   6         28.38         27.87         7.41 o                         
  -7  -8   6          4.70          5.86         3.98 o                         
  -6  -8   6         28.06         36.12         3.76 o                         
  -5  -8   6         30.23         29.66         3.35 o                         
  -4  -8   6         35.06         29.59         3.07 o                         
  -3  -8   6        255.14        249.12         6.29 o                         
  -2  -8   6          1.18          2.90         1.37 o                         
  -1  -8   6        159.30        139.94         5.03 o                         
   0  -8   6        132.50        137.49         5.64 o                         
   1  -8   6          2.00          2.58         2.24 o                         
   2  -8   6         87.26         87.50         4.85 o                         
   3  -8   6         50.84         49.89         4.55 o                         
   4  -8   6          1.40         -1.38         3.16 o                         
   5  -8   6         45.22         41.08         4.78 o                         
   6  -8   6          1.35          2.57         5.50 o                         
   7  -8   6          0.67          2.10         6.41 o                         
  -8  -7   6          4.43          3.72         3.56 o                         
  -7  -7   6          1.20         -1.62         2.96 o                         
  -6  -7   6         20.99         24.19         3.25 o                         
  -5  -7   6         49.45         48.63         3.64 o                         
  -4  -7   6          1.57          1.13         1.97 o                         
  -3  -7   6        136.95        135.41         3.51 o                         
  -2  -7   6        156.30        165.01         4.24 o                         
  -1  -7   6         87.57         82.45         4.17 o                         
   0  -7   6        322.23        313.52         9.22 o                         
   1  -7   6         58.35         62.45         3.48 o                         
   2  -7   6        116.21        105.32         4.53 o                         
   3  -7   6        256.93        236.20         6.96 o                         
   4  -7   6          1.56          4.22         3.04 o                         
   5  -7   6         53.87         51.15         4.66 o                         
   6  -7   6         44.75         43.72         5.40 o                         
   7  -7   6          0.03          0.96         4.15 o                         
   8  -7   6          4.20         -9.45        10.01 o                         
  -8  -6   6         16.08         20.63         3.67 o                         
  -7  -6   6          6.47          3.89         2.64 o                         
  -6  -6   6        112.55        132.89         5.05 o                         
  -5  -6   6        123.73        118.67         6.08 o                         
  -4  -6   6        118.68        123.62         3.34 o                         
  -3  -6   6        307.18        295.16         4.63 o                         
  -2  -6   6          2.55          3.25         1.25 o                         
  -1  -6   6         39.32         40.53         2.12 o                         
   0  -6   6        248.03        263.08         4.71 o                         
   1  -6   6         12.29         17.77         1.53 o                         
   2  -6   6        205.50        194.62         4.59 o                         
   3  -6   6         37.43         45.75         2.82 o                         
   4  -6   6          2.36          4.11         2.21 o                         
   5  -6   6         31.23         33.80         3.36 o                         
   6  -6   6         13.64         21.04         4.06 o                         
   7  -6   6          1.74          9.23         4.13 o                         
   8  -6   6         20.90         22.02         4.98 o                         
  -9  -5   6          7.16          8.76         3.99 o                         
  -8  -5   6         10.62         14.12         3.23 o                         
  -7  -5   6          6.71          5.30         3.42 o                         
  -6  -5   6         58.64         63.28         3.44 o                         
  -5  -5   6         25.52         30.95         1.89 o                         
  -4  -5   6         37.49         42.32         1.95 o                         
  -3  -5   6        285.18        283.88         4.45 o                         
  -2  -5   6        198.87        194.18         3.28 o                         
  -1  -5   6        449.45        413.01         5.43 o                         
   0  -5   6        568.07        565.10         6.71 o                         
   1  -5   6          5.18          4.73         1.04 o                         
   2  -5   6        303.25        290.41         4.47 o                         
   3  -5   6        364.61        352.41         5.35 o                         
   4  -5   6          8.86          4.78         1.71 o                         
   5  -5   6        151.14        147.52         7.30 o                         
   6  -5   6         50.08         57.19         4.33 o                         
   7  -5   6         19.13         14.46         3.88 o                         
   8  -5   6         22.06         26.64         4.87 o                         
  -9  -4   6         22.68         16.34         3.72 o                         
  -8  -4   6         18.97         21.65         3.15 o                         
  -7  -4   6         10.16          9.50         2.56 o                         
  -6  -4   6         57.94         62.82         2.98 o                         
  -5  -4   6         47.25         52.57         2.00 o                         
  -4  -4   6        247.64        254.55         4.13 o                         
  -3  -4   6        500.89        481.63         7.77 o                         
  -2  -4   6         65.20         72.69         2.26 o                         
  -1  -4   6        372.11        364.99         4.39 o                         
   0  -4   6        622.89        627.44         6.87 o                         
   1  -4   6        122.21        120.55         2.14 o                         
   2  -4   6       1115.83       1043.76        11.29 o                         
   3  -4   6          2.84          3.32         1.02 o                         
   4  -4   6        171.97        155.84         3.29 o                         
   5  -4   6         26.72         29.95         2.39 o                         
   6  -4   6          0.87          0.04         2.44 o                         
   7  -4   6          0.16         -1.05         3.14 o                         
   8  -4   6         14.42         15.49         4.31 o                         
   9  -4   6          2.38         -3.32         4.19 o                         
 -10  -3   6          0.79          3.22         3.50 o                         
  -9  -3   6         36.27         35.52         3.72 o                         
  -8  -3   6         44.57         35.78         3.32 o                         
  -7  -3   6         74.12         79.98         4.18 o                         
  -6  -3   6        259.91        292.57        10.44 o                         
  -5  -3   6          1.58          0.77         0.67 o                         
  -4  -3   6        156.95        148.82         3.46 o                         
  -3  -3   6        222.35        239.74         3.68 o                         
  -2  -3   6        506.32        482.58         5.42 o                         
  -1  -3   6        611.80        590.87         6.60 o                         
   0  -3   6       1586.17       1566.53        14.50 o                         
   1  -3   6         84.91         83.04         1.61 o                         
   2  -3   6        793.58        802.67         8.30 o                         
   3  -3   6          2.14         17.13         1.51 o                         
   4  -3   6         62.75         57.66         2.37 o                         
   5  -3   6         50.26         46.43         2.25 o                         
   6  -3   6         31.99         37.04         2.99 o                         
   7  -3   6         29.70         27.09         3.54 o                         
   8  -3   6         16.67         17.34         8.28 o                         
   9  -3   6          5.10          7.71         4.35 o                         
 -10  -2   6          1.71          7.99         3.59 o                         
  -9  -2   6          9.46         14.22         3.32 o                         
  -8  -2   6         13.27         10.74         2.62 o                         
  -7  -2   6         32.16         40.63         2.54 o                         
  -6  -2   6        238.73        237.94         4.16 o                         
  -5  -2   6         31.80         34.65         1.49 o                         
  -4  -2   6        524.53        516.06         5.92 o                         
  -3  -2   6         50.62         49.64         1.35 o                         
  -2  -2   6        304.30        320.00         3.64 o                         
  -1  -2   6         46.53         41.29         1.05 o                         
   0  -2   6        182.34        168.92         2.11 o                         
   1  -2   6          5.11         11.27         0.53 o                         
   2  -2   6        459.63        451.19         4.82 o                         
   3  -2   6        168.94        165.09         2.41 o                         
   4  -2   6         11.14         11.35         1.01 o                         
   5  -2   6        258.80        254.09         4.39 o                         
   6  -2   6          8.37          5.94         1.99 o                         
   7  -2   6         30.48         29.89         3.37 o                         
   8  -2   6          6.07          9.84         3.77 o                         
   9  -2   6          0.27         -3.54         3.90 o                         
 -10  -1   6          1.11         -3.14         3.14 o                         
  -9  -1   6         13.40         13.54         2.98 o                         
  -8  -1   6         10.62         12.72         2.56 o                         
  -7  -1   6          5.91          6.40         1.58 o                         
  -6  -1   6        289.37        292.06         4.59 o                         
  -5  -1   6        103.24         90.22         3.20 o                         
  -4  -1   6        945.88        920.60        10.57 o                         
  -3  -1   6        198.30        187.04         2.45 o                         
  -2  -1   6        135.15        127.59         1.71 o                         
  -1  -1   6         49.19         40.83         0.86 o                         
   0  -1   6        308.35        326.38         3.92 o                         
   1  -1   6        147.64        166.29         2.57 o                         
   2  -1   6        716.15        736.49         8.93 o                         
   3  -1   6        327.45        343.45         3.84 o                         
   4  -1   6        327.61        327.60         3.89 o                         
   5  -1   6         46.59         50.13         2.01 o                         
   6  -1   6          0.19         -0.06         1.54 o                         
   7  -1   6          3.09          3.66         2.60 o                         
   8  -1   6         14.83         18.44         4.28 o                         
   9  -1   6          0.15         -0.40         3.83 o                         
 -10   0   6         13.62         12.01         3.20 o                         
  -9   0   6         27.27         20.89         3.13 o                         
  -8   0   6          0.83          0.43         2.48 o                         
  -7   0   6        123.22        112.05         5.89 o                         
  -6   0   6         90.84         93.54         3.59 o                         
  -5   0   6          1.58          0.98         0.77 o                         
  -4   0   6        104.36         98.04         1.87 o                         
  -3   0   6       1760.45       1711.31        16.47 o                         
  -2   0   6         29.53         48.37         1.26 o                         
  -1   0   6       3708.67       3787.73        40.19 o                         
   0   0   6        815.47        920.23        21.92 o                         
   1   0   6        941.15        951.75        23.68 o                         
   2   0   6        436.65        433.77         5.77 o                         
   3   0   6         22.55         30.76         0.85 o                         
   4   0   6         29.85         33.07         1.17 o                         
   5   0   6        362.65        367.38         5.38 o                         
   6   0   6         78.40         81.07         3.56 o                         
   7   0   6         89.49         83.55         4.54 o                         
   8   0   6         20.94         20.47         4.13 o                         
   9   0   6          2.00          7.94         5.84 o                         
 -10   1   6          9.64         10.67         3.90 o                         
  -9   1   6        125.30        126.57         8.49 o                         
  -8   1   6         20.37         23.62         3.13 o                         
  -7   1   6        222.61        212.15         8.49 o                         
  -6   1   6         10.25          8.32         1.53 o                         
  -5   1   6          5.16          5.41         1.03 o                         
  -4   1   6         15.02         12.65         0.91 o                         
  -3   1   6         97.23         82.54         1.59 o                         
  -2   1   6         45.31         51.30         1.13 o                         
  -1   1   6        228.41        181.33         2.26 o                         
   0   1   6        432.12        431.66        17.51 o                         
   1   1   6         55.58         49.02         2.86 o                         
   2   1   6        539.81        528.21         7.51 o                         
   3   1   6         14.77         16.19         0.72 o                         
   4   1   6        208.00        204.39         2.99 o                         
   5   1   6          1.85          2.04         1.18 o                         
   6   1   6          0.03         -1.48         1.48 o                         
   7   1   6         10.32          8.07         2.98 o                         
   8   1   6          4.31          5.57         3.55 o                         
   9   1   6          6.22         -1.03         5.07 o                         
 -10   2   6          3.00          7.08         3.85 o                         
  -9   2   6         20.73         23.61         5.26 o                         
  -8   2   6          7.83          1.95         2.65 o                         
  -7   2   6        146.36        156.02         5.36 o                         
  -6   2   6        211.62        194.06         4.55 o                         
  -5   2   6        136.28        128.57         3.94 o                         
  -4   2   6        251.65        263.02         4.01 o                         
  -3   2   6        124.83        131.59         2.60 o                         
  -2   2   6         16.70         19.25         0.84 o                         
  -1   2   6        414.95        424.75         4.61 o                         
   0   2   6        407.33        395.83         5.71 o                         
   1   2   6         61.21         65.03         2.58 o                         
   2   2   6        856.94        855.15        10.31 o                         
   3   2   6          4.33          3.85         0.65 o                         
   4   2   6        197.10        202.16         3.09 o                         
   5   2   6         47.43         50.00         2.70 o                         
   6   2   6         17.78         20.81         2.62 o                         
   7   2   6          4.50         10.70         2.59 o                         
   8   2   6          0.21         -3.45         3.45 o                         
 -10   3   6          3.01         -0.11         3.62 o                         
  -9   3   6         27.99         37.30         4.26 o                         
  -8   3   6         11.18         11.20         4.65 o                         
  -7   3   6        116.33        120.80         4.92 o                         
  -6   3   6        132.19        138.06         6.75 o                         
  -5   3   6         30.97         29.52         1.70 o                         
  -4   3   6        728.94        702.34        11.76 o                         
  -3   3   6         14.31         15.76         1.10 o                         
  -2   3   6        448.29        427.60         4.79 o                         
  -1   3   6        138.07        131.60         1.86 o                         
   0   3   6          1.08          2.03         0.48 o                         
   1   3   6          3.15          2.69         0.50 o                         
   2   3   6         89.27         89.20         1.61 o                         
   3   3   6        361.18        361.04         4.70 o                         
   4   3   6         47.80         50.23         2.22 o                         
   5   3   6        210.18        217.88         5.09 o                         
   6   3   6          1.27          2.09         2.19 o                         
   7   3   6         30.81         33.31         4.96 o                         
   8   3   6          5.16          6.33         4.84 o                         
 -10   4   6          7.79         12.91         4.14 o                         
  -9   4   6         60.66         57.63         4.95 o                         
  -8   4   6          0.49         -3.56         3.56 o                         
  -7   4   6         68.45         74.42         4.76 o                         
  -6   4   6        152.69        146.75         4.67 o                         
  -5   4   6         26.91         29.19         2.17 o                         
  -4   4   6        583.17        560.42         7.35 o                         
  -3   4   6       1039.95       1053.20        11.40 o                         
  -2   4   6        592.16        591.67         6.52 o                         
  -1   4   6        985.02        976.25         9.43 o                         
   0   4   6         13.91         15.31         0.86 o                         
   1   4   6         16.98         15.93         0.93 o                         
   2   4   6        271.72        283.29         4.15 o                         
   3   4   6        174.94        168.38         3.71 o                         
   4   4   6        186.30        198.88         4.78 o                         
   5   4   6        228.86        213.41         5.72 o                         
   6   4   6         32.47         35.04         3.83 o                         
   7   4   6         44.52         33.01         4.63 o                         
   8   4   6          0.51         -1.47         3.97 o                         
  -9   5   6          3.98          0.22         3.57 o                         
  -8   5   6          2.37          3.80         4.19 o                         
  -7   5   6         35.02         28.95         3.82 o                         
  -6   5   6          8.82          5.31         2.32 o                         
  -5   5   6          0.45          4.36         1.82 o                         
  -4   5   6         90.88         93.49         3.29 o                         
  -3   5   6        130.16        113.80         3.08 o                         
  -2   5   6          3.22          2.70         1.09 o                         
  -1   5   6        528.13        483.48         5.67 o                         
   0   5   6        221.00        202.03         3.77 o                         
   1   5   6        351.10        333.42         4.72 o                         
   2   5   6        158.10        156.49         3.43 o                         
   3   5   6         13.65         13.69         1.88 o                         
   4   5   6         35.91         46.04         2.82 o                         
   5   5   6          1.03         -1.20         2.40 o                         
   6   5   6          0.23         -0.28         3.10 o                         
   7   5   6          0.49         -3.99         4.87 o                         
  -9   6   6         32.13         33.80         5.78 o                         
  -8   6   6         24.26         31.74         5.15 o                         
  -7   6   6         99.85        108.92         6.35 o                         
  -6   6   6          3.11          3.31         2.94 o                         
  -5   6   6         52.38         53.76         3.39 o                         
  -4   6   6        120.98        119.72         3.96 o                         
  -3   6   6         73.56         66.13         2.62 o                         
  -2   6   6        274.03        254.92         4.59 o                         
  -1   6   6        298.99        291.01         5.22 o                         
   0   6   6         57.76         61.78         2.67 o                         
   1   6   6         98.08        102.72         3.40 o                         
   2   6   6         53.39         57.95         2.67 o                         
   3   6   6          1.24          3.62         1.92 o                         
   4   6   6         60.51         66.77         3.98 o                         
   5   6   6         11.57          8.37         4.49 o                         
   6   6   6         11.94         10.85         4.35 o                         
  -8   7   6          0.12          5.99         4.58 o                         
  -7   7   6         91.88         95.65         6.65 o                         
  -6   7   6         27.75         26.83         4.07 o                         
  -5   7   6        108.93        111.14         9.43 o                         
  -4   7   6        164.67        159.72         6.15 o                         
  -3   7   6         14.67         13.36         2.24 o                         
  -2   7   6         61.39         51.64         2.72 o                         
  -1   7   6         29.28         41.13         3.21 o                         
   0   7   6         20.82         20.96         2.21 o                         
   1   7   6         44.51         54.92         3.98 o                         
   2   7   6         66.09         70.03         3.27 o                         
   3   7   6          0.12          1.09         2.15 o                         
   4   7   6         38.38         49.43         4.73 o                         
   5   7   6          4.37          6.92         3.36 o                         
   6   7   6          2.88         -1.05         4.23 o                         
  -7   8   6         31.35         40.59         6.12 o                         
  -6   8   6         78.00         87.42         7.34 o                         
  -5   8   6         43.40         45.00         4.70 o                         
  -4   8   6        237.16        244.35         8.79 o                         
  -3   8   6          1.32          2.48         2.64 o                         
  -2   8   6        181.49        188.64         6.39 o                         
  -1   8   6         64.05         56.79         3.82 o                         
   0   8   6         10.95         11.03         2.46 o                         
   1   8   6         23.92         30.45         2.96 o                         
   2   8   6         24.82         27.69         2.97 o                         
   3   8   6          0.04          3.94         2.85 o                         
   4   8   6          7.85         -1.44         3.28 o                         
   5   8   6          7.06          5.69         5.69 o                         
  -6   9   6         12.70         22.81         5.72 o                         
  -5   9   6         11.93         19.15         5.20 o                         
  -4   9   6         60.92         65.62         5.50 o                         
  -3   9   6          2.89         -0.50         4.01 o                         
  -2   9   6         51.98         44.20         4.46 o                         
  -1   9   6         37.74         30.71         3.95 o                         
   0   9   6          2.70          5.68         2.92 o                         
   1   9   6         29.67         33.12         5.15 o                         
   2   9   6          3.18          1.75         3.36 o                         
   3   9   6          0.06          6.68         4.11 o                         
  -5  10   6          6.09          8.53         5.50 o                         
  -4  10   6         17.36         11.44         7.13 o                         
  -3  10   6          1.63         -4.49         4.49 o                         
  -2  10   6         23.29         18.11         5.12 o                         
  -1  10   6         36.83         34.98         5.50 o                         
   0  10   6          1.52          1.20         3.79 o                         
   1  10   6         28.13         32.16         5.53 o                         
  -2 -11   7          0.14          1.16         4.38 o                         
  -1 -11   7         44.61         59.06         5.22 o                         
   0 -11   7         26.59         23.04         5.00 o                         
   1 -11   7         35.97         38.77         6.13 o                         
   2 -11   7         24.15         21.61         7.03 o                         
  -4 -10   7         15.35         16.41         4.95 o                         
  -3 -10   7         13.50         16.59         4.53 o                         
  -2 -10   7         13.49         19.94         4.34 o                         
  -1 -10   7         22.19         26.72         5.23 o                         
   0 -10   7          0.78          6.98         4.02 o                         
   1 -10   7          1.84          4.10         4.57 o                         
   2 -10   7         23.99         20.01         5.36 o                         
   3 -10   7         22.52         32.46        15.98 o                         
   4 -10   7         27.73         25.52         7.08 o                         
  -5  -9   7         50.24         58.72         4.16 o                         
  -4  -9   7          3.15          9.49         4.14 o                         
  -3  -9   7         14.47         13.23         4.15 o                         
  -2  -9   7          1.34         -0.92         3.25 o                         
  -1  -9   7          3.86          7.20         4.17 o                         
   0  -9   7         34.21         36.72         3.96 o                         
   1  -9   7         16.75         20.71         3.54 o                         
   2  -9   7         56.64         63.15         5.31 o                         
   3  -9   7         12.16         12.07         3.97 o                         
   4  -9   7          5.12          8.69         4.97 o                         
   5  -9   7          1.29          6.41         5.94 o                         
   6  -9   7          0.18          0.07         6.31 o                         
  -7  -8   7         18.86         19.28         4.91 o                         
  -6  -8   7         16.16         13.82         3.29 o                         
  -5  -8   7          3.56         10.10         2.67 o                         
  -4  -8   7        164.51        177.13         8.38 o                         
  -3  -8   7         35.62         44.67         6.50 o                         
  -2  -8   7        137.71        141.49         6.15 o                         
  -1  -8   7        219.98        206.36         6.81 o                         
   0  -8   7          0.79          2.21         2.91 o                         
   1  -8   7        120.09        114.38         5.47 o                         
   2  -8   7         75.70         85.72         5.35 o                         
   3  -8   7         13.09         12.76         3.52 o                         
   4  -8   7         55.40         48.61         5.48 o                         
   5  -8   7         55.40         62.85         6.09 o                         
   6  -8   7          0.07          1.71         4.40 o                         
  -7  -7   7         13.91         10.02         3.17 o                         
  -6  -7   7          2.88          3.55         2.63 o                         
  -5  -7   7          4.42          3.28         1.75 o                         
  -4  -7   7         29.65         35.46         3.59 o                         
  -3  -7   7         36.29         36.94         3.25 o                         
  -2  -7   7         69.32         66.97         4.08 o                         
  -1  -7   7         85.03         83.55         5.00 o                         
   0  -7   7          9.15         10.26         2.28 o                         
   1  -7   7         13.74         14.36         2.26 o                         
   2  -7   7         61.37         57.73         3.94 o                         
   3  -7   7          0.02          0.95         2.55 o                         
   4  -7   7         51.49         49.14         5.96 o                         
   5  -7   7          8.15          8.06         3.95 o                         
   6  -7   7         11.97         10.29         4.40 o                         
   7  -7   7          0.28         -3.78         4.19 o                         
  -8  -6   7          2.39          7.19         3.18 o                         
  -7  -6   7         15.34         15.45         3.51 o                         
  -6  -6   7          9.53          9.27         1.92 o                         
  -5  -6   7          5.73          4.06         2.66 o                         
  -4  -6   7        157.12        147.37         5.31 o                         
  -3  -6   7         35.39         37.12         3.14 o                         
  -2  -6   7         70.38         73.29         3.01 o                         
  -1  -6   7        352.90        355.46         6.39 o                         
   0  -6   7         42.63         43.53         2.72 o                         
   1  -6   7        486.76        478.57         8.44 o                         
   2  -6   7         98.27        104.08         5.01 o                         
   3  -6   7         84.04         78.28         3.78 o                         
   4  -6   7         55.96         60.05         3.92 o                         
   5  -6   7          3.23          6.01         2.77 o                         
   6  -6   7          1.00         -2.15         3.36 o                         
   7  -6   7          3.39          5.65         4.57 o                         
   8  -6   7          1.56          0.15         4.20 o                         
  -9  -5   7          2.11          6.71         3.58 o                         
  -8  -5   7          2.89          8.65         3.48 o                         
  -7  -5   7         27.49         33.17         3.27 o                         
  -6  -5   7          3.09          2.21         2.56 o                         
  -5  -5   7         84.43         90.85         4.12 o                         
  -4  -5   7         14.72         12.65         1.97 o                         
  -3  -5   7          7.84          9.87         1.56 o                         
  -2  -5   7        156.76        151.25         3.23 o                         
  -1  -5   7         22.58         21.57         1.46 o                         
   0  -5   7         50.76         51.02         1.98 o                         
   1  -5   7          6.73          5.15         1.24 o                         
   2  -5   7        185.36        172.35         3.54 o                         
   3  -5   7         46.29         41.75         2.41 o                         
   4  -5   7        197.43        170.37         4.96 o                         
   5  -5   7         89.13         92.61         4.51 o                         
   6  -5   7         23.28         21.82         4.33 o                         
   7  -5   7         16.55         15.51         4.10 o                         
   8  -5   7          1.59         -3.10         3.81 o                         
  -9  -4   7          3.15          1.15         3.05 o                         
  -8  -4   7         13.17         14.43         2.88 o                         
  -7  -4   7         51.05         58.76         3.02 o                         
  -6  -4   7         59.33         60.50         4.83 o                         
  -5  -4   7         71.47         89.27         3.54 o                         
  -4  -4   7        648.70        620.27         8.18 o                         
  -3  -4   7         48.32         49.23         1.79 o                         
  -2  -4   7        443.69        429.48         6.47 o                         
  -1  -4   7         18.06         18.51         1.09 o                         
   0  -4   7         51.55         46.81         1.54 o                         
   1  -4   7          9.04          7.16         0.98 o                         
   2  -4   7        423.48        432.84         5.53 o                         
   3  -4   7        158.90        153.31         3.75 o                         
   4  -4   7        379.18        403.52         6.54 o                         
   5  -4   7        114.67        114.61         4.59 o                         
   6  -4   7         41.29         43.81         4.98 o                         
   7  -4   7         22.08         20.16         3.93 o                         
   8  -4   7          2.33         -3.63         3.63 o                         
  -9  -3   7          5.22          4.39         2.98 o                         
  -8  -3   7         13.13         14.84         1.94 o                         
  -7  -3   7         15.46         19.41         2.96 o                         
  -6  -3   7          5.98          9.25         2.35 o                         
  -5  -3   7          8.92          9.94         1.36 o                         
  -4  -3   7        247.43        245.55         4.09 o                         
  -3  -3   7        157.39        156.63         2.80 o                         
  -2  -3   7        586.22        558.17         7.71 o                         
  -1  -3   7        742.02        748.47         8.13 o                         
   0  -3   7        162.39        151.92         2.30 o                         
   1  -3   7        290.81        278.46         3.31 o                         
   2  -3   7        138.64        145.28         2.32 o                         
   3  -3   7         36.87         33.65         1.40 o                         
   4  -3   7         84.82         84.13         2.55 o                         
   5  -3   7          9.59         13.96         1.75 o                         
   6  -3   7          2.26          1.01         2.05 o                         
   7  -3   7         11.59         12.26         3.02 o                         
   8  -3   7          0.39         -3.38         3.38 o                         
 -10  -2   7          6.30         13.30         4.22 o                         
  -9  -2   7          2.56         -1.48         3.47 o                         
  -8  -2   7          8.19          9.08         3.16 o                         
  -7  -2   7         44.77         43.48         3.50 o                         
  -6  -2   7          2.96          2.78         1.49 o                         
  -5  -2   7         17.66         16.13         1.38 o                         
  -4  -2   7        341.89        340.99         4.22 o                         
  -3  -2   7         74.75         70.08         1.77 o                         
  -2  -2   7       1009.49       1012.72         9.75 o                         
  -1  -2   7        651.87        630.79         6.23 o                         
   0  -2   7        390.71        399.54         4.13 o                         
   1  -2   7        922.65        904.49         9.68 o                         
   2  -2   7         20.55         25.05         0.92 o                         
   3  -2   7         67.95         67.16         1.58 o                         
   4  -2   7         96.72         98.85         2.37 o                         
   5  -2   7         14.64         15.84         1.68 o                         
   6  -2   7         41.97         44.40         2.94 o                         
   7  -2   7         15.70         12.85         3.21 o                         
   8  -2   7          0.46         -0.94         4.02 o                         
 -10  -1   7          3.09          5.07         3.89 o                         
  -9  -1   7          0.71         -0.85         3.62 o                         
  -8  -1   7         22.59         32.43         3.76 o                         
  -7  -1   7         82.07         80.58         3.55 o                         
  -6  -1   7         10.65          7.27         1.51 o                         
  -5  -1   7        423.88        421.35         5.37 o                         
  -4  -1   7        297.31        301.62         4.29 o                         
  -3  -1   7        149.69        163.85         2.86 o                         
  -2  -1   7        325.30        340.70         3.73 o                         
  -1  -1   7        160.96        137.82         1.73 o                         
   0  -1   7         10.46         10.15         0.72 o                         
   1  -1   7        563.95        521.84         9.12 o                         
   2  -1   7        799.60        773.51        11.86 o                         
   3  -1   7        567.15        544.15         5.84 o                         
   4  -1   7        374.01        370.33         5.11 o                         
   5  -1   7         95.34         84.30         2.70 o                         
   6  -1   7         24.61         25.50         2.17 o                         
   7  -1   7          0.74         -0.31         2.56 o                         
   8  -1   7          0.00         -1.86         3.91 o                         
 -10   0   7          0.51          1.57         3.75 o                         
  -9   0   7          0.04          1.59         3.30 o                         
  -8   0   7          0.64          0.48         2.20 o                         
  -7   0   7        103.40        104.79         6.63 o                         
  -6   0   7          6.42          5.76         1.64 o                         
  -5   0   7        196.25        188.11         3.38 o                         
  -4   0   7        226.05        214.55         3.05 o                         
  -3   0   7          5.52          4.25         0.75 o                         
  -2   0   7        487.07        502.22         5.24 o                         
  -1   0   7        204.46        203.86         2.95 o                         
   0   0   7         38.23         49.48         5.56 o                         
   1   0   7        234.98        242.88         8.23 o                         
   2   0   7         67.11         66.68         1.54 o                         
   3   0   7         54.33         48.65         1.39 o                         
   4   0   7        196.94        193.21         2.97 o                         
   5   0   7        246.21        240.85         4.07 o                         
   6   0   7         50.50         55.48         2.83 o                         
   7   0   7         62.86         59.19         3.95 o                         
   8   0   7          0.01          2.89         3.19 o                         
 -10   1   7          6.58          3.44         3.71 o                         
  -9   1   7         11.94         11.35         3.56 o                         
  -8   1   7         21.33         27.69         4.08 o                         
  -7   1   7        126.98        130.56         5.70 o                         
  -6   1   7         21.49         18.78         1.95 o                         
  -5   1   7        483.68        486.10         6.94 o                         
  -4   1   7        309.32        304.75         4.83 o                         
  -3   1   7        351.80        345.05         4.12 o                         
  -2   1   7        608.75        604.91         6.17 o                         
  -1   1   7         13.12         18.52         0.91 o                         
   0   1   7        360.02        369.97        16.40 o                         
   1   1   7         15.41         14.61         1.96 o                         
   2   1   7          1.22          1.73         0.78 o                         
   3   1   7         30.25         36.78         0.97 o                         
   4   1   7         47.68         50.25         1.88 o                         
   5   1   7          0.03          1.49         1.39 o                         
   6   1   7         13.93         14.00         2.03 o                         
   7   1   7         16.49         19.07         3.24 o                         
   8   1   7          4.77          5.86         3.99 o                         
 -10   2   7          8.83          8.51         4.07 o                         
  -9   2   7          4.15          6.56         4.17 o                         
  -8   2   7         23.93         18.65         3.67 o                         
  -7   2   7         40.28         39.83         3.80 o                         
  -6   2   7         13.85         13.49         2.03 o                         
  -5   2   7         76.51         82.08         2.79 o                         
  -4   2   7        243.63        206.86         3.53 o                         
  -3   2   7         28.77         29.88         1.20 o                         
  -2   2   7       1278.00       1240.11        11.57 o                         
  -1   2   7        714.03        689.77         9.61 o                         
   0   2   7        682.03        660.03         8.51 o                         
   1   2   7       1013.55        965.31        13.96 o                         
   2   2   7         43.05         42.06         2.02 o                         
   3   2   7        145.46        149.91         2.44 o                         
   4   2   7         24.33         25.77         1.76 o                         
   5   2   7          3.57          2.17         1.74 o                         
   6   2   7         25.58         27.96         2.76 o                         
   7   2   7          7.37          9.61         3.24 o                         
   8   2   7          0.33          1.19         4.54 o                         
 -10   3   7          4.11          4.10         3.75 o                         
  -9   3   7          2.61         10.18         4.44 o                         
  -8   3   7         54.56         69.79         5.09 o                         
  -7   3   7         43.54         39.35         3.85 o                         
  -6   3   7         33.69         37.25         2.70 o                         
  -5   3   7        313.72        315.01         5.71 o                         
  -4   3   7         20.20         17.91         1.51 o                         
  -3   3   7         84.16         92.59         2.06 o                         
  -2   3   7        417.79        387.51         4.44 o                         
  -1   3   7        360.53        351.05         3.76 o                         
   0   3   7        855.46        838.76         9.53 o                         
   1   3   7        859.55        805.00         9.77 o                         
   2   3   7        245.03        243.88         3.58 o                         
   3   3   7        377.99        376.58         6.65 o                         
   4   3   7         10.11         14.13         1.51 o                         
   5   3   7         26.78         29.00         2.29 o                         
   6   3   7          0.33          0.02         2.16 o                         
   7   3   7          1.84          0.54         4.05 o                         
   8   3   7          0.47          1.67         7.78 o                         
  -9   4   7          4.99          4.81         5.00 o                         
  -8   4   7         42.51         35.67         7.54 o                         
  -7   4   7         97.08         99.04         5.43 o                         
  -6   4   7         56.44         63.49         3.43 o                         
  -5   4   7        124.06        120.61         3.68 o                         
  -4   4   7         21.87         21.14         1.80 o                         
  -3   4   7          1.74          3.13         1.14 o                         
  -2   4   7        241.97        236.81         3.58 o                         
  -1   4   7         96.26         89.08         1.72 o                         
   0   4   7         47.79         52.11         1.32 o                         
   1   4   7        147.26        151.68         2.64 o                         
   2   4   7          4.29          2.19         1.10 o                         
   3   4   7          8.74         11.85         1.34 o                         
   4   4   7         34.18         40.32         3.11 o                         
   5   4   7         10.50          5.06         2.26 o                         
   6   4   7         18.71         17.00         3.74 o                         
   7   4   7          4.13          7.62         3.95 o                         
  -9   5   7          2.07          3.77         4.41 o                         
  -8   5   7         14.01         14.26         4.46 o                         
  -7   5   7         26.66         30.39         3.88 o                         
  -6   5   7         42.65         39.12         3.18 o                         
  -5   5   7        287.51        270.93         5.95 o                         
  -4   5   7         35.63         30.62         2.20 o                         
  -3   5   7        322.59        322.61         5.62 o                         
  -2   5   7          6.19          4.22         1.14 o                         
  -1   5   7          2.83          2.74         0.96 o                         
   0   5   7         14.63         16.75         1.38 o                         
   1   5   7         49.63         51.79         2.07 o                         
   2   5   7          1.26          1.93         1.20 o                         
   3   5   7         24.49         26.74         1.99 o                         
   4   5   7         13.29         19.44         2.24 o                         
   5   5   7          0.03          0.73         2.41 o                         
   6   5   7          2.96          3.90         3.22 o                         
   7   5   7          3.51         -2.34        13.07 o                         
  -9   6   7          5.90         13.01         6.98 o                         
  -8   6   7         10.98         11.56         5.74 o                         
  -7   6   7          5.20          0.17         3.26 o                         
  -6   6   7          1.59          2.26         2.94 o                         
  -5   6   7         61.50         59.44         3.35 o                         
  -4   6   7         96.21         95.54         3.67 o                         
  -3   6   7         63.31         82.07         3.03 o                         
  -2   6   7        398.85        389.47         6.97 o                         
  -1   6   7         12.57         21.27         1.95 o                         
   0   6   7        177.55        171.92         4.18 o                         
   1   6   7         18.65         17.14         1.86 o                         
   2   6   7          9.00         14.07         1.85 o                         
   3   6   7         10.52         14.40         2.02 o                         
   4   6   7          8.38          3.90         2.19 o                         
   5   6   7          0.71         -1.00         3.05 o                         
   6   6   7          8.20          7.16         5.10 o                         
  -8   7   7         47.23         35.48         6.25 o                         
  -7   7   7          0.75          4.92         4.81 o                         
  -6   7   7         38.66         41.29         4.79 o                         
  -5   7   7         19.21         15.00         3.14 o                         
  -4   7   7         10.28          8.10         2.49 o                         
  -3   7   7         15.19         20.19         2.61 o                         
  -2   7   7        173.40        163.79         4.85 o                         
  -1   7   7         31.82         26.56         3.32 o                         
   0   7   7        223.01        231.04         5.33 o                         
   1   7   7         62.53         54.59         2.94 o                         
   2   7   7         25.30         29.24         2.54 o                         
   3   7   7         21.31         24.67         2.72 o                         
   4   7   7          2.99          3.57         2.70 o                         
   5   7   7          1.54          3.65         3.78 o                         
  -7   8   7          0.09         -4.56         4.56 o                         
  -6   8   7         13.62         15.37         4.65 o                         
  -5   8   7         11.78          9.88         3.84 o                         
  -4   8   7          0.88          1.15         3.01 o                         
  -3   8   7          4.76          2.99         2.68 o                         
  -2   8   7         44.85         52.30         3.85 o                         
  -1   8   7          8.93          4.63         2.57 o                         
   0   8   7         27.93         30.82         3.07 o                         
   1   8   7         72.89         71.98         3.82 o                         
   2   8   7          6.54          9.67         2.57 o                         
   3   8   7         42.71         41.42         3.72 o                         
   4   8   7          1.18         -0.89         3.26 o                         
  -6   9   7         19.05         13.67         6.56 o                         
  -5   9   7         39.55         38.27         5.11 o                         
  -4   9   7          7.15          3.76         3.65 o                         
  -3   9   7         40.08         42.61         5.50 o                         
  -2   9   7          0.69          0.78         3.26 o                         
  -1   9   7          0.05         -2.93         2.93 o                         
   0   9   7          5.97          5.37         2.93 o                         
   1   9   7         15.21         15.05         3.23 o                         
   2   9   7          0.05         -1.51         4.65 o                         
   3   9   7         13.35         24.18         8.34 o                         
  -4  10   7          0.41         -4.55         4.55 o                         
  -3  10   7         47.14         54.11         8.69 o                         
  -2  10   7          6.67         11.20         4.97 o                         
  -1  10   7         18.94         18.69         4.38 o                         
   0  10   7          0.67         -2.19         3.70 o                         
  -1 -11   8         12.73         14.46         9.17 o                         
   0 -11   8          2.54          8.89         6.39 o                         
   1 -11   8         42.03         49.20        10.56 o                         
  -4 -10   8         21.44         33.78         6.12 o                         
  -3 -10   8          0.25          3.31         5.12 o                         
  -2 -10   8         36.98         36.14         5.77 o                         
  -1 -10   8          0.31         -1.14         5.64 o                         
   0 -10   8         14.93         11.62         4.25 o                         
   1 -10   8          0.68         -4.97         5.26 o                         
   2 -10   8          7.23          4.52         5.68 o                         
   3 -10   8          2.17          7.24         6.13 o                         
   4 -10   8         20.35         20.70         7.10 o                         
  -5  -9   8         39.02         41.03         5.60 o                         
  -4  -9   8          1.82          3.28         4.93 o                         
  -3  -9   8         25.50         27.52         5.40 o                         
  -2  -9   8         29.28         24.30         4.98 o                         
  -1  -9   8          4.97          9.79         4.06 o                         
   0  -9   8         35.69         38.59         4.06 o                         
   1  -9   8         94.81         95.51         6.07 o                         
   2  -9   8         10.49          8.94         4.23 o                         
   3  -9   8         47.47         43.91         6.16 o                         
   4  -9   8          0.87          0.34         4.40 o                         
   5  -9   8          2.00         -1.24         5.94 o                         
  -6  -8   8          0.35          0.84         5.70 o                         
  -5  -8   8         19.94         22.25         5.90 o                         
  -4  -8   8         13.92         12.69         4.98 o                         
  -3  -8   8         14.73          6.98         3.51 o                         
  -2  -8   8         46.27         41.96         4.40 o                         
  -1  -8   8         14.79         12.11         3.38 o                         
   0  -8   8         44.59         48.18         4.25 o                         
   1  -8   8         48.00         46.53         4.36 o                         
   2  -8   8          3.07          6.02         3.63 o                         
   3  -8   8         17.33         24.82        10.76 o                         
   4  -8   8         23.36         28.43         4.87 o                         
   5  -8   8          2.68          3.27         4.20 o                         
   6  -8   8          3.26          3.47         4.75 o                         
  -7  -7   8         20.39         19.00         5.05 o                         
  -6  -7   8         11.45          8.95         4.21 o                         
  -5  -7   8         56.12         50.86         6.02 o                         
  -4  -7   8          2.61          5.77         3.52 o                         
  -3  -7   8         46.26         57.26         7.54 o                         
  -2  -7   8         71.14         75.02         4.82 o                         
  -1  -7   8         22.17         20.11         2.94 o                         
   0  -7   8         22.69         28.73         3.76 o                         
   1  -7   8          3.40          5.63         2.25 o                         
   2  -7   8          0.20          0.29         2.46 o                         
   3  -7   8          9.38          5.81         2.99 o                         
   4  -7   8         24.41         23.76         4.69 o                         
   5  -7   8          4.67          6.45         3.96 o                         
   6  -7   8         24.30         35.37         5.17 o                         
   7  -7   8          3.93         -0.92         4.92 o                         
  -8  -6   8          2.26          2.44         4.12 o                         
  -7  -6   8          0.36          0.38         3.84 o                         
  -6  -6   8          0.37          2.34         4.49 o                         
  -5  -6   8         12.10         11.63         3.67 o                         
  -4  -6   8         32.15         37.70         3.66 o                         
  -3  -6   8          8.39          7.72         2.06 o                         
  -2  -6   8        199.48        193.75         5.85 o                         
  -1  -6   8        118.55        107.74         3.55 o                         
   0  -6   8        358.20        341.05         9.01 o                         
   1  -6   8        224.66        212.37         5.50 o                         
   2  -6   8         36.76         22.99         2.60 o                         
   3  -6   8         74.93         76.25         4.19 o                         
   4  -6   8         26.11         35.80         3.64 o                         
   5  -6   8          0.11         -2.63         2.63 o                         
   6  -6   8         35.93         44.15         5.69 o                         
   7  -6   8         16.14         16.98         4.41 o                         
  -8  -5   8         15.23         15.67         4.27 o                         
  -7  -5   8          1.84          0.56         3.37 o                         
  -6  -5   8         55.26         51.34         5.75 o                         
  -5  -5   8         14.20         18.13         2.97 o                         
  -4  -5   8          1.19          1.77         1.87 o                         
  -3  -5   8          4.53          3.42         1.66 o                         
  -2  -5   8        467.13        463.97         7.36 o                         
  -1  -5   8          1.88          3.16         1.21 o                         
   0  -5   8        659.93        665.91         8.35 o                         
   1  -5   8        169.71        160.18         3.82 o                         
   2  -5   8        212.44        212.41         4.52 o                         
   3  -5   8        162.09        142.97         6.44 o                         
   4  -5   8          1.24         -1.57         1.96 o                         
   5  -5   8         14.22         12.70         2.84 o                         
   6  -5   8         33.76         35.28         4.29 o                         
   7  -5   8          0.11          1.22         3.62 o                         
  -9  -4   8          1.22          3.41         4.73 o                         
  -8  -4   8         37.38         41.05         4.59 o                         
  -7  -4   8         11.65          6.80         3.79 o                         
  -6  -4   8         52.54         57.06         4.28 o                         
  -5  -4   8        137.35        122.15         4.64 o                         
  -4  -4   8          2.76          3.81         1.50 o                         
  -3  -4   8        149.16        143.46         3.69 o                         
  -2  -4   8        154.38        151.71         3.24 o                         
  -1  -4   8         20.71         20.02         1.30 o                         
   0  -4   8        403.85        407.06         5.24 o                         
   1  -4   8         58.52         60.41         2.09 o                         
   2  -4   8         76.67         73.35         2.33 o                         
   3  -4   8          9.80         11.76         1.50 o                         
   4  -4   8          1.86          0.63         1.52 o                         
   5  -4   8          0.40          1.23         2.04 o                         
   6  -4   8          2.64          3.06         2.59 o                         
   7  -4   8          1.81         -0.83         3.18 o                         
   8  -4   8          2.54          1.22         4.87 o                         
  -9  -3   8          4.11         -3.56         3.56 o                         
  -8  -3   8         36.18         43.90         8.78 o                         
  -7  -3   8          0.09         -2.91         2.95 o                         
  -6  -3   8        148.17        150.35         5.61 o                         
  -5  -3   8         62.33         62.69         2.82 o                         
  -4  -3   8        124.14        138.16         4.79 o                         
  -3  -3   8        202.30        212.81         3.70 o                         
  -2  -3   8         23.88         24.91         1.51 o                         
  -1  -3   8        153.90        155.36         2.54 o                         
   0  -3   8         60.56         60.21         1.59 o                         
   1  -3   8         64.46         62.39         1.51 o                         
   2  -3   8          8.42         11.02         1.01 o                         
   3  -3   8        222.77        229.28         5.40 o                         
   4  -3   8         12.73         13.73         1.49 o                         
   5  -3   8         44.49         49.06         2.53 o                         
   6  -3   8         33.99         30.48         2.95 o                         
   7  -3   8          6.55          5.75         2.95 o                         
   8  -3   8          2.03         -1.63         4.54 o                         
  -9  -2   8          1.68          1.43         4.56 o                         
  -8  -2   8         42.10         40.38         4.92 o                         
  -7  -2   8          2.00          0.41         2.72 o                         
  -6  -2   8        112.55        113.68         3.66 o                         
  -5  -2   8         67.09         69.70         3.16 o                         
  -4  -2   8         11.19         12.40         1.30 o                         
  -3  -2   8        172.34        173.12         2.99 o                         
  -2  -2   8        104.71        108.39         1.85 o                         
  -1  -2   8         29.42         30.95         1.09 o                         
   0  -2   8        591.26        602.12         6.48 o                         
   1  -2   8         15.14         15.00         0.63 o                         
   2  -2   8        186.67        181.01         2.86 o                         
   3  -2   8          2.29          1.60         0.83 o                         
   4  -2   8          5.32          5.98         1.19 o                         
   5  -2   8         10.85         14.80         1.74 o                         
   6  -2   8         16.24         22.84         2.65 o                         
   7  -2   8          0.24          0.02         2.68 o                         
   8  -2   8          5.09         13.05         4.94 o                         
 -10  -1   8          1.89          4.77         4.52 o                         
  -9  -1   8         22.03         25.33         4.86 o                         
  -8  -1   8         17.01          6.10         3.77 o                         
  -7  -1   8          0.26          0.07         2.19 o                         
  -6  -1   8         33.60         31.02         2.24 o                         
  -5  -1   8        225.36        220.95         4.27 o                         
  -4  -1   8         16.03         15.59         1.34 o                         
  -3  -1   8        527.90        504.80         5.70 o                         
  -2  -1   8        616.86        612.11         6.14 o                         
  -1  -1   8        136.01        129.40         1.71 o                         
   0  -1   8        491.37        472.52         7.10 o                         
   1  -1   8        250.33        228.44         3.87 o                         
   2  -1   8         49.64         45.20         2.35 o                         
   3  -1   8        477.31        446.45         5.73 o                         
   4  -1   8          4.47          5.63         1.09 o                         
   5  -1   8         46.05         45.01         2.84 o                         
   6  -1   8         27.45         26.40         2.41 o                         
   7  -1   8          0.04          0.03         2.65 o                         
   8  -1   8          1.86         11.91         5.13 o                         
 -10   0   8          0.53          1.36         4.18 o                         
  -9   0   8         47.52         44.70         5.23 o                         
  -8   0   8          7.33          9.49         3.27 o                         
  -7   0   8         51.54         52.49         3.91 o                         
  -6   0   8         28.32         25.79         2.14 o                         
  -5   0   8          9.58          9.11         1.59 o                         
  -4   0   8          0.50          1.68         0.99 o                         
  -3   0   8         17.62         15.35         0.97 o                         
  -2   0   8         79.43         71.65         1.32 o                         
  -1   0   8          2.95          4.01         0.75 o                         
   0   0   8        449.25        470.64        13.85 o                         
   1   0   8         14.96         18.26         3.00 o                         
   2   0   8        225.55        217.60         7.87 o                         
   3   0   8         12.11         12.93         1.40 o                         
   4   0   8          2.73          2.20         0.94 o                         
   5   0   8         12.97         16.14         1.53 o                         
   6   0   8          0.85         -1.61         1.61 o                         
   7   0   8          0.29         -1.81         2.50 o                         
   8   0   8          0.41         -4.14         4.14 o                         
 -10   1   8          1.88          3.15         4.74 o                         
  -9   1   8         15.95         23.01         4.86 o                         
  -8   1   8         46.75         51.57         3.92 o                         
  -7   1   8          1.21          2.51         2.17 o                         
  -6   1   8        264.15        256.36         5.27 o                         
  -5   1   8        101.25        103.30         3.09 o                         
  -4   1   8        369.56        367.30         5.16 o                         
  -3   1   8        161.72        170.88         2.58 o                         
  -2   1   8          6.40         10.27         0.68 o                         
  -1   1   8         15.71         16.55         0.99 o                         
   0   1   8        137.96        131.78         5.81 o                         
   1   1   8        147.94        140.09         5.74 o                         
   2   1   8        168.80        170.92         4.90 o                         
   3   1   8        212.57        206.54         3.99 o                         
   4   1   8         71.38         68.85         1.94 o                         
   5   1   8         14.94         19.38         1.79 o                         
   6   1   8          0.21          0.30         1.59 o                         
   7   1   8          0.01         -0.03         2.98 o                         
   8   1   8          1.34         -4.34         4.39 o                         
 -10   2   8          0.02         -5.57         5.57 o                         
  -9   2   8         11.32         10.53         4.47 o                         
  -8   2   8         21.92         22.17         3.78 o                         
  -7   2   8         11.05         11.67         2.90 o                         
  -6   2   8        184.86        181.41         5.03 o                         
  -5   2   8         34.00         28.04         2.05 o                         
  -4   2   8        325.49        313.31         4.69 o                         
  -3   2   8        425.56        428.67         5.27 o                         
  -2   2   8        313.48        313.17         3.49 o                         
  -1   2   8        164.40        162.68         3.22 o                         
   0   2   8         86.34         82.69         1.72 o                         
   1   2   8         20.12         22.92         1.60 o                         
   2   2   8         31.76         28.98         1.84 o                         
   3   2   8         98.05        101.98         3.02 o                         
   4   2   8         56.04         55.49         1.75 o                         
   5   2   8         46.57         49.37         3.38 o                         
   6   2   8          8.80          6.82         2.29 o                         
   7   2   8          0.02         -2.55         2.55 o                         
  -9   3   8          9.65         12.12         4.57 o                         
  -8   3   8          1.96          5.23         3.34 o                         
  -7   3   8         35.08         35.45         3.79 o                         
  -6   3   8         56.74         65.44         5.31 o                         
  -5   3   8        481.33        462.87         7.42 o                         
  -4   3   8        125.54        127.55         3.15 o                         
  -3   3   8        516.07        508.61         6.15 o                         
  -2   3   8          0.32          0.69         0.74 o                         
  -1   3   8         53.89         61.67         1.26 o                         
   0   3   8         73.80         66.99         2.41 o                         
   1   3   8        136.47        127.40         3.24 o                         
   2   3   8         57.86         63.12         2.31 o                         
   3   3   8        253.89        249.68         5.43 o                         
   4   3   8          9.31         10.99         1.50 o                         
   5   3   8         37.08         34.21         2.34 o                         
   6   3   8          5.43          2.00         2.32 o                         
   7   3   8          1.01          1.02         3.43 o                         
  -9   4   8         12.77         15.83         5.96 o                         
  -8   4   8          0.52         -0.34         3.88 o                         
  -7   4   8         28.47         28.84         3.82 o                         
  -6   4   8          4.77          4.13         2.07 o                         
  -5   4   8          0.34          0.26         1.60 o                         
  -4   4   8        121.91        108.53         3.59 o                         
  -3   4   8        167.48        158.15         3.32 o                         
  -2   4   8        316.43        284.52         4.25 o                         
  -1   4   8        151.09        151.91         2.48 o                         
   0   4   8        331.72        321.22         3.86 o                         
   1   4   8          8.82         11.09         1.05 o                         
   2   4   8         90.87         99.50         2.48 o                         
   3   4   8          1.72          3.18         1.43 o                         
   4   4   8          0.84          1.05         1.47 o                         
   5   4   8          4.01          2.25         2.18 o                         
   6   4   8          4.97          6.57         3.09 o                         
   7   4   8          0.09          1.48         4.31 o                         
  -9   5   8         16.31         20.29         5.94 o                         
  -8   5   8          9.30          9.48         5.63 o                         
  -7   5   8         15.54         17.24         4.05 o                         
  -6   5   8        100.17        102.13         4.97 o                         
  -5   5   8          3.45          2.33         2.28 o                         
  -4   5   8        193.03        188.75         4.73 o                         
  -3   5   8         23.45         19.54         1.98 o                         
  -2   5   8          4.01          4.28         1.30 o                         
  -1   5   8         13.85         19.99         1.49 o                         
   0   5   8        117.70        113.12         2.72 o                         
   1   5   8         14.08         10.96         1.34 o                         
   2   5   8        131.35        131.57         3.33 o                         
   3   5   8         68.34         70.41         2.83 o                         
   4   5   8         31.79         37.22         2.66 o                         
   5   5   8         14.57         19.11         2.89 o                         
   6   5   8          0.27         -2.04         3.30 o                         
  -8   6   8         13.46         15.45         5.60 o                         
  -7   6   8          7.31          7.44         4.03 o                         
  -6   6   8        133.06        133.82         7.09 o                         
  -5   6   8          0.57         -1.58         2.19 o                         
  -4   6   8        166.65        162.14         5.20 o                         
  -3   6   8         49.57         50.21         3.03 o                         
  -2   6   8         50.59         52.81         2.73 o                         
  -1   6   8         10.63         13.06         1.76 o                         
   0   6   8          7.95          9.69         1.75 o                         
   1   6   8         17.20         16.94         1.86 o                         
   2   6   8         43.64         51.39         2.58 o                         
   3   6   8         22.87         23.89         2.49 o                         
   4   6   8          5.60          5.18         2.52 o                         
   5   6   8          9.52         10.56         3.23 o                         
  -7   7   8          0.42          6.36         4.87 o                         
  -6   7   8         68.36         75.09         6.70 o                         
  -5   7   8         33.55         23.28         3.31 o                         
  -4   7   8         99.54        107.62         4.63 o                         
  -3   7   8        128.19        117.51         5.75 o                         
  -2   7   8         12.43         12.87         2.23 o                         
  -1   7   8        129.42        125.23         4.25 o                         
   0   7   8          0.91         -0.84         1.80 o                         
   1   7   8         16.87         20.15         2.30 o                         
   2   7   8          3.04          2.55         1.96 o                         
   3   7   8          9.48         10.37         2.73 o                         
   4   7   8          6.58          8.00         3.12 o                         
  -6   8   8          3.07          1.06         3.92 o                         
  -5   8   8          8.01          8.31         3.75 o                         
  -4   8   8          2.87          3.42         2.89 o                         
  -3   8   8         90.57        100.42         6.80 o                         
  -2   8   8          0.10          2.24         2.60 o                         
  -1   8   8         81.44         87.93         4.22 o                         
   0   8   8          7.34          6.91         2.49 o                         
   1   8   8          9.44         10.24         2.50 o                         
   2   8   8         17.74         20.71         4.06 o                         
   3   8   8          0.27          0.56         3.14 o                         
  -5   9   8          2.36          4.18         4.15 o                         
  -4   9   8          1.89          1.60         3.66 o                         
  -3   9   8          7.63          9.14         4.28 o                         
  -2   9   8         16.55         19.00         3.75 o                         
  -1   9   8         30.63         43.51         3.96 o                         
   0   9   8         49.61         53.92         4.21 o                         
   1   9   8         12.51         17.05         3.28 o                         
  -3 -10   9          3.48          1.11         6.29 o                         
  -2 -10   9          0.15         -2.12         4.65 o                         
  -1 -10   9         14.16         11.42         4.87 o                         
   0 -10   9          1.21          1.77         4.58 o                         
   1 -10   9          2.06         -2.54         5.42 o                         
   2 -10   9          1.45         -0.61         5.61 o                         
   3 -10   9          3.38         14.28         6.80 o                         
  -5  -9   9          2.60          1.51         6.76 o                         
  -4  -9   9          9.28          4.78         5.22 o                         
  -3  -9   9         41.20         39.39         6.09 o                         
  -2  -9   9          4.62          4.27         4.47 o                         
  -1  -9   9         23.54         26.53         5.30 o                         
   0  -9   9         54.46         62.88         5.13 o                         
   1  -9   9          1.72         -1.08         3.77 o                         
   2  -9   9         20.62         14.28         4.66 o                         
   3  -9   9         20.97         19.97         5.36 o                         
   4  -9   9          4.14         -0.39         4.50 o                         
  -6  -8   9          3.21         -5.35         5.35 o                         
  -5  -8   9          3.73          1.09         5.00 o                         
  -4  -8   9         15.03         23.01         5.28 o                         
  -3  -8   9          5.34          8.78         3.86 o                         
  -2  -8   9          0.34          0.75         3.23 o                         
  -1  -8   9          4.02          7.93         4.85 o                         
   0  -8   9         19.25         23.44         3.64 o                         
   1  -8   9          0.41          7.68         3.60 o                         
   2  -8   9         44.17         46.46         5.01 o                         
   3  -8   9          5.97          4.36         5.75 o                         
   4  -8   9         25.59         29.57         4.91 o                         
   5  -8   9          0.60          1.46         4.20 o                         
  -7  -7   9          0.10         -0.65         5.66 o                         
  -6  -7   9         41.76         58.23         6.90 o                         
  -5  -7   9         10.69          7.93         4.86 o                         
  -4  -7   9         32.75         33.38         4.57 o                         
  -3  -7   9        113.98        113.95         6.26 o                         
  -2  -7   9          0.19         -2.58         2.83 o                         
  -1  -7   9        100.98        101.12         4.76 o                         
   0  -7   9         53.96         59.91         3.88 o                         
   1  -7   9         12.76         13.28         3.02 o                         
   2  -7   9         87.66         99.38         7.82 o                         
   3  -7   9          1.01          1.15         2.95 o                         
   4  -7   9         19.39         21.25         4.21 o                         
   5  -7   9         16.40         12.78         4.46 o                         
   6  -7   9          6.26          8.17         4.38 o                         
  -7  -6   9          5.16         18.60         5.76 o                         
  -6  -6   9         10.54          5.66         4.75 o                         
  -5  -6   9          0.48         -3.26         3.26 o                         
  -4  -6   9        141.84        133.58         6.47 o                         
  -3  -6   9         15.18         13.97         2.51 o                         
  -2  -6   9         87.73         93.56         3.98 o                         
  -1  -6   9         41.17         41.71         2.57 o                         
   0  -6   9          3.49         11.44         2.11 o                         
   1  -6   9          1.00          2.47         2.08 o                         
   2  -6   9         46.06         37.22         3.21 o                         
   3  -6   9         40.58         42.68         3.48 o                         
   4  -6   9         15.28         13.60         3.44 o                         
   5  -6   9         13.59         15.41         3.39 o                         
   6  -6   9          9.06         13.23         3.90 o                         
  -8  -5   9          5.67         10.83         4.85 o                         
  -7  -5   9         10.00          5.49         4.32 o                         
  -6  -5   9         87.39         98.66         8.12 o                         
  -5  -5   9          4.38          4.80         3.30 o                         
  -4  -5   9        105.48        118.08         4.53 o                         
  -3  -5   9          4.07          2.77         1.77 o                         
  -2  -5   9         36.01         39.49         2.48 o                         
  -1  -5   9         14.91         16.68         1.69 o                         
   0  -5   9          9.97         10.98         1.47 o                         
   1  -5   9        111.92        112.28         4.70 o                         
   2  -5   9         68.29         73.96         3.21 o                         
   3  -5   9         58.86         57.83         3.13 o                         
   4  -5   9          5.02          4.14         2.25 o                         
   5  -5   9         18.11         18.13         3.12 o                         
   6  -5   9          0.18         -0.37         3.05 o                         
   7  -5   9          0.25          0.02         8.20 o                         
  -8  -4   9          2.69          0.24         5.31 o                         
  -7  -4   9          2.59         -0.51         3.69 o                         
  -6  -4   9          4.02          6.18         3.09 o                         
  -5  -4   9          8.47          5.88         2.20 o                         
  -4  -4   9         49.93         50.06         2.60 o                         
  -3  -4   9         78.72         74.79         2.91 o                         
  -2  -4   9          1.41         -0.86         1.19 o                         
  -1  -4   9        206.00        197.33         4.15 o                         
   0  -4   9         94.67         96.34         2.73 o                         
   1  -4   9        121.47        114.99         3.04 o                         
   2  -4   9         22.81         22.22         1.69 o                         
   3  -4   9          1.68          0.10         1.39 o                         
   4  -4   9          0.27          1.16         1.56 o                         
   5  -4   9          0.47          1.05         2.04 o                         
   6  -4   9         12.45          9.02         2.85 o                         
   7  -4   9          0.51          3.41         4.21 o                         
  -9  -3   9          2.49          7.22         6.82 o                         
  -8  -3   9          1.17          0.08         3.98 o                         
  -7  -3   9          0.99          5.55         3.18 o                         
  -6  -3   9         19.53         17.05         2.61 o                         
  -5  -3   9          9.04          7.06         1.68 o                         
  -4  -3   9         93.95        106.06         4.27 o                         
  -3  -3   9        152.58        160.87         3.48 o                         
  -2  -3   9        147.87        157.18         3.14 o                         
  -1  -3   9        132.71        136.56         3.24 o                         
   0  -3   9          4.10          6.93         0.90 o                         
   1  -3   9          1.00          1.60         0.80 o                         
   2  -3   9        128.11        124.17         2.89 o                         
   3  -3   9         10.94         11.44         1.32 o                         
   4  -3   9         36.77         33.60         2.11 o                         
   5  -3   9         21.68         23.47         2.19 o                         
   6  -3   9          0.00          0.88         2.17 o                         
   7  -3   9          0.48         -1.12         3.04 o                         
  -9  -2   9         10.15          5.84         5.54 o                         
  -8  -2   9         10.40          6.65         3.89 o                         
  -7  -2   9         92.30        113.49         6.33 o                         
  -6  -2   9        107.19         95.50         3.56 o                         
  -5  -2   9         57.04         64.66         3.09 o                         
  -4  -2   9        176.66        171.57         3.50 o                         
  -3  -2   9          4.64          3.86         1.07 o                         
  -2  -2   9         19.28         17.80         1.03 o                         
  -1  -2   9        240.89        229.66         2.91 o                         
   0  -2   9        483.46        469.54         5.81 o                         
   1  -2   9        337.70        321.34         4.44 o                         
   2  -2   9        294.86        294.11         4.18 o                         
   3  -2   9         21.16         22.64         1.27 o                         
   4  -2   9         67.33         64.44         2.23 o                         
   5  -2   9          3.73          4.21         1.59 o                         
   6  -2   9          0.05         -2.04         2.24 o                         
   7  -2   9         11.84         17.26         3.79 o                         
  -9  -1   9          0.24         -2.28         4.03 o                         
  -8  -1   9          1.69          3.58         3.55 o                         
  -7  -1   9          1.11         -2.61         2.61 o                         
  -6  -1   9         60.38         57.30         2.81 o                         
  -5  -1   9          2.56          2.33         1.42 o                         
  -4  -1   9        179.18        184.94         3.69 o                         
  -3  -1   9        109.16        103.85         3.08 o                         
  -2  -1   9        193.45        208.86         2.68 o                         
  -1  -1   9         40.74         42.94         1.03 o                         
   0  -1   9         11.07         12.17         1.01 o                         
   1  -1   9        112.68        106.96         2.73 o                         
   2  -1   9         52.21         63.33         2.49 o                         
   3  -1   9        201.60        193.61         3.54 o                         
   4  -1   9          1.69          1.84         1.20 o                         
   5  -1   9        100.27        100.88         5.95 o                         
   6  -1   9          3.38          3.95         2.37 o                         
   7  -1   9          6.70          8.88         4.07 o                         
  -9   0   9          6.70         10.43         4.49 o                         
  -8   0   9          1.57          3.01         2.81 o                         
  -7   0   9         27.74         22.97         2.93 o                         
  -6   0   9          8.51         13.30         1.98 o                         
  -5   0   9          0.21         -1.33         1.33 o                         
  -4   0   9        167.66        153.59         3.10 o                         
  -3   0   9         51.96         58.52         1.82 o                         
  -2   0   9        236.03        228.88         2.65 o                         
  -1   0   9        159.46        154.35         3.03 o                         
   0   0   9         74.68         79.25         7.34 o                         
   1   0   9         74.99         92.05        14.32 o                         
   2   0   9         15.40         13.57         1.86 o                         
   3   0   9         20.87         18.67         1.16 o                         
   4   0   9          7.01          6.88         1.22 o                         
   5   0   9         42.32         43.15         1.99 o                         
   6   0   9          2.97          7.91         2.13 o                         
   7   0   9         11.15          4.75         4.11 o                         
  -9   1   9          3.24          5.63         4.81 o                         
  -8   1   9         20.85         25.62         3.41 o                         
  -7   1   9          9.89          6.36         2.23 o                         
  -6   1   9          1.43          1.31         1.71 o                         
  -5   1   9          3.21          1.13         1.38 o                         
  -4   1   9          2.26          2.08         1.07 o                         
  -3   1   9        423.39        392.39         6.04 o                         
  -2   1   9          6.93          7.44         0.66 o                         
  -1   1   9        900.18        865.30        15.34 o                         
   0   1   9         68.55         71.30         4.99 o                         
   1   1   9        303.53        308.01         9.88 o                         
   2   1   9        116.33        112.11         3.61 o                         
   3   1   9         20.95         17.59         1.62 o                         
   4   1   9          4.21          3.17         1.20 o                         
   5   1   9         10.50         13.10         2.73 o                         
   6   1   9          4.37          4.27         2.02 o                         
   7   1   9          9.74          9.98         3.45 o                         
  -9   2   9         37.28         31.57         4.77 o                         
  -8   2   9          7.58         20.18         3.72 o                         
  -7   2   9        154.69        147.21         5.62 o                         
  -6   2   9          3.29          4.73         1.84 o                         
  -5   2   9         18.11         22.48         1.88 o                         
  -4   2   9         55.22         54.62         2.39 o                         
  -3   2   9        232.61        205.63         3.38 o                         
  -2   2   9        120.71        124.10         2.11 o                         
  -1   2   9        869.69        777.65        12.31 o                         
   0   2   9          9.22         10.26         0.88 o                         
   1   2   9        573.62        539.95        11.63 o                         
   2   2   9         14.49         16.77         1.89 o                         
   3   2   9         25.19         26.64         2.17 o                         
   4   2   9         50.09         60.40         2.41 o                         
   5   2   9          2.89          0.82         1.63 o                         
   6   2   9         10.43          8.84         2.19 o                         
   7   2   9          0.10          3.98         3.71 o                         
  -9   3   9          6.72         -1.46         7.19 o                         
  -8   3   9          5.84         -3.10         3.54 o                         
  -7   3   9         27.35         32.86         4.18 o                         
  -6   3   9        147.63        146.24         4.97 o                         
  -5   3   9         57.53         67.49         2.88 o                         
  -4   3   9        246.33        252.37         4.82 o                         
  -3   3   9          7.10         11.09         1.61 o                         
  -2   3   9         67.87         77.13         2.02 o                         
  -1   3   9          6.18          4.52         0.93 o                         
   0   3   9         13.03         20.74         2.91 o                         
   1   3   9          1.24          0.56         1.14 o                         
   2   3   9        147.80        135.70         3.42 o                         
   3   3   9          0.68          0.66         1.40 o                         
   4   3   9         61.67         60.30         2.83 o                         
   5   3   9          2.89          1.57         1.84 o                         
   6   3   9          6.90         13.06         3.52 o                         
  -9   4   9          3.68          0.92         5.18 o                         
  -8   4   9         17.53         20.71         4.45 o                         
  -7   4   9         49.99         56.85         6.66 o                         
  -6   4   9         14.34         14.11         2.57 o                         
  -5   4   9         28.65         25.61         2.34 o                         
  -4   4   9         39.60         39.78         2.28 o                         
  -3   4   9          7.11          6.33         1.44 o                         
  -2   4   9        199.33        199.54         3.58 o                         
  -1   4   9         76.14         69.49         1.90 o                         
   0   4   9         86.38         82.89         2.46 o                         
   1   4   9         53.81         55.36         3.70 o                         
   2   4   9          8.21          7.53         1.67 o                         
   3   4   9          2.12          4.68         2.14 o                         
   4   4   9          5.53          3.72         1.78 o                         
   5   4   9         11.37         10.45         2.85 o                         
   6   4   9          4.89          3.28         4.22 o                         
  -8   5   9         11.37         11.21         5.30 o                         
  -7   5   9          1.72         -2.21         3.93 o                         
  -6   5   9          5.07          1.86         2.66 o                         
  -5   5   9          3.05          4.87         2.26 o                         
  -4   5   9         78.71         75.58         3.26 o                         
  -3   5   9         15.10         13.15         1.81 o                         
  -2   5   9        113.58        125.47         3.39 o                         
  -1   5   9         95.08         85.89         3.26 o                         
   0   5   9         53.04         62.53         2.26 o                         
   1   5   9         33.40         31.21         2.59 o                         
   2   5   9          0.28          2.18         1.80 o                         
   3   5   9          2.27          3.01         1.98 o                         
   4   5   9          2.41          2.49         2.72 o                         
   5   5   9          0.78          3.17         3.41 o                         
  -8   6   9         25.11         27.45         5.87 o                         
  -7   6   9         24.69         25.38         4.65 o                         
  -6   6   9          9.39         12.57         3.80 o                         
  -5   6   9         13.85         22.32         2.87 o                         
  -4   6   9          9.17          5.42         2.26 o                         
  -3   6   9         11.40         13.27         2.00 o                         
  -2   6   9         16.75         24.48         2.10 o                         
  -1   6   9         84.80         87.05         3.42 o                         
   0   6   9          7.92          4.47         1.65 o                         
   1   6   9        110.78        122.49         4.83 o                         
   2   6   9         19.61         21.84         2.59 o                         
   3   6   9         24.97         31.95         2.59 o                         
   4   6   9          6.43          8.39         2.38 o                         
  -7   7   9         18.19         14.58         5.13 o                         
  -6   7   9          0.00          0.48         3.61 o                         
  -5   7   9         37.50         45.71         4.04 o                         
  -4   7   9          2.28          3.57         2.47 o                         
  -3   7   9          2.22          4.89         2.19 o                         
  -2   7   9          2.57          1.96         1.90 o                         
  -1   7   9         35.00         36.15         2.67 o                         
   0   7   9          2.21          4.08         1.98 o                         
   1   7   9         33.42         41.36         2.97 o                         
   2   7   9          0.95         -0.31         2.15 o                         
   3   7   9          8.70         11.01         2.88 o                         
  -6   8   9          0.88          3.36         4.06 o                         
  -5   8   9         38.99         37.33         4.69 o                         
  -4   8   9         19.45         20.07         3.42 o                         
  -3   8   9         21.78         30.83         3.48 o                         
  -2   8   9         21.96         20.65         2.97 o                         
  -1   8   9          1.15          0.79         2.35 o                         
   0   8   9          0.15         -1.48         2.56 o                         
   1   8   9          8.04          7.39         2.83 o                         
   2   8   9          5.77         -0.29         2.61 o                         
  -3   9   9         18.25         31.52         4.60 o                         
  -2   9   9          2.03         -0.74         2.92 o                         
  -1   9   9          0.10         -2.53         2.88 o                         
   0   9   9          0.12         -1.55         3.17 o                         
  -1 -10  10         25.37         23.02         7.15 o                         
   0 -10  10          0.05         -1.95         4.65 o                         
   1 -10  10         19.14         24.59         6.73 o                         
  -4  -9  10          5.56          4.81         5.17 o                         
  -3  -9  10          4.65          9.87         4.97 o                         
  -2  -9  10         15.32         11.00         4.70 o                         
  -1  -9  10         13.00         13.03         4.00 o                         
   0  -9  10          3.58          1.80         3.61 o                         
   1  -9  10          3.54          1.38         4.03 o                         
   2  -9  10          0.29         -1.12         4.48 o                         
   3  -9  10         13.56          7.95         4.40 o                         
  -5  -8  10         19.13         25.35         5.82 o                         
  -4  -8  10         10.32         13.99         5.13 o                         
  -3  -8  10         17.25         13.16         4.08 o                         
  -2  -8  10         10.97          9.78         3.61 o                         
  -1  -8  10          3.11         -1.25         3.09 o                         
   0  -8  10          2.27         -1.71         2.99 o                         
   1  -8  10          0.55          1.26         3.59 o                         
   2  -8  10          7.28          8.32         3.84 o                         
   3  -8  10         12.65         10.71         4.23 o                         
   4  -8  10          2.96          4.51         4.04 o                         
  -6  -7  10          2.54          7.70         5.23 o                         
  -5  -7  10          0.87         -4.55         4.55 o                         
  -4  -7  10          5.54          3.60         3.79 o                         
  -3  -7  10         33.72         37.91         7.01 o                         
  -2  -7  10         41.22         47.63         3.61 o                         
  -1  -7  10         83.35         76.89         4.53 o                         
   0  -7  10          7.97          4.30         2.58 o                         
   1  -7  10         49.62         44.33         4.10 o                         
   2  -7  10          1.10         -1.07         2.78 o                         
   3  -7  10          2.20          0.60         3.07 o                         
   4  -7  10         21.17         30.39         4.68 o                         
   5  -7  10         10.06         11.78         4.57 o                         
  -7  -6  10          2.15          2.56         5.10 o                         
  -6  -6  10          0.01          2.20         4.79 o                         
  -5  -6  10          7.91          5.85         3.97 o                         
  -4  -6  10         35.16         37.45         4.45 o                         
  -3  -6  10         49.39         39.03         4.32 o                         
  -2  -6  10         88.02         89.28         3.91 o                         
  -1  -6  10        154.80        147.41         4.46 o                         
   0  -6  10         40.89         44.80         3.01 o                         
   1  -6  10         74.23         71.14         3.96 o                         
   2  -6  10         19.74         21.18         2.83 o                         
   3  -6  10          8.56          6.95         2.68 o                         
   4  -6  10         28.10         24.07         3.52 o                         
   5  -6  10          4.85          7.00         3.22 o                         
   6  -6  10          0.17         -2.94         4.32 o                         
  -8  -5  10          0.72          2.02         6.07 o                         
  -7  -5  10         30.23         30.44         5.92 o                         
  -6  -5  10          0.38          0.88         3.65 o                         
  -5  -5  10         27.68         27.12         4.10 o                         
  -4  -5  10         29.31         26.46         2.88 o                         
  -3  -5  10          0.17         -0.24         2.09 o                         
  -2  -5  10         37.62         36.04         2.49 o                         
  -1  -5  10          5.80          7.63         1.54 o                         
   0  -5  10          8.13          9.43         1.52 o                         
   1  -5  10         24.43         27.06         2.25 o                         
   2  -5  10         25.98         27.52         2.37 o                         
   3  -5  10          4.43          6.89         2.29 o                         
   4  -5  10         22.00         19.08         3.35 o                         
   5  -5  10          1.02          2.29         2.68 o                         
   6  -5  10          5.56          0.23         4.07 o                         
  -8  -4  10         14.67         22.12         5.66 o                         
  -7  -4  10         14.21          7.90         4.79 o                         
  -6  -4  10         12.66          9.43         3.56 o                         
  -5  -4  10         64.64         64.44         3.72 o                         
  -4  -4  10          0.80          2.02         1.91 o                         
  -3  -4  10         25.02         28.88         2.30 o                         
  -2  -4  10         29.50         31.46         1.96 o                         
  -1  -4  10         54.09         50.49         2.06 o                         
   0  -4  10         46.14         46.97         2.09 o                         
   1  -4  10         69.41         69.92         2.38 o                         
   2  -4  10         10.47         13.08         1.66 o                         
   3  -4  10         14.77         17.60         1.91 o                         
   4  -4  10         46.63         50.30         2.75 o                         
   5  -4  10          0.67          1.14         2.27 o                         
   6  -4  10         14.40         11.77         3.43 o                         
   7  -4  10          6.01         -0.83         5.56 o                         
  -8  -3  10         12.32         15.72         6.33 o                         
  -7  -3  10          2.64          1.38         3.60 o                         
  -6  -3  10          0.22          3.17         2.46 o                         
  -5  -3  10         23.59         27.80         2.23 o                         
  -4  -3  10        149.95        147.36         3.80 o                         
  -3  -3  10         67.77         71.88         2.72 o                         
  -2  -3  10        434.04        433.30         6.42 o                         
  -1  -3  10        119.12        115.73         2.63 o                         
   0  -3  10        113.16        112.50         2.59 o                         
   1  -3  10          4.06          2.23         1.03 o                         
   2  -3  10          0.15         -0.92         1.09 o                         
   3  -3  10         10.98         11.79         1.54 o                         
   4  -3  10         30.54         36.60         2.45 o                         
   5  -3  10          9.67         11.39         2.18 o                         
   6  -3  10         15.99         20.59         3.14 o                         
   7  -3  10          8.04          5.38         4.27 o                         
  -9  -2  10          3.09          3.75         5.35 o                         
  -8  -2  10         13.54         21.85         5.28 o                         
  -7  -2  10         31.46         27.09         5.06 o                         
  -6  -2  10          2.39          4.44         2.20 o                         
  -5  -2  10         50.87         49.40         2.66 o                         
  -4  -2  10         22.61         18.81         1.72 o                         
  -3  -2  10         29.12         29.60         1.84 o                         
  -2  -2  10         69.11         73.21         2.00 o                         
  -1  -2  10        669.16        628.82         8.19 o                         
   0  -2  10         71.38         76.40         1.96 o                         
   1  -2  10        552.09        518.16         7.16 o                         
   2  -2  10          0.22         -0.07         0.80 o                         
   3  -2  10         77.03         69.49         2.47 o                         
   4  -2  10          4.56          4.14         1.55 o                         
   5  -2  10          1.77          3.90         1.89 o                         
   6  -2  10          0.16          0.49         2.37 o                         
   7  -2  10         19.43         24.66         5.84 o                         
  -9  -1  10          3.93          7.83         5.02 o                         
  -8  -1  10          4.67          6.89         3.74 o                         
  -7  -1  10          0.70         -1.74         2.57 o                         
  -6  -1  10         13.31         17.46         2.22 o                         
  -5  -1  10          7.26          7.48         1.71 o                         
  -4  -1  10          0.77         -0.69         1.34 o                         
  -3  -1  10          1.10          1.91         1.04 o                         
  -2  -1  10         34.25         31.40         1.22 o                         
  -1  -1  10          9.58          5.79         0.66 o                         
   0  -1  10          7.56          8.82         1.13 o                         
   1  -1  10        133.55        131.74         3.33 o                         
   2  -1  10          0.10         -0.02         1.10 o                         
   3  -1  10         97.11         95.87         2.37 o                         
   4  -1  10          0.54          1.78         1.24 o                         
   5  -1  10          9.34          7.01         1.82 o                         
   6  -1  10          1.83         -0.95         2.33 o                         
   7  -1  10          2.62         -0.75         3.83 o                         
  -9   0  10          4.61          7.75         5.02 o                         
  -8   0  10         17.15         22.11         4.31 o                         
  -7   0  10         81.28         76.92         4.08 o                         
  -6   0  10         19.10         27.36         2.50 o                         
  -5   0  10        282.29        280.45         5.35 o                         
  -4   0  10          0.21          1.51         1.34 o                         
  -3   0  10        177.68        194.57         4.01 o                         
  -2   0  10         11.82         10.93         0.89 o                         
  -1   0  10          9.19          7.12         1.13 o                         
   0   0  10         30.56         33.79         2.33 o                         
   1   0  10         90.99        109.35         6.55 o                         
   2   0  10          0.28          0.28         0.77 o                         
   3   0  10         60.84         67.12         3.60 o                         
   4   0  10         19.33         24.25         2.12 o                         
   5   0  10         15.82         17.45         1.99 o                         
   6   0  10          3.95          5.70         2.56 o                         
   7   0  10          0.75          7.30         4.20 o                         
  -9   1  10          4.64          6.28         5.23 o                         
  -8   1  10         13.37         15.15         3.55 o                         
  -7   1  10         31.75         31.49         3.11 o                         
  -6   1  10         61.20         64.33         3.87 o                         
  -5   1  10        315.26        301.30         6.49 o                         
  -4   1  10         52.94         57.51         2.38 o                         
  -3   1  10        422.41        418.42         6.53 o                         
  -2   1  10          1.80          1.38         0.66 o                         
  -1   1  10        139.18        139.92         3.21 o                         
   0   1  10          0.86          0.44         1.85 o                         
   1   1  10          2.65          3.61         5.00 o                         
   2   1  10          0.12          0.75         1.15 o                         
   3   1  10          5.01          5.63         1.34 o                         
   4   1  10          1.15          0.58         1.38 o                         
   5   1  10          7.39          9.03         1.67 o                         
   6   1  10          7.73         14.66         3.05 o                         
  -9   2  10          2.28          2.92         4.18 o                         
  -8   2  10         24.98         23.33         5.01 o                         
  -7   2  10         24.39         22.30         2.89 o                         
  -6   2  10         16.97         20.40         2.45 o                         
  -5   2  10         47.00         43.69         2.45 o                         
  -4   2  10         10.66          9.75         1.58 o                         
  -3   2  10         13.49         13.09         1.21 o                         
  -2   2  10         93.82         86.52         2.36 o                         
  -1   2  10         29.55         25.94         1.97 o                         
   0   2  10        154.91        144.61         4.34 o                         
   1   2  10         30.40         24.11         2.97 o                         
   2   2  10         25.67         27.34         1.80 o                         
   3   2  10          4.26          5.35         1.22 o                         
   4   2  10          1.86          1.09         1.42 o                         
   5   2  10          0.89          1.83         1.70 o                         
   6   2  10          0.16         -2.69         2.69 o                         
  -9   3  10          9.46         16.46         4.79 o                         
  -8   3  10          3.82          2.04         3.35 o                         
  -7   3  10          0.18         -0.32         2.70 o                         
  -6   3  10          1.97         -0.29         2.06 o                         
  -5   3  10         17.21         16.79         2.04 o                         
  -4   3  10          4.13          2.67         1.43 o                         
  -3   3  10          3.82          2.76         1.16 o                         
  -2   3  10         39.33         40.58         1.48 o                         
  -1   3  10          9.25          7.35         1.01 o                         
   0   3  10         23.40         31.48         2.08 o                         
   1   3  10         55.11         49.44         3.80 o                         
   2   3  10          8.89         13.79         1.39 o                         
   3   3  10         17.24         19.49         1.91 o                         
   4   3  10          3.03          4.39         1.66 o                         
   5   3  10          1.07          0.40         2.06 o                         
   6   3  10          0.40          1.72         3.15 o                         
  -8   4  10         30.36         27.76         4.19 o                         
  -7   4  10          1.12          3.18         3.15 o                         
  -6   4  10         69.16         67.02         3.56 o                         
  -5   4  10          8.77          9.56         2.19 o                         
  -4   4  10         16.97         20.24         2.36 o                         
  -3   4  10          8.37         10.35         1.60 o                         
  -2   4  10          2.95          2.09         1.05 o                         
  -1   4  10         24.97         21.84         1.60 o                         
   0   4  10         27.89         29.75         1.68 o                         
   1   4  10         60.15         55.69         4.24 o                         
   2   4  10          1.31          2.52         1.67 o                         
   3   4  10         20.02         31.68         2.97 o                         
   4   4  10          9.54         11.86         2.14 o                         
   5   4  10          1.34          1.71         4.40 o                         
  -8   5  10          7.33         13.32         5.08 o                         
  -7   5  10         15.16          9.04         3.72 o                         
  -6   5  10         32.81         39.46         3.81 o                         
  -5   5  10         90.11         89.29         3.88 o                         
  -4   5  10         27.68         29.41         2.36 o                         
  -3   5  10         62.75         72.88         2.90 o                         
  -2   5  10          0.95          1.24         1.37 o                         
  -1   5  10          9.28         12.26         1.55 o                         
   0   5  10          3.20          3.40         1.59 o                         
   1   5  10          5.47          4.48         1.82 o                         
   2   5  10          0.39         -2.37         2.37 o                         
   3   5  10          8.54          8.88         2.26 o                         
   4   5  10          4.27          7.10         3.01 o                         
  -7   6  10          4.74          4.70         4.03 o                         
  -6   6  10          2.11          4.22         3.72 o                         
  -5   6  10         59.72         48.62         3.63 o                         
  -4   6  10          3.49          4.02         2.11 o                         
  -3   6  10        145.37        147.84         5.65 o                         
  -2   6  10          2.57          3.92         1.69 o                         
  -1   6  10         50.13         55.52         2.78 o                         
   0   6  10          0.58          2.78         1.62 o                         
   1   6  10          1.44          3.58         2.18 o                         
   2   6  10          6.19          6.00         2.42 o                         
   3   6  10          0.47         -2.01         2.34 o                         
   4   6  10          6.42          1.65         2.85 o                         
  -6   7  10          0.58          1.81         4.01 o                         
  -5   7  10          8.21          5.47         3.18 o                         
  -4   7  10          6.59          9.26         2.47 o                         
  -3   7  10         19.42         18.50         2.84 o                         
  -2   7  10         44.22         41.15         2.96 o                         
  -1   7  10         16.97         19.68         2.56 o                         
   0   7  10         35.28         33.22         2.74 o                         
   1   7  10          1.07          5.76         2.66 o                         
   2   7  10          4.09          7.72         2.78 o                         
  -4   8  10         13.94         13.15         3.34 o                         
  -3   8  10          1.34          4.33         2.95 o                         
  -2   8  10         35.18         36.55         3.73 o                         
  -1   8  10          0.76         -0.36         2.65 o                         
   0   8  10         28.76         34.39         3.50 o                         
   1   8  10          8.05          7.29         3.05 o                         
  -3  -9  11          0.18          3.73         6.33 o                         
  -2  -9  11          3.40          3.83         6.01 o                         
  -1  -9  11          0.05          1.14         3.64 o                         
   0  -9  11         14.67         20.43         5.02 o                         
   1  -9  11          0.94          3.67         4.26 o                         
   2  -9  11          1.79          0.42         7.78 o                         
  -4  -8  11          1.58         -0.44         4.65 o                         
  -3  -8  11         17.26         17.05         4.06 o                         
  -2  -8  11          5.37         10.07         3.59 o                         
  -1  -8  11          0.04         -1.98         3.22 o                         
   0  -8  11         13.68         15.94         4.25 o                         
   1  -8  11         27.31         32.58         5.16 o                         
   2  -8  11         21.48         16.01         4.39 o                         
   3  -8  11         24.23         34.19         5.96 o                         
  -6  -7  11         18.53         19.14         7.26 o                         
  -5  -7  11         19.16         17.47         5.26 o                         
  -4  -7  11          9.55          2.93         3.86 o                         
  -3  -7  11         51.01         44.69         4.58 o                         
  -2  -7  11          3.53          4.94         2.64 o                         
  -1  -7  11          9.35         10.11         3.14 o                         
   0  -7  11         43.71         39.14         3.50 o                         
   1  -7  11          2.67          6.71         3.09 o                         
   2  -7  11          3.60          4.88         3.02 o                         
   3  -7  11          9.98         10.48         3.50 o                         
   4  -7  11         24.31         20.09         5.38 o                         
  -6  -6  11         10.14          9.83         5.26 o                         
  -5  -6  11          4.15          9.90         4.11 o                         
  -4  -6  11          5.67         11.59         3.60 o                         
  -3  -6  11          0.51         -1.29         2.35 o                         
  -2  -6  11          5.12          4.91         2.23 o                         
  -1  -6  11          0.89         -2.20         2.20 o                         
   0  -6  11         10.05         13.48         2.62 o                         
   1  -6  11          5.35          7.59         2.45 o                         
   2  -6  11          4.38          5.37         2.47 o                         
   3  -6  11          3.66          3.09         2.86 o                         
   4  -6  11          0.89          0.30         2.91 o                         
   5  -6  11          0.91         -3.29         4.21 o                         
  -7  -5  11          0.77          4.60         5.02 o                         
  -6  -5  11          3.81          9.50         4.12 o                         
  -5  -5  11          2.73         -2.37         3.31 o                         
  -4  -5  11          1.24          2.19         2.42 o                         
  -3  -5  11         45.39         43.24         3.03 o                         
  -2  -5  11         20.87         23.38         2.24 o                         
  -1  -5  11         21.49         24.25         2.14 o                         
   0  -5  11         53.65         60.67         2.73 o                         
   1  -5  11          4.04          2.71         1.70 o                         
   2  -5  11         21.40         22.34         2.25 o                         
   3  -5  11          2.57          4.56         2.22 o                         
   4  -5  11          0.01         -2.27         2.51 o                         
   5  -5  11          0.43         14.55         5.70 o                         
  -8  -4  11          2.07         -2.28         5.72 o                         
  -7  -4  11          0.04          0.25         4.63 o                         
  -6  -4  11         31.91         27.50         5.14 o                         
  -5  -4  11          1.33          6.73         2.58 o                         
  -4  -4  11         73.71         75.38         3.75 o                         
  -3  -4  11          1.10          1.14         1.72 o                         
  -2  -4  11          0.91         -0.26         1.36 o                         
  -1  -4  11          0.36          0.48         1.29 o                         
   0  -4  11         37.60         40.18         2.55 o                         
   1  -4  11          0.51          1.04         1.21 o                         
   2  -4  11         23.53         28.07         2.38 o                         
   3  -4  11          2.92          2.32         1.83 o                         
   4  -4  11          1.02         -1.78         2.11 o                         
   5  -4  11          3.91          6.41         2.73 o                         
   6  -4  11          7.14          0.95         4.00 o                         
  -8  -3  11          9.88          5.54         5.06 o                         
  -7  -3  11          0.26          4.89         3.83 o                         
  -6  -3  11         23.22         30.39         3.28 o                         
  -5  -3  11         47.82         45.28         2.78 o                         
  -4  -3  11          0.18          2.96         1.64 o                         
  -3  -3  11        247.74        251.81         4.86 o                         
  -2  -3  11         12.64         13.53         1.47 o                         
  -1  -3  11        109.03        105.79         3.60 o                         
   0  -3  11         31.97         33.16         2.29 o                         
   1  -3  11          0.65         -0.50         1.08 o                         
   2  -3  11         17.43         20.75         1.65 o                         
   3  -3  11         30.95         32.65         2.28 o                         
   4  -3  11          0.64          1.14         1.75 o                         
   5  -3  11         41.69         38.44         3.36 o                         
   6  -3  11          0.34          0.67         3.18 o                         
  -8  -2  11          1.85          4.55         4.76 o                         
  -7  -2  11          1.44         -0.63         3.49 o                         
  -6  -2  11         13.40         12.90         3.77 o                         
  -5  -2  11         23.42         19.71         2.26 o                         
  -4  -2  11         30.98         35.42         2.12 o                         
  -3  -2  11         21.99         28.40         1.86 o                         
  -2  -2  11          0.39          0.28         0.97 o                         
  -1  -2  11          9.53         12.91         1.25 o                         
   0  -2  11          4.98          5.75         0.98 o                         
   1  -2  11          0.48          0.98         0.80 o                         
   2  -2  11          9.41          6.01         0.97 o                         
   3  -2  11          9.74         12.05         1.41 o                         
   4  -2  11          9.80         11.80         1.75 o                         
   5  -2  11          0.73          2.07         1.85 o                         
   6  -2  11          7.98          3.14         3.11 o                         
  -8  -1  11          1.20          2.55         3.85 o                         
  -7  -1  11          4.75         -1.39         2.84 o                         
  -6  -1  11          2.75          1.57         2.04 o                         
  -5  -1  11          8.58          5.52         1.81 o                         
  -4  -1  11         10.70         17.48         1.75 o                         
  -3  -1  11        130.87        127.76         3.00 o                         
  -2  -1  11         37.84         41.31         2.49 o                         
  -1  -1  11         86.01         94.36         2.01 o                         
   0  -1  11          8.01          7.20         1.18 o                         
   1  -1  11          0.95         -0.22         1.17 o                         
   2  -1  11          7.81          9.13         1.52 o                         
   3  -1  11          3.99          2.43         1.05 o                         
   4  -1  11          0.43          1.01         1.44 o                         
   5  -1  11         11.89         11.14         1.95 o                         
   6  -1  11          0.03         -2.81         2.81 o                         
  -8   0  11          9.65         10.44         4.03 o                         
  -7   0  11         21.04         29.40         3.20 o                         
  -6   0  11         21.12         19.40         2.78 o                         
  -5   0  11          0.23         -0.38         1.60 o                         
  -4   0  11         40.30         31.83         2.00 o                         
  -3   0  11         22.86         20.09         1.42 o                         
  -2   0  11        145.30        131.92         3.58 o                         
  -1   0  11         36.07         40.01         1.93 o                         
   0   0  11        109.40        114.22         4.51 o                         
   1   0  11          3.41          4.73         5.84 o                         
   2   0  11          6.47          8.25         1.04 o                         
   3   0  11         11.13         10.22         1.45 o                         
   4   0  11          0.39          0.36         1.29 o                         
   5   0  11          0.28         -1.65         1.65 o                         
   6   0  11          0.15         -2.86         2.86 o                         
  -8   1  11          1.01          5.51         3.23 o                         
  -7   1  11          2.18          1.09         2.47 o                         
  -6   1  11          6.72          7.59         2.14 o                         
  -5   1  11         30.68         26.10         2.18 o                         
  -4   1  11         11.26         15.47         1.84 o                         
  -3   1  11        184.29        171.06         3.29 o                         
  -2   1  11          2.25          4.20         1.01 o                         
  -1   1  11         71.79         66.73         2.36 o                         
   0   1  11         22.29         21.72         2.89 o                         
   1   1  11          4.55          6.39         5.56 o                         
   2   1  11         58.60         54.60         3.64 o                         
   3   1  11         10.24         11.71         2.50 o                         
   4   1  11          1.98          4.49         1.33 o                         
   5   1  11          2.26          2.04         1.82 o                         
   6   1  11          1.75         -1.36         3.02 o                         
  -8   2  11         35.01         32.00         4.19 o                         
  -7   2  11          1.29          2.15         2.47 o                         
  -6   2  11         60.16         62.92         3.38 o                         
  -5   2  11          3.44          3.55         1.74 o                         
  -4   2  11         50.10         58.03         2.44 o                         
  -3   2  11          2.85          4.69         1.14 o                         
  -2   2  11          0.04         -0.98         1.00 o                         
  -1   2  11          1.13          0.38         1.14 o                         
   0   2  11         28.67         25.62         1.39 o                         
   1   2  11         14.73          9.78         1.76 o                         
   2   2  11         15.70         18.22         1.65 o                         
   3   2  11         40.60         37.60         2.70 o                         
   4   2  11         11.10         14.63         1.74 o                         
   5   2  11          8.91         13.27         2.23 o                         
  -8   3  11          7.03          6.41         3.58 o                         
  -7   3  11          0.16          0.55         2.59 o                         
  -6   3  11          6.11          4.67         2.22 o                         
  -5   3  11         25.75         22.90         2.21 o                         
  -4   3  11         40.52         42.40         2.29 o                         
  -3   3  11        151.47        146.48         3.66 o                         
  -2   3  11         38.42         42.47         2.59 o                         
  -1   3  11        104.72        109.41         3.90 o                         
   0   3  11          1.22          0.12         1.21 o                         
   1   3  11          1.26          2.70         1.60 o                         
   2   3  11         13.46         16.94         1.97 o                         
   3   3  11          5.66          9.36         2.08 o                         
   4   3  11          1.45          2.31         1.66 o                         
   5   3  11          9.88         14.51         2.54 o                         
  -8   4  11          2.44          0.54         3.59 o                         
  -7   4  11          6.40          9.03         3.40 o                         
  -6   4  11          1.03          0.20         2.40 o                         
  -5   4  11          8.88          8.10         2.12 o                         
  -4   4  11          3.74          3.60         1.67 o                         
  -3   4  11         64.97         64.52         2.77 o                         
  -2   4  11          0.63          0.99         1.61 o                         
  -1   4  11         71.84         66.59         3.01 o                         
   0   4  11          5.69          6.94         1.27 o                         
   1   4  11         21.96         20.79         1.72 o                         
   2   4  11          5.60          8.49         2.25 o                         
   3   4  11          0.27          2.49         1.83 o                         
   4   4  11          5.89          4.27         2.25 o                         
  -7   5  11         26.54         30.65         4.21 o                         
  -6   5  11          1.85         -0.39         2.57 o                         
  -5   5  11         21.59         24.62         3.49 o                         
  -4   5  11          7.22          5.06         1.89 o                         
  -3   5  11          1.34          3.85         1.80 o                         
  -2   5  11         72.86         74.08         3.23 o                         
  -1   5  11         27.71         30.94         2.38 o                         
   0   5  11         94.33         93.18         6.64 o                         
   1   5  11         14.10         16.41         2.27 o                         
   2   5  11         40.27         38.74         2.91 o                         
   3   5  11          4.84          3.85         2.31 o                         
   4   5  11          0.22          4.17         6.12 o                         
  -6   6  11          7.85         10.02         3.38 o                         
  -5   6  11          8.90         11.51         2.77 o                         
  -4   6  11         16.84         19.77         2.53 o                         
  -3   6  11          0.24          1.34         1.98 o                         
  -2   6  11          4.14          3.20         1.85 o                         
  -1   6  11          1.69          0.58         1.97 o                         
   0   6  11          4.65          5.52         2.24 o                         
   1   6  11          2.19          3.12         2.33 o                         
   2   6  11          9.00          6.43         2.46 o                         
  -5   7  11          2.96          6.18         3.07 o                         
  -4   7  11         49.59         56.21         4.30 o                         
  -3   7  11          0.53         -0.95         2.67 o                         
  -2   7  11         14.57         19.26         2.94 o                         
  -1   7  11          7.14          5.59         2.72 o                         
   0   7  11          0.16         -1.10         2.56 o                         
   1   7  11          0.74         -0.01         2.56 o                         
  -3  -8  12          5.53          9.04         3.88 o                         
  -2  -8  12          0.99         -0.21         3.47 o                         
  -1  -8  12          8.17         15.02         3.82 o                         
   0  -8  12          5.95         14.00         4.36 o                         
   1  -8  12          0.75         -1.06         4.51 o                         
   2  -8  12         30.47         41.43        10.70 o                         
  -5  -7  12         12.63         21.15         5.28 o                         
  -4  -7  12          5.95         12.95         4.22 o                         
  -3  -7  12         22.06         20.44         4.03 o                         
  -2  -7  12          3.67          3.54         3.25 o                         
  -1  -7  12         12.61         14.28         3.39 o                         
   0  -7  12          1.46          0.92         2.91 o                         
   1  -7  12          0.25         -2.53         2.88 o                         
   2  -7  12          1.41          5.64         3.20 o                         
   3  -7  12         14.30         19.18         6.95 o                         
  -6  -6  12          7.85          6.32         5.24 o                         
  -5  -6  12          3.17          2.61         3.94 o                         
  -4  -6  12          4.47          1.89         3.41 o                         
  -3  -6  12          2.38         12.05         2.76 o                         
  -2  -6  12          1.14          2.44         2.20 o                         
  -1  -6  12          3.18          6.02         2.18 o                         
   0  -6  12         10.08         13.96         2.99 o                         
   1  -6  12          3.94          2.06         2.41 o                         
   2  -6  12         20.31         20.15         3.76 o                         
   3  -6  12          1.54          3.47         3.89 o                         
   4  -6  12          1.29         -4.14         4.14 o                         
  -6  -5  12          5.21          4.54         4.17 o                         
  -5  -5  12          0.32         -1.60         3.47 o                         
  -4  -5  12          2.71          8.11         2.69 o                         
  -3  -5  12         17.38         13.72         2.50 o                         
  -2  -5  12          9.84         16.81         2.19 o                         
  -1  -5  12         21.12         21.12         2.15 o                         
   0  -5  12          1.22          1.12         1.74 o                         
   1  -5  12          1.60         -1.08         2.28 o                         
   2  -5  12          6.16          5.71         2.68 o                         
   3  -5  12         23.14         30.12         3.47 o                         
   4  -5  12          9.35         15.98         3.76 o                         
   5  -5  12         14.29         11.12         6.53 o                         
  -7  -4  12          6.86          1.09         4.74 o                         
  -6  -4  12         29.71         31.99         4.64 o                         
  -5  -4  12         33.92         35.64         3.52 o                         
  -4  -4  12         61.94         64.31         3.57 o                         
  -3  -4  12         21.47         22.07         2.33 o                         
  -2  -4  12         31.15         34.52         2.27 o                         
  -1  -4  12          1.34          2.32         1.37 o                         
   0  -4  12          0.87          1.47         1.47 o                         
   1  -4  12         12.15         12.85         1.72 o                         
   2  -4  12         25.04         27.31         3.70 o                         
   3  -4  12         23.10         25.01         2.51 o                         
   4  -4  12          8.98          9.16         3.02 o                         
   5  -4  12          4.26          5.03         3.73 o                         
  -7  -3  12          7.26          4.24         4.73 o                         
  -6  -3  12          0.64          3.21         2.81 o                         
  -5  -3  12         11.92          8.04         2.13 o                         
  -4  -3  12          1.03          0.12         1.73 o                         
  -3  -3  12        125.21        115.22         5.47 o                         
  -2  -3  12          1.95          1.43         1.27 o                         
  -1  -3  12        133.57        128.48         3.56 o                         
   0  -3  12         35.23         31.52         1.89 o                         
   1  -3  12         39.90         38.86         2.00 o                         
   2  -3  12          8.58          7.56         1.62 o                         
   3  -3  12          3.15          1.56         1.69 o                         
   4  -3  12          0.82          1.36         2.03 o                         
   5  -3  12          8.36          8.60         3.18 o                         
  -8  -2  12          0.94          4.29         4.68 o                         
  -7  -2  12          3.13          4.13         3.59 o                         
  -6  -2  12          2.02          1.78         2.38 o                         
  -5  -2  12         11.31         11.34         2.21 o                         
  -4  -2  12          7.56          6.92         1.67 o                         
  -3  -2  12          0.75          0.39         1.35 o                         
  -2  -2  12          6.71          3.69         1.23 o                         
  -1  -2  12         59.00         54.81         2.04 o                         
   0  -2  12          0.42          1.64         0.96 o                         
   1  -2  12         32.62         33.28         1.50 o                         
   2  -2  12          9.00         10.11         1.13 o                         
   3  -2  12          7.18          7.29         1.53 o                         
   4  -2  12          4.59          6.52         1.96 o                         
   5  -2  12          0.13          2.55         2.20 o                         
  -8  -1  12          8.06         11.31         4.15 o                         
  -7  -1  12         33.01         39.62         3.89 o                         
  -6  -1  12         27.29         20.37         2.51 o                         
  -5  -1  12         28.46         33.07         2.68 o                         
  -4  -1  12         56.34         61.27         2.64 o                         
  -3  -1  12          4.00          4.14         1.27 o                         
  -2  -1  12         14.41         20.90         2.11 o                         
  -1  -1  12          0.76          1.55         0.85 o                         
   0  -1  12         26.67         25.47         2.14 o                         
   1  -1  12         14.74         16.26         2.65 o                         
   2  -1  12         38.21         38.01         2.10 o                         
   3  -1  12          0.32         -1.33         1.33 o                         
   4  -1  12         15.69         21.43         1.92 o                         
   5  -1  12          5.02          4.63         2.36 o                         
  -8   0  12          2.83         11.00         4.22 o                         
  -7   0  12         65.01         53.44         3.81 o                         
  -6   0  12          0.06          0.01         2.04 o                         
  -5   0  12        114.79        117.03         3.77 o                         
  -4   0  12         10.30         11.86         1.67 o                         
  -3   0  12         13.97         14.06         1.53 o                         
  -2   0  12         36.40         43.24         1.91 o                         
  -1   0  12         25.76         25.39         1.23 o                         
   0   0  12         43.71         48.10         1.85 o                         
   1   0  12          2.23          3.61         6.12 o                         
   2   0  12          0.14         -0.61         0.90 o                         
   3   0  12          9.08          8.45         1.22 o                         
   4   0  12          9.38         13.76         1.67 o                         
   5   0  12         11.37         10.59         2.28 o                         
  -8   1  12          5.77          9.51         3.52 o                         
  -7   1  12          2.49          1.95         2.59 o                         
  -6   1  12          0.42         -1.94         2.04 o                         
  -5   1  12          3.48          0.82         1.73 o                         
  -4   1  12         51.66         48.39         2.28 o                         
  -3   1  12         32.08         32.84         1.98 o                         
  -2   1  12        124.20        116.33         2.88 o                         
  -1   1  12         32.89         34.04         1.92 o                         
   0   1  12         38.83         38.64         2.18 o                         
   1   1  12         30.89         34.47         8.06 o                         
   2   1  12          6.65          5.56         6.95 o                         
   3   1  12          3.79          4.01         1.42 o                         
   4   1  12          0.08          1.99         1.62 o                         
   5   1  12          0.02          0.17         2.03 o                         
  -8   2  12          0.81          2.73         3.74 o                         
  -7   2  12         18.22         18.73         2.94 o                         
  -6   2  12          5.47          5.72         2.24 o                         
  -5   2  12         25.39         27.21         2.30 o                         
  -4   2  12          6.71          7.34         1.89 o                         
  -3   2  12          0.25         -1.46         1.46 o                         
  -2   2  12          1.78          2.78         1.19 o                         
  -1   2  12         65.16         59.70         3.98 o                         
   0   2  12          6.12         10.42         1.74 o                         
   1   2  12         42.70         56.15         9.73 o                         
   2   2  12          1.55          3.02         2.93 o                         
   3   2  12         12.26         13.67         1.40 o                         
   4   2  12          0.07         -1.26         1.72 o                         
  -7   3  12         12.74         13.36         3.22 o                         
  -6   3  12          2.86          9.48         2.40 o                         
  -5   3  12         24.77         33.67         2.43 o                         
  -4   3  12          0.18          1.31         1.73 o                         
  -3   3  12          4.58          9.04         1.85 o                         
  -2   3  12          2.46          2.48         1.62 o                         
  -1   3  12          0.39         -0.36         1.08 o                         
   0   3  12          2.67          2.48         1.06 o                         
   1   3  12          5.71          5.38         1.70 o                         
   2   3  12          4.41          4.42         1.70 o                         
   3   3  12          0.17          4.54         2.29 o                         
   4   3  12          2.33          1.80         1.91 o                         
  -7   4  12          7.37         11.17         3.99 o                         
  -6   4  12         10.66         10.76         2.96 o                         
  -5   4  12         32.54         39.92         2.87 o                         
  -4   4  12         50.35         57.56         2.97 o                         
  -3   4  12         45.47         52.06         3.02 o                         
  -2   4  12         30.51         33.18         2.36 o                         
  -1   4  12         13.88         14.17         1.82 o                         
   0   4  12          2.00          1.78         1.43 o                         
   1   4  12          6.77          5.28         1.60 o                         
   2   4  12         14.04         13.86         2.89 o                         
   3   4  12          0.88         -1.76         1.85 o                         
  -6   5  12          1.36          0.30         2.79 o                         
  -5   5  12         15.14          8.82         2.83 o                         
  -4   5  12          7.19          3.46         2.09 o                         
  -3   5  12          6.56          8.56         1.78 o                         
  -2   5  12         16.65         13.67         2.18 o                         
  -1   5  12          1.70          1.94         1.84 o                         
   0   5  12          5.78          6.28         2.16 o                         
   1   5  12          0.11          1.95         1.96 o                         
   2   5  12          4.41          7.33         2.23 o                         
  -5   6  12          0.19          4.29         3.10 o                         
  -4   6  12          9.47          9.67         2.79 o                         
  -3   6  12          1.09          4.16         2.14 o                         
  -2   6  12         16.06         14.58         2.80 o                         
  -1   6  12          1.36         -0.41         2.27 o                         
   0   6  12          8.88          7.50         2.42 o                         
   1   6  12          4.31          5.71         2.51 o                         
  -2   7  12          1.19         -2.82         4.47 o                         
  -3  -7  13          0.47          1.86         3.89 o                         
  -2  -7  13          6.40          6.62         2.94 o                         
  -1  -7  13          0.63         -0.10         3.36 o                         
   0  -7  13          5.51          3.29         4.27 o                         
   1  -7  13          0.94         -0.25         4.27 o                         
   2  -7  13          0.71          6.83         4.86 o                         
  -5  -6  13          8.38          9.05         6.22 o                         
  -4  -6  13          1.27          0.60         3.36 o                         
  -3  -6  13          0.70          0.10         2.59 o                         
  -2  -6  13         12.78         19.20         2.72 o                         
  -1  -6  13          2.79          0.63         2.39 o                         
   0  -6  13          7.77         12.66         3.68 o                         
   1  -6  13         16.52         15.09         4.11 o                         
   2  -6  13          6.68          4.93         5.14 o                         
   3  -6  13          6.06          4.66         4.47 o                         
  -6  -5  13         13.26         18.91         6.02 o                         
  -5  -5  13          3.54          8.06         3.65 o                         
  -4  -5  13          0.11         -1.14         2.60 o                         
  -3  -5  13          0.52          2.06         2.23 o                         
  -2  -5  13         12.11         11.36         2.30 o                         
  -1  -5  13          1.36          4.18         2.25 o                         
   0  -5  13         26.96         24.82         3.91 o                         
   1  -5  13          6.38         10.61         2.80 o                         
   2  -5  13          0.44         -2.84         2.94 o                         
   3  -5  13          5.58         -0.35         3.18 o                         
  -6  -4  13          1.70         -2.77         3.63 o                         
  -5  -4  13         94.00         91.18         4.76 o                         
  -4  -4  13          3.47          3.14         2.25 o                         
  -3  -4  13         45.02         47.16         2.84 o                         
  -2  -4  13          5.58          6.49         2.01 o                         
  -1  -4  13          0.26         -0.22         1.62 o                         
   0  -4  13          0.62         -0.25         1.54 o                         
   1  -4  13         35.48         42.77         2.88 o                         
   2  -4  13          1.74          2.39         2.54 o                         
   3  -4  13         37.23         38.07         3.26 o                         
   4  -4  13          0.07         -3.21         3.89 o                         
  -7  -3  13          0.39          1.49         4.49 o                         
  -6  -3  13          0.44         -0.86         2.93 o                         
  -5  -3  13          5.62          4.38         2.27 o                         
  -4  -3  13         10.93         11.95         2.07 o                         
  -3  -3  13         21.30         27.50         2.24 o                         
  -2  -3  13          8.58         10.54         1.72 o                         
  -1  -3  13          4.09          5.50         1.63 o                         
   0  -3  13          3.94          6.94         1.49 o                         
   1  -3  13          2.46          2.28         1.35 o                         
   2  -3  13          0.14          1.70         1.65 o                         
   3  -3  13          5.76          5.82         2.14 o                         
   4  -3  13          3.11          1.76         2.26 o                         
  -7  -2  13          0.02         -3.77         3.77 o                         
  -6  -2  13          2.64          3.30         2.52 o                         
  -5  -2  13          9.58         14.04         2.37 o                         
  -4  -2  13          0.46         -0.75         1.65 o                         
  -3  -2  13         12.03         13.27         1.89 o                         
  -2  -2  13         20.04         25.79         2.06 o                         
  -1  -2  13         10.90         11.01         1.49 o                         
   0  -2  13         29.09         35.45         1.77 o                         
   1  -2  13          0.36         -0.03         1.05 o                         
   2  -2  13          7.50          9.72         1.53 o                         
   3  -2  13         10.65         13.66         1.78 o                         
   4  -2  13          0.23         -1.01         1.86 o                         
  -7  -1  13          8.87         11.51         3.62 o                         
  -6  -1  13          0.34          0.23         2.33 o                         
  -5  -1  13          0.40          0.39         1.89 o                         
  -4  -1  13          2.21         -0.52         1.71 o                         
  -3  -1  13          1.34          0.92         1.42 o                         
  -2  -1  13          0.45          1.52         1.25 o                         
  -1  -1  13         15.74         18.81         1.31 o                         
   0  -1  13          6.73         10.39         1.18 o                         
   1  -1  13         32.19         35.44         2.72 o                         
   2  -1  13         22.40         25.15         1.68 o                         
   3  -1  13          3.75          3.68         1.52 o                         
   4  -1  13         14.40         17.41         2.17 o                         
  -7   0  13          7.28         10.04         3.67 o                         
  -6   0  13         13.28         18.13         2.57 o                         
  -5   0  13         27.50         27.48         2.33 o                         
  -4   0  13         23.50         31.81         2.28 o                         
  -3   0  13          6.16          5.52         1.75 o                         
  -2   0  13          0.23          1.54         1.51 o                         
  -1   0  13          0.02          0.73         0.94 o                         
   0   0  13          1.07          1.23         1.16 o                         
   1   0  13          2.24         -0.56         6.95 o                         
   2   0  13          0.93         -0.69         1.38 o                         
   3   0  13          0.51         -0.05         1.11 o                         
   4   0  13          0.61          1.42         1.92 o                         
  -7   1  13          0.48          1.82         2.76 o                         
  -6   1  13          0.12          2.70         2.20 o                         
  -5   1  13          8.01          7.06         2.07 o                         
  -4   1  13          0.25          0.75         1.54 o                         
  -3   1  13         18.68         23.96         2.09 o                         
  -2   1  13          5.19          5.50         1.50 o                         
  -1   1  13          0.04          0.27         0.89 o                         
   0   1  13          4.43          3.77         1.26 o                         
   1   1  13          6.95          3.89         6.67 o                         
   3   1  13          1.65          3.46         1.41 o                         
   4   1  13          1.08          1.36         1.82 o                         
  -7   2  13          0.91          2.40         3.85 o                         
  -6   2  13          0.37         -0.27         2.23 o                         
  -5   2  13         17.54         19.56         2.35 o                         
  -4   2  13          0.05         -0.31         1.59 o                         
  -3   2  13         12.96         14.84         1.96 o                         
  -2   2  13         19.08         20.14         1.78 o                         
  -1   2  13          2.01          4.05         1.24 o                         
   0   2  13         17.71         18.32         1.41 o                         
   1   2  13          2.01         -5.56         6.39 o                         
   2   2  13          0.69          3.04         1.53 o                         
   3   2  13          6.76         10.07         1.72 o                         
  -6   3  13          1.21          2.43         2.73 o                         
  -5   3  13          0.28          3.78         2.38 o                         
  -4   3  13          2.40          2.23         1.68 o                         
  -3   3  13          2.23         -0.24         1.75 o                         
  -2   3  13         15.84         15.31         1.90 o                         
  -1   3  13          0.05          0.44         1.31 o                         
   0   3  13         34.74         37.20         2.31 o                         
   1   3  13          1.32          0.64         1.46 o                         
   2   3  13         22.93         22.97         2.86 o                         
   3   3  13          0.07         -0.10         1.84 o                         
  -6   4  13          0.12         -2.92         2.92 o                         
  -5   4  13          4.02          3.67         2.58 o                         
  -4   4  13          5.54          5.77         2.48 o                         
  -3   4  13          3.45          2.72         2.14 o                         
  -2   4  13         21.30         18.69         2.23 o                         
  -1   4  13          3.29          2.43         1.62 o                         
   0   4  13          7.86          5.66         2.00 o                         
   1   4  13          5.96          3.79         2.57 o                         
   2   4  13          0.15          0.98         1.87 o                         
  -5   5  13          0.40         -0.21         5.01 o                         
  -4   5  13          7.72         10.89         3.18 o                         
  -3   5  13          0.45         -0.14         2.32 o                         
  -2   5  13          0.33         -1.41         2.14 o                         
  -1   5  13          0.07         -0.97         2.02 o                         
   0   5  13          2.88          0.45         2.06 o                         
   1   5  13          0.13          2.54         2.09 o                         
  -3  -6  14          0.64         -0.30         2.85 o                         
  -2  -6  14          0.13          1.30         2.89 o                         
  -1  -6  14          2.11          4.19         3.28 o                         
   0  -6  14          2.35          0.56         8.34 o                         
   1  -6  14         10.12         21.17         4.93 o                         
  -4  -5  14          2.07          5.08         3.29 o                         
  -3  -5  14          2.41          3.71         2.81 o                         
  -2  -5  14          0.39          0.83         2.58 o                         
  -1  -5  14         23.47         23.63         3.13 o                         
   0  -5  14          3.47          7.12         2.81 o                         
   1  -5  14         19.71         20.79         3.68 o                         
   2  -5  14          0.25          5.34         3.18 o                         
  -5  -4  14          1.28          2.01         2.91 o                         
  -4  -4  14          0.72          0.08         4.00 o                         
  -3  -4  14          1.52          1.78         2.26 o                         
  -2  -4  14          9.09          6.44         2.34 o                         
  -1  -4  14          1.66          0.52         2.05 o                         
   0  -4  14          9.62         10.66         1.95 o                         
   1  -4  14         10.34         10.03         2.80 o                         
   2  -4  14          7.14         11.28         2.59 o                         
   3  -4  14          0.72          0.32         3.79 o                         
  -6  -3  14          2.88         14.34         4.36 o                         
  -5  -3  14          0.08         -2.57         2.57 o                         
  -4  -3  14          0.20          1.71         2.28 o                         
  -3  -3  14          2.22          0.37         1.91 o                         
  -2  -3  14          1.27          3.00         1.79 o                         
  -1  -3  14          5.58          6.18         1.93 o                         
   0  -3  14          0.10         -0.93         1.45 o                         
   1  -3  14          3.06          2.91         1.56 o                         
   2  -3  14          0.07          0.13         1.98 o                         
   3  -3  14          0.75         -1.50         2.05 o                         
  -6  -2  14         10.04         13.60         3.00 o                         
  -5  -2  14          0.03         -0.77         2.48 o                         
  -4  -2  14          1.59          1.91         2.01 o                         
  -3  -2  14          2.68          2.25         1.69 o                         
  -2  -2  14          0.01         -1.12         1.53 o                         
  -1  -2  14          1.07          0.90         1.42 o                         
   0  -2  14          0.73          2.68         1.33 o                         
   1  -2  14          7.50          9.70         1.54 o                         
   2  -2  14          0.25         -1.83         2.92 o                         
   3  -2  14         11.52         18.70         2.74 o                         
  -6  -1  14          0.14         -2.21         2.67 o                         
  -5  -1  14          0.35          2.09         2.31 o                         
  -4  -1  14          3.70          2.53         1.78 o                         
  -3  -1  14         11.79         10.23         2.00 o                         
  -2  -1  14          1.74          3.44         1.58 o                         
  -1  -1  14          2.10          2.31         1.23 o                         
   0  -1  14          2.92          1.86         1.29 o                         
   1  -1  14          2.85          3.03         1.19 o                         
   2  -1  14          1.93          1.72         1.14 o                         
   3  -1  14         17.12         18.08         2.56 o                         
  -6   0  14          4.29          2.89         2.72 o                         
  -5   0  14          5.40          2.69         2.41 o                         
  -4   0  14          2.16          1.39         2.02 o                         
  -3   0  14         26.10         27.94         2.36 o                         
  -2   0  14          0.67          3.35         1.54 o                         
  -1   0  14         30.53         30.78         3.24 o                         
   0   0  14          0.75          5.49         1.57 o                         
   3   0  14          0.00         -0.53         1.76 o                         
  -6   1  14          0.06         -2.69         2.80 o                         
  -5   1  14          0.16         -1.26         2.21 o                         
  -4   1  14          1.37          1.44         2.77 o                         
  -3   1  14          6.07          3.02         1.84 o                         
  -2   1  14          0.20          2.80         1.50 o                         
  -1   1  14         11.08         11.32         1.40 o                         
   0   1  14          6.02          3.95         1.50 o                         
   1   1  14         13.91         19.74         8.90 o                         
  -5   2  14          3.44          3.41         2.34 o                         
  -4   2  14          6.99          7.11         2.41 o                         
  -3   2  14          0.02         -1.92         2.08 o                         
  -2   2  14          4.49          7.60         2.27 o                         
  -1   2  14          0.90          1.03         1.39 o                         
   0   2  14          2.36          0.60         1.52 o                         
   1   2  14          3.31         -3.61         7.78 o                         
   2   2  14          0.88          0.56         8.06 o                         
  -5   3  14          0.11         -2.79         2.79 o                         
  -4   3  14         40.94         41.02         3.34 o                         
  -3   3  14          0.51          1.87         2.03 o                         
  -2   3  14         11.35         10.58         2.04 o                         
  -1   3  14          1.30          0.88         1.75 o                         
   0   3  14          2.52          1.24         1.51 o                         
   1   3  14          0.07          7.23         8.06 o                         
  -4   4  14          3.98          2.77         2.62 o                         
  -3   4  14          3.39          4.43         2.39 o                         
  -2   4  14          8.83         11.10         2.56 o                         
  -1   4  14          4.77          6.58         2.21 o                         
   0   4  14         14.85         16.87         2.61 o                         
  -1  -5  15          9.55         16.14         6.39 o                         
  -3  -4  15          0.05         -2.46         2.46 o                         
  -2  -4  15          0.87          0.23         2.52 o                         
  -1  -4  15          0.03         -2.26         2.26 o                         
   0  -4  15          0.02          2.04         2.28 o                         
   1  -4  15          0.16          2.22         4.45 o                         
  -4  -3  15          6.65          5.98         2.65 o                         
  -3  -3  15          0.05         -0.16         2.43 o                         
  -2  -3  15          6.96          7.88         2.52 o                         
  -1  -3  15          8.84          9.08         2.07 o                         
   0  -3  15          2.67          7.88         2.10 o                         
   1  -3  15         10.25         11.36         2.06 o                         
  -4  -2  15          0.72          4.18         2.81 o                         
  -3  -2  15          7.30          6.07         2.38 o                         
  -2  -2  15          1.31          2.61         2.18 o                         
  -1  -2  15         24.30         29.45         2.25 o                         
   0  -2  15          4.55          5.85         1.78 o                         
   1  -2  15         25.50         25.44         2.17 o                         
  -5  -1  15          7.12          5.61         2.64 o                         
  -4  -1  15          0.35          2.65         2.36 o                         
  -3  -1  15          4.41          4.42         2.26 o                         
  -2  -1  15          0.14         -1.77         1.77 o                         
  -1  -1  15          0.18          2.72         1.49 o                         
   0  -1  15          0.56          2.34         1.43 o                         
   1  -1  15          0.07          1.39         1.25 o                         
  -5   0  15          8.43         21.96         7.23 o                         
  -4   0  15          0.15         -0.10         2.28 o                         
  -3   0  15          6.87         10.04         2.37 o                         
  -2   0  15          0.48          0.91         1.76 o                         
  -1   0  15          7.97          7.74         1.76 o                         
   0   0  15          0.02          4.48         1.81 o                         
  -4   1  15          2.49          1.38         2.36 o                         
  -3   1  15          0.40         -0.34         2.01 o                         
  -2   1  15          2.12          0.95         1.74 o                         
  -1   1  15          8.78          8.95         1.84 o                         
   0   1  15          3.42         17.24         9.45 o                         
   1   1  15          3.59         10.29         9.73 o                         
  -3   2  15          7.42          2.68         2.65 o                         
  -2   2  15         18.90         13.75         2.36 o                         
  -1   2  15          1.92          2.01         1.67 o                         
   0   2  15         10.59         11.88         2.65 o                         
                                                                                
